# Supplementary material for: Determining the Biological Features of Aggressive Meningioma Growth with Transcriptomic Profiling
Source: Cancers (Basel). 2025 Oct 15;17(20):3324. doi: 10.3390/cancers17203324 (PMC12564510; doi:10.3390/cancers17203324)
Supplement: Supplementary file 1 [file cancers-17-03324-s001.zip]

Archive with 1 entries (1 files):
- cancers-3875831-supplementary.xlsx
