# Supplementary material for: Determining the Biological Features of Aggressive Meningioma Growth with Transcriptomic Profiling
Source: Cancers (Basel). 2025 Oct 15;17(20):3324. doi: 10.3390/cancers17203324 (PMC12564510; doi:10.3390/cancers17203324)
Supplement: Supplementary file 1 [file cancers-17-03324-s001.zip › cancers-3875831-supplementary.xlsx]

## Sheet: Table S1
Supplementary Table S1. Genes differentially expressed in benign WHO GI meningiomas, atypical GII and anaplastic GIII meningiomas. WHO tumor grade was treated as numeric values ​​for DESeq2 algorithm to follow.
gene_name	gene_id	baseMean_grade	log2FoldChange_grade	pvalue_grade	padj_grade
PGK1	ENSG00000102144	1756.12	0.517633	1.68334e-31	6.89228e-27
KCNMA1	ENSG00000156113	29949.8	-1.21289	3.41092e-23	2.52748e-19
SYNPO2	ENSG00000172403	2409.12	-1.06572	1.73911e-22	8.91229e-19
DAAM1	ENSG00000100592	698.426	-0.545508	1.74136e-22	8.91229e-19
ADAMTS5	ENSG00000154736	390.341	1.33715	2.94089e-22	1.33791e-18
LPCAT1	ENSG00000153395	882.051	0.503403	3.98882e-22	1.63318e-18
PRKCH	ENSG00000027075	945.886	-0.511171	5.43134e-22	2.00532e-18
SSPN	ENSG00000123096	332.827	-1.00949	1.2197e-21	3.84148e-18
NUMB	ENSG00000133961	1621.51	-0.445733	4.14407e-21	1.21196e-17
XPOT	ENSG00000184575	1354.96	0.450222	2.29361e-20	5.86936e-17
SLC7A1	ENSG00000139514	325.689	0.75521	5.29189e-20	1.27454e-16
PAICS	ENSG00000128050	782.495	0.424804	1.79537e-19	4.08387e-16
KHNYN	ENSG00000100441	833.658	-0.419463	4.37891e-19	9.43631e-16
SPAG5	ENSG00000076382	189.081	0.648889	7.15943e-19	1.46568e-15
ARL4C	ENSG00000188042	145.293	0.947316	1.03116e-18	2.01046e-15
LRRC59	ENSG00000108829	592.483	0.447429	1.86529e-18	3.39015e-15
PNRC1	ENSG00000146278	2887.34	-0.616355	1.90439e-18	3.39015e-15
SRSF5	ENSG00000100650	4152.58	-0.467694	3.50449e-18	5.84868e-15
BVES	ENSG00000112276	126.374	-0.723993	3.57115e-18	5.84868e-15
SIPA1L1	ENSG00000197555	4059.62	-0.751403	3.87385e-18	6.10041e-15
SAMD4A	ENSG00000020577	7745.54	-0.786308	5.10322e-18	7.73875e-15
ARHGAP31	ENSG00000031081	4340.77	-0.573737	7.92262e-18	1.11856e-14
CENPF	ENSG00000117724	581.779	0.919352	9.83976e-18	1.34293e-14
MKNK1	ENSG00000079277	1607.34	-0.647537	1.5625e-17	2.06371e-14
CALU	ENSG00000128595	2634.45	0.40838	1.65515e-17	2.11777e-14
TOP2A	ENSG00000131747	503.938	0.93422	2.22078e-17	2.75538e-14
ASPM	ENSG00000066279	287.306	0.97381	2.5004e-17	3.01107e-14
CCDC137	ENSG00000185298	213.307	0.327366	4.78862e-17	5.29906e-14
HSPA9	ENSG00000113013	2726.25	0.307414	5.5992e-17	6.033e-14
IFNLR1	ENSG00000185436	135.482	-0.517207	6.04283e-17	6.34404e-14
CSGALNACT1	ENSG00000147408	460.226	-0.7391	6.44708e-17	6.4499e-14
TRIM37	ENSG00000108395	830.944	0.555078	6.45872e-17	6.4499e-14
KLHDC1	ENSG00000197776	257.605	-0.553035	8.16717e-17	7.96183e-14
COL18A1	ENSG00000182871	1088.38	0.964974	1.38354e-16	1.31739e-13
C14orf39	ENSG00000179008	265.087	-1.21038	1.71208e-16	1.59317e-13
TSR1	ENSG00000167721	522.322	0.337308	2.13446e-16	1.89986e-13
SHMT2	ENSG00000182199	506.796	0.462315	2.55611e-16	2.22675e-13
TPX2	ENSG00000088325	240.744	0.756805	3.75109e-16	3.19968e-13
WASF2	ENSG00000158195	2604.89	-0.434625	5.52687e-16	4.61821e-13
STIP1	ENSG00000168439	705.869	0.382767	6.42546e-16	5.26168e-13
WBP1L	ENSG00000166272	3734.88	-0.677695	7.46503e-16	5.9931e-13
MAP3K5	ENSG00000197442	788.922	-0.711721	8.55437e-16	6.6085e-13
ELMO1	ENSG00000155849	869.37	-0.583722	9.01735e-16	6.83716e-13
LARP1	ENSG00000155506	4072.85	0.259501	9.23594e-16	6.87557e-13
PATL1	ENSG00000166889	664.269	0.318651	9.83316e-16	7.18944e-13
RALGAPA1	ENSG00000174373	1588.99	-0.349665	1.11412e-15	8.00289e-13
C1QBP	ENSG00000108561	475.587	0.343653	1.25728e-15	8.87549e-13
HDAC9	ENSG00000048052	1603.62	-0.803103	1.45349e-15	1.00867e-12
MAN1C1	ENSG00000117643	2712.79	-0.673034	1.60023e-15	1.09199e-12
EIF2S2	ENSG00000125977	879.603	0.244595	1.76646e-15	1.16654e-12
ARMH4	ENSG00000139971	247.672	-0.79918	1.90369e-15	1.23722e-12
ZFYVE9	ENSG00000157077	1101.7	-0.450226	1.98479e-15	1.26977e-12
AJM1	ENSG00000232434	191.215	0.761948	2.35041e-15	1.45811e-12
HSPD1	ENSG00000144381	2096.04	0.431056	2.58288e-15	1.57841e-12
PODN	ENSG00000174348	679.181	-0.93625	2.90128e-15	1.74691e-12
PRR11	ENSG00000068489	106.154	0.660501	2.99595e-15	1.77777e-12
AR	ENSG00000169083	907.506	-1.32845	3.21565e-15	1.87656e-12
DKK2	ENSG00000155011	1371.42	2.01905	3.25411e-15	1.87656e-12
AARS1	ENSG00000090861	1677.22	0.327624	4.19933e-15	2.38802e-12
ENPP6	ENSG00000164303	5813.65	-0.777652	4.39908e-15	2.434e-12
IARS1	ENSG00000196305	2302.7	0.351091	6.00895e-15	3.28041e-12
KPNA2	ENSG00000182481	311.813	0.564234	6.33393e-15	3.41232e-12
CELF2	ENSG00000048740	1675.98	-0.63314	8.06074e-15	4.23127e-12
KLHDC2	ENSG00000165516	577.946	-0.386721	9.7596e-15	5.05819e-12
SH3BGRL2	ENSG00000198478	404.643	-0.767428	1.02191e-14	5.23011e-12
LDLRAD4	ENSG00000168675	4274.41	-0.492819	1.57885e-14	7.98079e-12
SLC31A1	ENSG00000136868	473.368	0.41745	1.82081e-14	9.09163e-12
MIA2	ENSG00000150527	719.866	-0.405751	2.17639e-14	1.07361e-11
PCNX4	ENSG00000126773	1596.47	-0.363789	2.49664e-14	1.21693e-11
MOB3C	ENSG00000142961	700.524	-0.463951	2.85427e-14	1.34328e-11
SOX11	ENSG00000176887	141.491	1.35553	3.59799e-14	1.67405e-11
SMAP2	ENSG00000084070	1061.01	-0.597889	3.91867e-14	1.80276e-11
SUSD6	ENSG00000100647	2253.49	-0.461175	4.99468e-14	2.27225e-11
NOL11	ENSG00000130935	585.594	0.295672	5.44295e-14	2.44897e-11
XRCC3	ENSG00000126215	251.798	-0.490468	7.50483e-14	3.30406e-11
GDF15	ENSG00000130513	117.807	1.14513	9.95658e-14	4.33683e-11
IMPG2	ENSG00000081148	258.86	-0.695042	1.0703e-13	4.61289e-11
PMEPA1	ENSG00000124225	1714.74	0.76465	1.12908e-13	4.81551e-11
GPBP1L1	ENSG00000159592	1062.49	-0.33618	1.14167e-13	4.81901e-11
VMP1	ENSG00000062716	1836.76	0.667705	1.27676e-13	5.28038e-11
PUS7	ENSG00000091127	249.704	0.454159	1.32267e-13	5.41553e-11
PAG1	ENSG00000076641	932.426	0.730405	1.45863e-13	5.9131e-11
SLC35G1	ENSG00000176273	1519.31	-0.654989	1.50104e-13	5.97388e-11
TMEM30B	ENSG00000182107	2483.28	-1.06016	1.50281e-13	5.97388e-11
MIDEAS	ENSG00000156030	1697.4	-0.392486	1.64605e-13	6.37362e-11
OSCP1	ENSG00000116885	130.406	-0.431333	1.67832e-13	6.37362e-11
AGR2	ENSG00000106541	257.042	1.93721	1.67991e-13	6.37362e-11
AHDC1	ENSG00000126705	987.443	-0.526707	1.68957e-13	6.37362e-11
EIF4G3	ENSG00000075151	3716.74	-0.462749	1.69677e-13	6.37362e-11
FASN	ENSG00000169710	1596.68	0.539621	1.9735e-13	7.27953e-11
MRPS23	ENSG00000181610	423.793	0.368187	2.33383e-13	8.5318e-11
CHCHD3	ENSG00000106554	496.515	0.250753	2.41797e-13	8.76118e-11
ATG14	ENSG00000126775	501.72	-0.433172	3.12083e-13	1.11118e-10
METRNL	ENSG00000176845	630.678	0.570481	3.12754e-13	1.11118e-10
TFRC	ENSG00000072274	2078.05	0.701017	3.16409e-13	1.11118e-10
FTH1	ENSG00000167996	2237	0.476624	3.17527e-13	1.11118e-10
CABLES2	ENSG00000149679	194.907	0.413932	3.51913e-13	1.22108e-10
DDX39A	ENSG00000123136	358.623	0.382783	3.71807e-13	1.27926e-10
MAX	ENSG00000125952	653.61	-0.328613	3.77248e-13	1.28409e-10
RNF11	ENSG00000123091	1080.26	-0.429723	4.15626e-13	1.39487e-10
HOMEZ	ENSG00000290292	219.821	-0.406677	4.53617e-13	1.50999e-10
DNAI4	ENSG00000152763	201.026	-0.624221	4.83459e-13	1.59635e-10
DSC3	ENSG00000134762	744.54	1.91231	5.058e-13	1.64781e-10
FGR	ENSG00000000938	244.651	-0.727592	5.09157e-13	1.64781e-10
HM13	ENSG00000101294	1100.1	0.243059	5.11116e-13	1.64781e-10
P4HB	ENSG00000185624	2479.13	0.290183	5.33169e-13	1.70547e-10
MN1	ENSG00000169184	1476.14	-0.859504	5.73496e-13	1.82025e-10
VDAC1	ENSG00000213585	811.065	0.316482	6.08134e-13	1.91534e-10
PDK1	ENSG00000152256	640.189	0.523715	6.30643e-13	1.95614e-10
LURAP1L	ENSG00000153714	178.406	0.925704	6.40326e-13	1.97124e-10
DNAL1	ENSG00000119661	402.389	-0.39467	6.47994e-13	1.97996e-10
H3C2	ENSG00000286522	86.949	0.748822	6.56469e-13	1.991e-10
SORL1	ENSG00000137642	2612.12	-0.788032	6.78352e-13	2.04224e-10
CHURC1	ENSG00000258289	806.842	-0.347335	6.88442e-13	2.05749e-10
DCAF5	ENSG00000139990	1384.18	-0.338063	7.14467e-13	2.11979e-10
CCT5	ENSG00000150753	942.57	0.259746	7.56068e-13	2.21487e-10
TRAPPC6B	ENSG00000182400	207.761	-0.392918	7.57332e-13	2.21487e-10
RERE	ENSG00000142599	2277.53	-0.367425	7.76147e-13	2.24133e-10
YJEFN3	ENSG00000250067	339.126	0.673293	7.81486e-13	2.24133e-10
PHC2	ENSG00000134686	664.436	-0.422026	7.82802e-13	2.24133e-10
MBNL3	ENSG00000076770	821.045	-0.451731	8.09561e-13	2.30185e-10
OSBPL9	ENSG00000117859	1420.66	-0.410093	8.28833e-13	2.3404e-10
PI16	ENSG00000164530	185.822	-1.32987	8.89236e-13	2.49376e-10
AGAP1	ENSG00000157985	858.698	0.286376	9.22724e-13	2.5527e-10
RTN3	ENSG00000133318	1384.81	0.280356	9.55991e-13	2.62033e-10
PPM1D	ENSG00000170836	528.892	0.489514	9.59968e-13	2.62033e-10
DCAF11	ENSG00000100897	458.828	-0.326381	1.00986e-12	2.73825e-10
XPO6	ENSG00000169180	1140.46	0.275524	1.09259e-12	2.92386e-10
SPIRE2	ENSG00000204991	259.434	0.438709	1.10766e-12	2.92632e-10
CLSTN1	ENSG00000171603	1926.43	-0.511307	1.1078e-12	2.92632e-10
SCFD1	ENSG00000092108	1834.93	-0.29949	1.57668e-12	4.13817e-10
DDIT3	ENSG00000175197	89.0474	0.576508	1.63346e-12	4.20637e-10
FOXM1	ENSG00000111206	138.958	0.473621	1.63348e-12	4.20637e-10
SFXN1	ENSG00000164466	511.104	0.31941	1.67613e-12	4.28757e-10
CSE1L	ENSG00000124207	807.895	0.263086	1.68596e-12	4.28757e-10
KRT18	ENSG00000111057	976.321	1.16371	1.71824e-12	4.34269e-10
MCM4	ENSG00000104738	514.647	0.436608	1.93097e-12	4.8504e-10
DLAT	ENSG00000150768	424.506	0.319263	1.95913e-12	4.89112e-10
RCN1	ENSG00000049449	426.92	0.657662	2.00699e-12	4.98025e-10
ECT2	ENSG00000114346	236.073	0.523078	2.08934e-12	5.15338e-10
SCO1	ENSG00000133028	650.677	0.288325	2.207e-12	5.41098e-10
GVQW3	ENSG00000179240	267.014	0.392055	2.43857e-12	5.90797e-10
PTPN21	ENSG00000070778	764.88	-0.398909	2.49581e-12	6.01108e-10
NPEPPS	ENSG00000141279	1787.19	0.291219	2.53215e-12	6.06294e-10
MRPL27	ENSG00000108826	267.293	0.291502	2.65044e-12	6.30929e-10
SLFN13	ENSG00000154760	338.76	0.730176	2.66807e-12	6.31453e-10
CPLANE2	ENSG00000132881	74.6879	-0.59801	2.89984e-12	6.82363e-10
SET	ENSG00000119335	3266.02	0.278065	3.08674e-12	7.18773e-10
POLDIP2	ENSG00000004142	488.537	0.301211	3.08968e-12	7.18773e-10
RSKR	ENSG00000167524	331.09	0.412011	3.19235e-12	7.3846e-10
CTTNBP2	ENSG00000077063	252.455	-0.563364	3.22904e-12	7.42751e-10
MOK	ENSG00000080823	556.902	-0.447915	3.26183e-12	7.46102e-10
SLC7A8	ENSG00000092068	711.752	-0.666294	3.45082e-12	7.84946e-10
BACH2	ENSG00000112182	402.609	-0.712291	3.63618e-12	8.22541e-10
MNAT1	ENSG00000020426	456.73	-0.349985	3.82646e-12	8.60827e-10
PTPN13	ENSG00000163629	9974.66	-0.456154	4.22407e-12	9.45083e-10
CASP2	ENSG00000106144	560.948	0.274754	4.56927e-12	1.01127e-09
CLUH	ENSG00000132361	554.965	0.377285	4.80684e-12	1.05812e-09
PSTPIP2	ENSG00000152229	233.549	-0.43243	5.34591e-12	1.1705e-09
BRD9	ENSG00000028310	834.129	0.262931	5.39328e-12	1.17459e-09
PTRH2	ENSG00000141378	249.448	0.466786	5.61294e-12	1.21596e-09
HECTD2	ENSG00000165338	1147.29	-0.457498	5.92443e-12	1.27668e-09
KLC1	ENSG00000126214	1126.69	-0.361502	6.01261e-12	1.2889e-09
BIRC5	ENSG00000089685	87.6223	0.693832	6.14937e-12	1.31135e-09
MAP1LC3C	ENSG00000197769	54.7608	1.39667	6.3247e-12	1.34175e-09
LMBR1	ENSG00000105983	845.601	0.283636	6.66177e-12	1.40598e-09
XRCC2	ENSG00000196584	106.908	0.717519	6.855e-12	1.43868e-09
TGFB3	ENSG00000119699	583.361	-0.707112	6.88702e-12	1.43868e-09
PDGFB	ENSG00000100311	350.658	-0.581591	7.05759e-12	1.46683e-09
AFF1	ENSG00000172493	6250.64	-0.42292	7.15306e-12	1.47173e-09
PHPT1	ENSG00000054148	152.124	0.439149	7.54396e-12	1.5444e-09
CDK1	ENSG00000170312	99.1442	0.773197	7.76608e-12	1.58196e-09
ADGRL2	ENSG00000117114	1477.02	-0.739768	7.8623e-12	1.59363e-09
CACNA1D	ENSG00000157388	974.144	-0.900507	7.95491e-12	1.60446e-09
USP24	ENSG00000162402	2906.83	-0.376493	8.3611e-12	1.67458e-09
TAF4	ENSG00000130699	502.137	0.254976	8.38437e-12	1.67458e-09
KCNT2	ENSG00000162687	771.133	1.28936	8.88121e-12	1.76189e-09
BBS9	ENSG00000122507	915.852	-0.479031	8.90756e-12	1.76189e-09
ENPP1	ENSG00000197594	388.645	-0.929517	9.31884e-12	1.83438e-09
NFKBIA	ENSG00000100906	1998.38	-0.513327	1.0661e-11	2.07859e-09
CAMTA1	ENSG00000171735	652.228	-0.500784	1.13246e-11	2.19751e-09
NEK9	ENSG00000119638	1981.39	-0.358521	1.16739e-11	2.25461e-09
CD200	ENSG00000091972	118.405	-0.844004	1.2148e-11	2.33516e-09
AGO4	ENSG00000134698	769.403	-0.367826	1.22065e-11	2.33522e-09
HLF	ENSG00000108924	3001.12	-0.56494	1.27949e-11	2.41417e-09
LMNB1	ENSG00000113368	201.985	0.569982	1.3178e-11	2.46374e-09
AMH	ENSG00000104899	115.557	1.33527	1.32592e-11	2.46765e-09
DNAJC2	ENSG00000105821	511.673	0.237372	1.40479e-11	2.60261e-09
SS18L1	ENSG00000184402	296.922	0.299465	1.41677e-11	2.61299e-09
CHEK1	ENSG00000149554	105.394	0.512695	1.4383e-11	2.64079e-09
DHDDS	ENSG00000117682	560.466	-0.308532	1.56536e-11	2.86125e-09
RNF146	ENSG00000118518	693.38	-0.485389	1.69671e-11	3.0739e-09
HOXB13	ENSG00000159184	51.7671	0.728867	1.72968e-11	3.11982e-09
ALDOA	ENSG00000149925	155.783	0.560893	1.75523e-11	3.15203e-09
MSH6	ENSG00000116062	1049.03	0.228049	1.82314e-11	3.25967e-09
TSPYL2	ENSG00000184205	4025.25	-0.663796	1.84348e-11	3.28172e-09
GMPR2	ENSG00000100938	320.903	-0.425539	1.85379e-11	3.28578e-09
PEDS1	ENSG00000240849	441.103	0.325319	1.9017e-11	3.35617e-09
CLEC4E	ENSG00000166523	102.585	-0.870315	1.98805e-11	3.47934e-09
BTBD19	ENSG00000222009	406.031	-0.529381	1.98848e-11	3.47934e-09
PI3	ENSG00000124102	54.9016	1.60479	2.20228e-11	3.80464e-09
EPS8L2	ENSG00000177106	619.939	0.524098	2.24901e-11	3.86905e-09
FLVCR1	ENSG00000162769	295.392	0.431976	2.29217e-11	3.91025e-09
BICRAL	ENSG00000112624	838.051	-0.283656	2.29574e-11	3.91025e-09
TP53	ENSG00000141510	516.401	0.331295	2.30161e-11	3.91025e-09
TMCC3	ENSG00000057704	430.683	-0.424503	2.37425e-11	3.98287e-09
PSMD12	ENSG00000197170	919.031	0.267442	2.38325e-11	3.98287e-09
RAB2B	ENSG00000129472	301.753	-0.31775	2.38326e-11	3.98287e-09
SCMH1	ENSG00000010803	557.908	-0.357573	2.4184e-11	4.02517e-09
CKS2	ENSG00000123975	42.7206	0.734142	2.4867e-11	4.12208e-09
DDX18	ENSG00000088205	825.002	0.19957	2.56968e-11	4.24245e-09
KIF14	ENSG00000118193	129.418	0.70606	2.66294e-11	4.37877e-09
ADAMTSL3	ENSG00000156218	6121.4	-0.846818	2.81769e-11	4.6147e-09
BOP1	ENSG00000261236	200.077	0.404575	2.98417e-11	4.86789e-09
CILK1	ENSG00000112144	542.84	-0.419614	2.99658e-11	4.86873e-09
CROCC	ENSG00000058453	621.388	-0.356292	3.32697e-11	5.36719e-09
THSD4	ENSG00000187720	29251.6	-0.539266	3.33538e-11	5.36719e-09
KLF2	ENSG00000127528	3712.24	-0.695173	3.49049e-11	5.5826e-09
PPIF	ENSG00000108179	260.17	0.406163	3.57421e-11	5.69425e-09
TSEN54	ENSG00000182173	195.781	0.361401	3.59209e-11	5.70056e-09
GBE1	ENSG00000114480	528.571	0.460801	3.74284e-11	5.91686e-09
ANKRD52	ENSG00000139645	1272.38	0.22938	3.9818e-11	6.27042e-09
PPP1R14B	ENSG00000173457	273.412	0.458615	4.00902e-11	6.2891e-09
MIS12	ENSG00000167842	289.544	0.348941	4.06149e-11	6.34709e-09
COL4A4	ENSG00000081052	439.383	0.924383	4.46803e-11	6.92951e-09
LEPR	ENSG00000116678	19154.2	-1.22656	4.5075e-11	6.96435e-09
SNF8	ENSG00000159210	449.989	0.266465	4.69476e-11	7.22641e-09
H2BC9	ENSG00000275713	42.9866	0.78424	4.84955e-11	7.4367e-09
DCAF13	ENSG00000164934	374.073	0.278597	5.03515e-11	7.66392e-09
GPR34	ENSG00000171659	484.873	-0.625703	5.3506e-11	8.09657e-09
POLR1B	ENSG00000125630	543.008	0.325052	5.35896e-11	8.09657e-09
TIMM17A	ENSG00000134375	396.563	0.327942	5.42809e-11	8.17087e-09
CHST2	ENSG00000175040	181.391	0.850071	5.8006e-11	8.69962e-09
UBR4	ENSG00000127481	6791.82	-0.367302	5.82491e-11	8.7042e-09
RRM2	ENSG00000171848	217.417	0.552025	6.47405e-11	9.61664e-09
MAP7	ENSG00000135525	292.629	-0.671473	6.4825e-11	9.61664e-09
ATXN3	ENSG00000066427	870.087	-0.324585	6.5808e-11	9.72724e-09
ZFYVE21	ENSG00000100711	436.329	-0.421025	6.64838e-11	9.79177e-09
PSMA7	ENSG00000101182	768.375	0.246265	6.87174e-11	1.00627e-08
EPRS1	ENSG00000136628	1704.53	0.316141	6.8815e-11	1.00627e-08
YTHDF1	ENSG00000149658	536.651	0.244227	6.93751e-11	1.01085e-08
SFRP1	ENSG00000104332	2992.75	-1.60989	7.08638e-11	1.02793e-08
ROBO4	ENSG00000154133	240.256	-0.492053	7.10495e-11	1.02793e-08
LDHA	ENSG00000134333	2803.49	0.524363	7.45782e-11	1.07519e-08
ACTR10	ENSG00000131966	554.433	-0.283119	7.55014e-11	1.08144e-08
BLCAP	ENSG00000166619	1456.22	0.422844	7.70374e-11	1.09522e-08
UBE2C	ENSG00000175063	57.8669	0.734041	8.04312e-11	1.13168e-08
SLC35B1	ENSG00000121073	311.578	0.33786	8.19399e-11	1.14895e-08
PSMD14	ENSG00000115233	436.794	0.221957	8.40023e-11	1.17385e-08
BTBD8	ENSG00000189195	209.869	-0.48907	8.47006e-11	1.17959e-08
MTR	ENSG00000116984	2543.38	0.244288	8.58139e-11	1.19104e-08
WDR5	ENSG00000196363	456.631	0.288325	8.82464e-11	1.21655e-08
INMT	ENSG00000241644	1739.82	-1.77668	8.91889e-11	1.22542e-08
SLC3A2	ENSG00000168003	812.148	0.380281	9.33274e-11	1.27799e-08
SCN2B	ENSG00000149575	247.507	-0.787089	9.46528e-11	1.28753e-08
OTULIN	ENSG00000154124	730.792	0.248439	9.54274e-11	1.29377e-08
FOXK2	ENSG00000141568	754.047	0.270992	9.58165e-11	1.29476e-08
CXCL1	ENSG00000163739	87.4486	1.38568	9.81071e-11	1.31702e-08
COX5A	ENSG00000178741	242.113	0.390333	9.87513e-11	1.32133e-08
BEGAIN	ENSG00000183092	273.368	-0.513742	9.91803e-11	1.32275e-08
GFRA1	ENSG00000151892	1671.77	-1.50113	1.00757e-10	1.33508e-08
PKM	ENSG00000067225	4605.48	0.392079	1.01336e-10	1.33565e-08
AKAP7	ENSG00000118507	231.745	-0.414501	1.01676e-10	1.33565e-08
BBOF1	ENSG00000119636	162.427	-0.413084	1.01779e-10	1.33565e-08
MAMDC4	ENSG00000177943	349.957	0.363508	1.04536e-10	1.36309e-08
CPQ	ENSG00000104324	1120.55	-0.370084	1.07394e-10	1.39592e-08
FAM161B	ENSG00000156050	123.53	-0.411321	1.12049e-10	1.45181e-08
LRRK2	ENSG00000188906	987.061	-0.39004	1.1248e-10	1.4528e-08
PGM5	ENSG00000154330	464.735	-0.589535	1.16362e-10	1.49822e-08
RRP15	ENSG00000067533	424.179	0.29744	1.28574e-10	1.64511e-08
EIF1AD	ENSG00000175376	265.41	0.248607	1.33789e-10	1.7065e-08
SORT1	ENSG00000134243	2618.52	-0.439382	1.38192e-10	1.75718e-08
HOXD13	ENSG00000128714	39.3427	1.02097	1.38969e-10	1.76159e-08
ARHGEF6	ENSG00000129675	1152.98	-0.463995	1.42257e-10	1.79771e-08
TBC1D10A	ENSG00000099992	290.652	-0.429386	1.45491e-10	1.83291e-08
SLC19A1	ENSG00000173638	241.759	0.597232	1.5018e-10	1.88041e-08
KALRN	ENSG00000160145	2166.11	-0.672648	1.51753e-10	1.88962e-08
EGLN3	ENSG00000129521	484.499	1.27404	1.51838e-10	1.88962e-08
ZSWIM5	ENSG00000162415	240.455	-0.519505	1.55931e-10	1.93467e-08
SMAD9	ENSG00000120693	2305.33	-0.75551	1.59827e-10	1.97702e-08
LAMA5	ENSG00000130702	2590.9	0.718713	1.6369e-10	2.01182e-08
BNIP3	ENSG00000176171	384.714	0.463879	1.64114e-10	2.01182e-08
UTP25	ENSG00000117597	475.127	0.35546	1.69182e-10	2.06776e-08
PTPRU	ENSG00000060656	2706.41	-0.464066	1.72034e-10	2.09349e-08
SERTM1	ENSG00000180440	180.965	-1.12495	1.7231e-10	2.09349e-08
PLOD2	ENSG00000152952	1824.01	0.479441	1.80219e-10	2.1639e-08
NPLOC4	ENSG00000182446	1323.67	0.258291	1.86018e-10	2.22699e-08
AKAP1	ENSG00000121057	811.632	0.413156	2.03281e-10	2.42657e-08
SNIP1	ENSG00000163877	262.487	-0.320896	2.04689e-10	2.43628e-08
TMEM260	ENSG00000070269	409.006	-0.349575	2.06675e-10	2.45278e-08
PPP1R3E	ENSG00000235194	287.233	-0.346069	2.11099e-10	2.49805e-08
SRGAP2B	ENSG00000196369	265.338	-0.447263	2.21754e-10	2.60905e-08
MKI67	ENSG00000148773	641.12	0.65841	2.23309e-10	2.61981e-08
PELP1	ENSG00000141456	695.524	0.246574	2.26191e-10	2.64605e-08
OGFRL1	ENSG00000119900	3667.81	-0.514092	2.29368e-10	2.66796e-08
IARS2	ENSG00000067704	915.692	0.358099	2.31789e-10	2.68849e-08
FARSB	ENSG00000116120	539.974	0.242597	2.33282e-10	2.69816e-08
IGFBP3	ENSG00000146674	1566.36	1.27873	2.42743e-10	2.79968e-08
ANXA6	ENSG00000197043	2024.25	-0.275247	2.46259e-10	2.83225e-08
DHX8	ENSG00000067596	1126.08	0.291696	2.57919e-10	2.95805e-08
SLC38A4	ENSG00000139209	2283.36	-1.11523	2.65522e-10	3.03674e-08
CALCOCO1	ENSG00000012822	3770.96	-0.463646	2.72207e-10	3.10452e-08
PDE4D	ENSG00000113448	1216.89	1.16998	2.96848e-10	3.3668e-08
SNRPE	ENSG00000182004	300.476	0.324159	3.15316e-10	3.5597e-08
ORC6	ENSG00000091651	80.5642	0.513159	3.15594e-10	3.5597e-08
SZT2	ENSG00000198198	1892.59	-0.292719	3.17241e-10	3.56844e-08
RAD51B	ENSG00000182185	264.669	-0.317061	3.33887e-10	3.74539e-08
FAM149A	ENSG00000109794	299.902	-0.416276	3.3609e-10	3.7598e-08
BAG5	ENSG00000166170	681.276	-0.334492	3.54061e-10	3.95005e-08
SGO2	ENSG00000163535	167.158	0.457537	3.57311e-10	3.97547e-08
HEATR4	ENSG00000187105	125.521	-0.457929	3.60495e-10	4.00003e-08
ZC3HAV1L	ENSG00000146858	226.491	0.406567	3.67877e-10	4.04902e-08
ADSS2	ENSG00000035687	567.352	0.358066	3.7129e-10	4.06473e-08
MC1R	ENSG00000258839	103.091	0.50361	3.8115e-10	4.16154e-08
C2CD5	ENSG00000111731	1228.35	-0.395356	3.85076e-10	4.18211e-08
SIX6	ENSG00000184302	85.8451	-0.924104	3.94937e-10	4.27786e-08
PENK	ENSG00000181195	1026.74	-1.5761	3.98469e-10	4.30473e-08
UBE2S	ENSG00000108106	162.701	0.4324	3.99832e-10	4.30809e-08
ING2	ENSG00000168556	330.262	-0.424402	4.08659e-10	4.39163e-08
VPS26C	ENSG00000157538	647.574	0.192709	4.11488e-10	4.41046e-08
DPYD	ENSG00000188641	551.978	-0.441612	4.13145e-10	4.41666e-08
SOS2	ENSG00000100485	1343.1	-0.331079	4.17957e-10	4.45646e-08
ECHDC2	ENSG00000121310	1877.22	-0.453477	4.25022e-10	4.52002e-08
KPNB1	ENSG00000108424	2770.49	0.244819	4.48607e-10	4.74619e-08
IGF2	ENSG00000167244	29599	1.41615	4.6054e-10	4.85989e-08
SSH2	ENSG00000141298	1748.44	-0.345421	4.7571e-10	5.00706e-08
NCAPG2	ENSG00000146918	352.977	0.33042	4.85989e-10	5.10214e-08
PPP2R5E	ENSG00000154001	843.729	-0.252118	4.87624e-10	5.10621e-08
ITIH2	ENSG00000151655	1495.25	-1.3134	4.91007e-10	5.12852e-08
NIPAL3	ENSG00000001461	857.03	-0.421551	4.95349e-10	5.1607e-08
PALS1	ENSG00000072415	717.531	-0.260124	5.00963e-10	5.20595e-08
A2M	ENSG00000175899	3187.95	-0.424794	5.23576e-10	5.41346e-08
TBC1D5	ENSG00000131374	1457.74	-0.279193	5.3024e-10	5.46855e-08
HILPDA	ENSG00000135245	152.626	0.840869	5.40446e-10	5.5598e-08
METTL2A	ENSG00000087995	339.217	0.329323	5.45236e-10	5.59502e-08
NUBPL	ENSG00000151413	231.753	-0.305544	5.49179e-10	5.6214e-08
TOP3A	ENSG00000177302	523.176	0.266887	5.59124e-10	5.69472e-08
BTBD7	ENSG00000011114	1153.19	-0.302391	5.62921e-10	5.71917e-08
RIN3	ENSG00000100599	591.954	-0.433941	5.75257e-10	5.83003e-08
WDR12	ENSG00000138442	341.061	0.278506	5.79631e-10	5.85986e-08
NUP88	ENSG00000108559	612.631	0.21333	5.85108e-10	5.90066e-08
ERMAP	ENSG00000164010	222.71	-0.370046	5.96129e-10	5.99703e-08
FBXO33	ENSG00000165355	308.002	-0.328034	6.03838e-10	6.05969e-08
ESYT3	ENSG00000158220	575.781	-0.560132	6.08118e-10	6.08772e-08
MAP4K5	ENSG00000012983	868.245	-0.30638	6.10638e-10	6.09804e-08
REV3L	ENSG00000009413	1625.8	-0.334432	6.18389e-10	6.16042e-08
DHRS1	ENSG00000157379	364.615	-0.436915	6.20239e-10	6.16385e-08
TINF2	ENSG00000092330	445.429	-0.525927	6.26972e-10	6.21568e-08
FGD2	ENSG00000146192	733.987	-0.587056	6.30738e-10	6.23791e-08
CCDC47	ENSG00000108588	1128.46	0.241412	6.51193e-10	6.42469e-08
CCNB1	ENSG00000134057	103.569	0.602617	6.58256e-10	6.47875e-08
SPC24	ENSG00000161888	95.2294	0.641993	6.69353e-10	6.57218e-08
DHX33	ENSG00000005100	383.002	0.253701	7.05092e-10	6.89005e-08
KPNA5	ENSG00000196911	727.423	-0.490946	7.38913e-10	7.20335e-08
YWHAG	ENSG00000170027	1539.49	0.234645	7.4752e-10	7.26994e-08
PTGER2	ENSG00000125384	124.019	-1.04465	7.50068e-10	7.27744e-08
ARID4A	ENSG00000032219	902.201	-0.275695	7.82153e-10	7.55294e-08
FAM124A	ENSG00000150510	301.064	-0.731599	8.14175e-10	7.84367e-08
TLR2	ENSG00000137462	746.11	-0.577191	8.25477e-10	7.93388e-08
G3BP1	ENSG00000145907	2943.4	0.217614	8.63323e-10	8.25885e-08
CENPL	ENSG00000120334	156.409	0.375342	8.71476e-10	8.29807e-08
EFS	ENSG00000100842	308.331	-0.633806	9.12232e-10	8.60609e-08
WNT6	ENSG00000115596	274.243	1.01811	9.36236e-10	8.79202e-08
ENO2	ENSG00000111674	554.086	0.458204	9.56959e-10	8.9456e-08
NEK2	ENSG00000117650	44.9853	0.805348	9.74267e-10	9.08364e-08
SNED1	ENSG00000162804	2568.15	-0.525481	9.76163e-10	9.08364e-08
ACSL5	ENSG00000197142	328.887	-0.589773	9.86783e-10	9.16165e-08
LRPPRC	ENSG00000138095	2758.13	0.222102	9.94377e-10	9.21126e-08
NME1	ENSG00000239672	100.438	0.425449	1.00096e-09	9.25129e-08
TSHR	ENSG00000165409	160.279	-0.414079	1.01717e-09	9.38e-08
RABL6	ENSG00000196642	972.824	0.33531	1.037e-09	9.54131e-08
SPATA7	ENSG00000042317	222.496	-0.37426	1.03999e-09	9.54548e-08
TRIT1	ENSG00000043514	383.82	-0.382516	1.04211e-09	9.54548e-08
ALPL	ENSG00000162551	767.034	-1.2527	1.08721e-09	9.93632e-08
METTL16	ENSG00000127804	741.056	0.236015	1.09162e-09	9.95445e-08
SERPINF1	ENSG00000132386	1378.52	-0.874554	1.16459e-09	1.05727e-07
ZNF584	ENSG00000171574	215.903	0.293459	1.23848e-09	1.11668e-07
RNF175	ENSG00000145428	83.3672	-0.55252	1.24044e-09	1.11668e-07
CCT8	ENSG00000156261	748.746	0.255478	1.24093e-09	1.11668e-07
VASH1	ENSG00000071246	495.91	-0.493488	1.25407e-09	1.12602e-07
CLBA1	ENSG00000140104	117.002	-0.39649	1.27271e-09	1.14026e-07
CACNA2D1	ENSG00000153956	589.072	-0.573868	1.28179e-09	1.14344e-07
EFCAB14	ENSG00000159658	2915.62	-0.354958	1.28185e-09	1.14344e-07
UTP18	ENSG00000011260	407.822	0.260494	1.28714e-09	1.14356e-07
ZSWIM1	ENSG00000168612	202.328	0.235082	1.28757e-09	1.14356e-07
EXD2	ENSG00000081177	367.945	-0.332543	1.30713e-09	1.15842e-07
IDH3A	ENSG00000166411	455.157	0.351377	1.3101e-09	1.15855e-07
URB2	ENSG00000135763	271.684	0.354977	1.31718e-09	1.1623e-07
PTTG1	ENSG00000164611	41.4064	0.716114	1.3214e-09	1.16352e-07
ANO6	ENSG00000177119	5066.14	-0.42614	1.33575e-09	1.1719e-07
PRKAA2	ENSG00000162409	645.406	-0.642869	1.33665e-09	1.1719e-07
PRPF3	ENSG00000117360	1184.7	0.320959	1.36055e-09	1.18777e-07
HFM1	ENSG00000162669	117.423	-0.638826	1.37783e-09	1.19775e-07
C1orf216	ENSG00000142686	358.45	-0.385559	1.40051e-09	1.21488e-07
ANKRD1	ENSG00000148677	80.5645	1.29072	1.41229e-09	1.22252e-07
NEK11	ENSG00000114670	234.951	-0.435202	1.41584e-09	1.223e-07
CENPK	ENSG00000123219	118.518	0.665805	1.42192e-09	1.22567e-07
SLA	ENSG00000155926	688.39	-0.45874	1.43619e-09	1.23537e-07
ATP5F1B	ENSG00000110955	1967.98	0.357866	1.47305e-09	1.26442e-07
BRIP1	ENSG00000136492	259.82	0.616029	1.49273e-09	1.27863e-07
ANLN	ENSG00000011426	170.7	0.554592	1.49871e-09	1.28107e-07
COL7A1	ENSG00000114270	953.103	0.740158	1.55131e-09	1.31778e-07
SLC22A17	ENSG00000092096	418.971	-0.623567	1.59169e-09	1.34871e-07
CBX7	ENSG00000100307	378.881	-0.478695	1.59431e-09	1.34871e-07
H3C8	ENSG00000273983	36.2862	0.93935	1.61066e-09	1.35973e-07
MYLK	ENSG00000065534	2178.18	-0.77288	1.61749e-09	1.36269e-07
PRKG1	ENSG00000185532	697.867	-0.612205	1.62897e-09	1.36954e-07
NAALADL2	ENSG00000177694	349.044	-0.373328	1.75927e-09	1.47606e-07
GNG12	ENSG00000172380	838.285	-0.484612	1.76524e-09	1.47803e-07
MARK3	ENSG00000075413	2740.96	-0.29987	1.80152e-09	1.50534e-07
CACNA1C	ENSG00000151067	1235.96	-0.402614	1.81917e-09	1.51391e-07
SMOC1	ENSG00000198732	1530.35	-0.842182	1.82085e-09	1.51391e-07
MMP28	ENSG00000271447	213.027	-0.698309	1.82287e-09	1.51391e-07
LDLRAP1	ENSG00000157978	565.981	-0.499565	1.83387e-09	1.51978e-07
NUP155	ENSG00000113569	880.77	0.201958	1.83737e-09	1.51978e-07
AHCYL2	ENSG00000158467	6732.79	-0.536277	1.92628e-09	1.58373e-07
PFDN2	ENSG00000143256	180.121	0.380559	1.97344e-09	1.61601e-07
KREMEN1	ENSG00000183762	329.036	-0.496148	1.97886e-09	1.61722e-07
AKAP5	ENSG00000179841	136.803	-0.377336	2.01768e-09	1.64565e-07
MIA3	ENSG00000154305	2002.77	0.213736	2.02875e-09	1.64827e-07
CXCL8	ENSG00000169429	71.439	1.18135	2.02894e-09	1.64827e-07
SRRM1	ENSG00000133226	2366.04	-0.319913	2.05379e-09	1.66236e-07
COX5B	ENSG00000135940	574.415	0.341536	2.0577e-09	1.66236e-07
TOGARAM1	ENSG00000198718	665.759	-0.332827	2.06249e-09	1.66236e-07
RSPO3	ENSG00000146374	419.859	-1.43419	2.06252e-09	1.66236e-07
MTARC2	ENSG00000117791	228.598	0.502754	2.11641e-09	1.70244e-07
CRYL1	ENSG00000165475	427.04	-0.344072	2.17159e-09	1.74341e-07
MTBP	ENSG00000172167	160.692	0.317188	2.18623e-09	1.75172e-07
KDM4A	ENSG00000066135	399.936	-0.343788	2.23241e-09	1.78175e-07
TTI1	ENSG00000101407	376.295	0.252799	2.24107e-09	1.78518e-07
NRP2	ENSG00000118257	2899.45	-0.71412	2.26158e-09	1.79453e-07
C1orf43	ENSG00000143612	991.672	0.279825	2.28456e-09	1.80926e-07
SAV1	ENSG00000151748	643.059	-0.332188	2.37504e-09	1.87729e-07
SMC4	ENSG00000113810	670.092	0.448312	2.39692e-09	1.8873e-07
XYLT2	ENSG00000015532	584.175	0.239042	2.46398e-09	1.93638e-07
PNRC2	ENSG00000189266	774.301	-0.344173	2.47702e-09	1.94289e-07
COL8A2	ENSG00000171812	627.477	-0.842835	2.48178e-09	1.9429e-07
FOXO3	ENSG00000118689	2385.82	-0.609063	2.48765e-09	1.94379e-07
SFPQ	ENSG00000116560	5557.97	-0.245878	2.56438e-09	1.99612e-07
PAXBP1	ENSG00000159086	1095.94	0.314246	2.57458e-09	2.00026e-07
ANKLE2	ENSG00000176915	1487.6	0.171858	2.5967e-09	2.01342e-07
GATAD2A	ENSG00000167491	938.199	0.224144	2.60418e-09	2.01342e-07
TMEM156	ENSG00000121895	67.9815	-0.72168	2.61439e-09	2.01589e-07
LIMA1	ENSG00000050405	2302.02	-0.417473	2.65706e-09	2.0411e-07
STX12	ENSG00000117758	698.385	-0.339662	2.72318e-09	2.08798e-07
AATF	ENSG00000275700	724.389	0.217333	2.73792e-09	2.09535e-07
RFC4	ENSG00000163918	170.975	0.315999	2.75917e-09	2.10768e-07
FOXO6	ENSG00000204060	178.449	-0.747597	2.77878e-09	2.11871e-07
KIAA0319L	ENSG00000142687	1883.37	-0.284941	2.79173e-09	2.12462e-07
FPGT-TNNI3K	ENSG00000259030	110.778	-0.446608	2.92961e-09	2.21605e-07
AP4S1	ENSG00000100478	297.961	-0.429698	2.93351e-09	2.21605e-07
SH3TC1	ENSG00000125089	823.072	-0.475213	2.95824e-09	2.22651e-07
CS	ENSG00000062485	1101.8	0.279221	3.00173e-09	2.2551e-07
CTNNBIP1	ENSG00000178585	194.469	-0.419037	3.09559e-09	2.32135e-07
ZC2HC1C	ENSG00000119703	476.035	-0.97126	3.15118e-09	2.35441e-07
PRDM6	ENSG00000061455	1816.71	-0.594558	3.20232e-09	2.38827e-07
KIF11	ENSG00000138160	184.475	0.476444	3.21138e-09	2.39066e-07
PINK1	ENSG00000158828	194.058	-0.319501	3.23336e-09	2.39831e-07
ATP5MC1	ENSG00000159199	165.056	0.352346	3.27292e-09	2.42326e-07
TTC28	ENSG00000100154	1529.27	-0.344088	3.33686e-09	2.4617e-07
ZMYND19	ENSG00000165724	158.817	0.318519	3.34763e-09	2.4652e-07
CDH5	ENSG00000179776	1142.12	-0.593776	3.35637e-09	2.46621e-07
EXOC5	ENSG00000070367	1116.7	-0.286283	3.36104e-09	2.46621e-07
KDM3A	ENSG00000115548	1329.16	0.316606	3.38257e-09	2.47756e-07
DLL1	ENSG00000198719	157.955	-0.715055	3.52074e-09	2.57416e-07
NHSL1	ENSG00000135540	742.178	-0.514247	3.58708e-09	2.61799e-07
UTP20	ENSG00000120800	1002.98	0.216205	3.66181e-09	2.66778e-07
CCNB2	ENSG00000157456	79.2217	0.535185	3.6862e-09	2.67602e-07
CNNM3	ENSG00000168763	451.833	0.282753	3.70518e-09	2.68504e-07
JCAD	ENSG00000165757	4872.5	-0.540608	3.72607e-09	2.69541e-07
CDC14A	ENSG00000079335	615.553	-0.524545	3.79495e-09	2.7404e-07
HSPA5	ENSG00000044574	4064.62	0.385715	3.91115e-09	2.81934e-07
XKR9	ENSG00000221947	40.998	0.686783	4.01268e-09	2.88744e-07
TCF7L2	ENSG00000148737	1117.79	-0.381044	4.06798e-09	2.92209e-07
EPB41L2	ENSG00000079819	7838.74	-0.399603	4.15193e-09	2.97718e-07
SMG5	ENSG00000198952	1104.21	0.311975	4.18361e-09	2.98942e-07
PTPRM	ENSG00000173482	2245.04	-0.330848	4.2737e-09	3.04847e-07
OSTC	ENSG00000198856	421.003	0.288987	4.36257e-09	3.10645e-07
LHFPL2	ENSG00000145685	3716.14	0.623716	4.41148e-09	3.13583e-07
PRDM2	ENSG00000116731	2484.68	-0.409746	4.45858e-09	3.15834e-07
RECQL4	ENSG00000160957	113.978	0.367936	4.48868e-09	3.17417e-07
ITPR1	ENSG00000150995	1384.18	-0.404677	4.6703e-09	3.29124e-07
TMED9	ENSG00000184840	710.924	0.294305	4.67951e-09	3.29206e-07
ANGEL1	ENSG00000013523	361.603	-0.305756	4.7854e-09	3.36078e-07
COL5A1	ENSG00000130635	3763.2	0.505186	4.79598e-09	3.36244e-07
NEDD9	ENSG00000111859	720.505	-0.461147	4.82854e-09	3.37372e-07
KIF20A	ENSG00000112984	124.738	0.526035	4.85345e-09	3.38006e-07
PPM1A	ENSG00000100614	1219.74	-0.292466	4.85413e-09	3.38006e-07
SF3A2	ENSG00000104897	573.59	0.305194	4.88756e-09	3.39756e-07
METTL2B	ENSG00000165055	413.491	0.215199	4.90378e-09	3.40306e-07
EMILIN1	ENSG00000138080	910.315	-0.537339	4.91856e-09	3.40754e-07
COX10	ENSG00000006695	266.109	0.291489	4.939e-09	3.4105e-07
GSTM3	ENSG00000134202	652.433	-0.624104	4.9395e-09	3.4105e-07
RDH11	ENSG00000072042	421.076	-0.256327	5.04651e-09	3.47268e-07
DONSON	ENSG00000159147	263.1	0.32845	5.06773e-09	3.48143e-07
PCNX1	ENSG00000100731	2022.61	-0.267968	5.11212e-09	3.50018e-07
SLC1A7	ENSG00000162383	109.9	-0.620779	5.25049e-09	3.58891e-07
SRSF12	ENSG00000154548	230.117	-0.626187	5.41425e-09	3.68854e-07
HGH1	ENSG00000235173	138.305	0.407905	5.43932e-09	3.69946e-07
BUB1	ENSG00000169679	123.718	0.5955	5.57027e-09	3.78224e-07
MSANTD4	ENSG00000170903	357.243	0.264959	5.66288e-09	3.83355e-07
PLEKHB2	ENSG00000115762	695.217	0.245854	5.6704e-09	3.83355e-07
UROD	ENSG00000126088	349.889	-0.371005	5.68014e-09	3.83355e-07
RBL1	ENSG00000080839	208.916	0.385058	5.77866e-09	3.89147e-07
RFWD3	ENSG00000168411	450.005	0.215101	5.79604e-09	3.89377e-07
SPAG7	ENSG00000091640	447.517	0.266443	5.84791e-09	3.91877e-07
WDTC1	ENSG00000142784	688.535	-0.361818	5.90797e-09	3.95255e-07
CYP4X1	ENSG00000186377	956.556	-0.608036	5.98219e-09	3.99406e-07
LHCGR	ENSG00000138039	423.539	-1.46551	5.98953e-09	3.99406e-07
ACBD6	ENSG00000230124	697.598	0.260811	6.0666e-09	4.03888e-07
IPP	ENSG00000197429	293.049	-0.298974	6.16944e-09	4.09403e-07
CNOT11	ENSG00000158435	413.012	0.195074	6.24797e-09	4.13943e-07
PLEKHG4B	ENSG00000153404	2435.48	0.927311	6.60121e-09	4.35936e-07
SLCO2A1	ENSG00000174640	665.557	-0.76778	6.64382e-09	4.37732e-07
CXCR6	ENSG00000172215	140.145	-0.309553	6.6498e-09	4.37732e-07
SESN1	ENSG00000080546	1034.37	-0.459261	6.8165e-09	4.47267e-07
ZDHHC11	ENSG00000188818	189.846	0.447582	6.84812e-09	4.47906e-07
NDUFA12	ENSG00000184752	323.993	0.243529	6.98376e-09	4.54854e-07
GALNT16	ENSG00000100626	288.761	-0.477832	7.11909e-09	4.62673e-07
UPK3B	ENSG00000243566	61.7673	0.724208	7.34402e-09	4.76535e-07
TPI1	ENSG00000111669	2031.49	0.32465	7.4617e-09	4.83405e-07
H2AC16	ENSG00000276903	30.5665	0.746258	7.6127e-09	4.92408e-07
ARMC2	ENSG00000118690	219.273	-0.363494	7.62818e-09	4.92631e-07
DAP3	ENSG00000132676	768.319	0.28359	7.71034e-09	4.97153e-07
TNNT2	ENSG00000118194	622.373	0.856166	7.81856e-09	5.03338e-07
RACGAP1	ENSG00000161800	214.381	0.351843	7.85012e-09	5.03786e-07
MINDY4	ENSG00000106125	155.287	-0.599151	7.98356e-09	5.09964e-07
TMEM132A	ENSG00000006118	226.259	0.439608	7.98376e-09	5.09964e-07
BMERB1	ENSG00000166780	170.861	-0.560841	8.00334e-09	5.10419e-07
LARS1	ENSG00000133706	2700.17	0.213654	8.08546e-09	5.14648e-07
DLD	ENSG00000091140	933.42	0.213582	8.09479e-09	5.14648e-07
JKAMP	ENSG00000050130	384.693	-0.302794	8.13142e-09	5.15376e-07
NDUFS1	ENSG00000023228	1936.12	0.265239	8.18987e-09	5.17623e-07
NDUFS6	ENSG00000145494	257.444	0.26451	8.19216e-09	5.17623e-07
TBXAS1	ENSG00000059377	511.446	-0.430828	8.21799e-09	5.18455e-07
PRKN	ENSG00000185345	306.596	-0.326978	8.5137e-09	5.36285e-07
ACIN1	ENSG00000100813	3149.57	-0.268083	8.79682e-09	5.52928e-07
PDK4	ENSG00000004799	1448.21	-0.818498	8.80493e-09	5.52928e-07
DCLK1	ENSG00000133083	1132.88	0.803189	8.83476e-09	5.53952e-07
NUF2	ENSG00000143228	77.1098	0.560221	8.91505e-09	5.57279e-07
PSMB4	ENSG00000159377	468.98	0.284541	9.04423e-09	5.64492e-07
ZFP3	ENSG00000180787	411.594	0.270152	9.05981e-09	5.64604e-07
C16orf89	ENSG00000153446	708.241	-0.754782	9.23835e-09	5.74047e-07
RUNX2	ENSG00000124813	464.61	-0.802142	9.23938e-09	5.74047e-07
FNDC10	ENSG00000228594	91.5026	-0.74921	9.31781e-09	5.78043e-07
INTS2	ENSG00000108506	545.521	0.358241	9.43263e-09	5.84281e-07
CCND3	ENSG00000112576	502.684	-0.450836	9.45151e-09	5.84566e-07
TAC3	ENSG00000166863	162.279	1.63256	9.5751e-09	5.91316e-07
TRIM52	ENSG00000183718	638.005	0.374806	9.70409e-09	5.96583e-07
ARSA	ENSG00000100299	249.412	-0.423442	9.8919e-09	6.07217e-07
CYS1	ENSG00000205795	140.387	-0.830844	1.00021e-08	6.13066e-07
PDE3B	ENSG00000152270	326.508	-0.654679	1.01394e-08	6.20552e-07
SPDL1	ENSG00000040275	226.28	0.35745	1.03108e-08	6.30098e-07
TTC38	ENSG00000075234	189.358	-0.30759	1.0486e-08	6.39848e-07
NYNRIN	ENSG00000205978	1006.8	-0.484762	1.10207e-08	6.69482e-07
NDUFA4L2	ENSG00000185633	1245.26	0.782899	1.15808e-08	7.01425e-07
HGS	ENSG00000185359	998.118	0.229588	1.18131e-08	7.13166e-07
PARP2	ENSG00000129484	250.22	-0.252591	1.18256e-08	7.13166e-07
H6PD	ENSG00000049239	1279.83	-0.379708	1.19634e-08	7.18894e-07
LMNB2	ENSG00000176619	627.245	0.337705	1.19693e-08	7.18894e-07
ECE1	ENSG00000117298	1240.59	-0.722959	1.19745e-08	7.18894e-07
GRIA3	ENSG00000125675	199.103	-0.700617	1.1995e-08	7.19065e-07
FAM76A	ENSG00000009780	225.604	-0.344084	1.21541e-08	7.2686e-07
HPCAL1	ENSG00000115756	184.137	0.317273	1.21605e-08	7.2686e-07
ZNF586	ENSG00000083828	789.409	0.231074	1.21939e-08	7.27796e-07
SDE2	ENSG00000143751	382.994	0.266889	1.26447e-08	7.53604e-07
WDR55	ENSG00000120314	334.434	0.275593	1.31556e-08	7.82913e-07
CZIB	ENSG00000162384	298.867	-0.335626	1.33081e-08	7.90837e-07
UQCRQ	ENSG00000164405	339.297	0.306034	1.34738e-08	7.98295e-07
CNPY2	ENSG00000257727	156.699	0.295041	1.34848e-08	7.98295e-07
ATP5PO	ENSG00000241837	243.178	0.295589	1.34921e-08	7.98295e-07
UBXN11	ENSG00000158062	249.391	-0.306314	1.36559e-08	8.06822e-07
ZC3H6	ENSG00000188177	945.244	-0.28515	1.38804e-08	8.18905e-07
CDKN2A	ENSG00000147889	117.249	0.794131	1.40015e-08	8.24861e-07
CFH	ENSG00000000971	1565.04	1.19377	1.41401e-08	8.31828e-07
PPFIA4	ENSG00000143847	334.356	0.418214	1.45232e-08	8.50412e-07
UAP1L1	ENSG00000197355	226.144	0.472107	1.45242e-08	8.50412e-07
SPATA1	ENSG00000122432	99.1352	-0.416711	1.45391e-08	8.50412e-07
HSPA2	ENSG00000126803	183.703	-0.728725	1.45938e-08	8.52392e-07
AMOT	ENSG00000126016	432.881	-0.494329	1.47812e-08	8.62112e-07
PIM1	ENSG00000137193	166.78	0.599004	1.49063e-08	8.6817e-07
TMEM222	ENSG00000186501	200.595	-0.299063	1.49957e-08	8.72139e-07
GEMIN2	ENSG00000092208	111.479	-0.347443	1.52724e-08	8.86968e-07
AP5M1	ENSG00000053770	645.661	-0.265902	1.54242e-08	8.93463e-07
MAML3	ENSG00000196782	466.425	-0.411061	1.54279e-08	8.93463e-07
PPAT	ENSG00000128059	191.004	0.302745	1.55135e-08	8.97151e-07
ETF1	ENSG00000120705	1069.56	0.184203	1.55693e-08	8.99111e-07
RDH10	ENSG00000121039	646.406	0.758684	1.56008e-08	8.99662e-07
TMEM53	ENSG00000126106	68.3229	-0.424629	1.59341e-08	9.17588e-07
ZMYM4	ENSG00000146463	1180.95	-0.278979	1.59967e-08	9.19901e-07
CEP152	ENSG00000103995	395.803	0.417497	1.60916e-08	9.21871e-07
RETREG1	ENSG00000154153	2973.52	0.702894	1.61023e-08	9.21871e-07
C1QTNF1	ENSG00000173918	440.672	0.70703	1.61067e-08	9.21871e-07
MCOLN3	ENSG00000055732	168.66	-0.91046	1.6121e-08	9.21871e-07
PELI1	ENSG00000197329	617.412	-0.398104	1.62391e-08	9.26036e-07
KNL1	ENSG00000137812	219.124	0.494882	1.63592e-08	9.31586e-07
CNIH4	ENSG00000143771	316.822	0.303472	1.664e-08	9.46259e-07
POLR2D	ENSG00000144231	363.326	0.235105	1.66973e-08	9.47297e-07
GSTM2	ENSG00000213366	736.017	-0.448061	1.67136e-08	9.47297e-07
TMEM50A	ENSG00000183726	624.071	-0.35061	1.67276e-08	9.47297e-07
EI24	ENSG00000149547	691.328	0.204465	1.68247e-08	9.50997e-07
TACC1	ENSG00000147526	12521.9	-0.521233	1.7013e-08	9.59475e-07
LAMC1	ENSG00000135862	4446.02	0.342589	1.74795e-08	9.84431e-07
SIX1	ENSG00000126778	3385.4	-0.490484	1.75535e-08	9.8724e-07
SCP2	ENSG00000116171	984.836	-0.335144	1.77351e-08	9.96085e-07
KNTC1	ENSG00000184445	634.598	0.294953	1.84422e-08	1.03296e-06
FGL2	ENSG00000127951	15733.2	-1.04817	1.85178e-08	1.03578e-06
COQ10B	ENSG00000115520	303.43	0.260672	1.88182e-08	1.05115e-06
LTBP2	ENSG00000119681	7905.35	-0.903894	1.94312e-08	1.08391e-06
SPTLC2	ENSG00000100596	1644.62	-0.282951	1.96808e-08	1.09525e-06
NIP7	ENSG00000132603	162.707	0.235124	1.96879e-08	1.09525e-06
CARNMT1	ENSG00000156017	234.784	0.247195	1.97939e-08	1.09965e-06
DHRS7	ENSG00000100612	394.431	-0.378494	1.98417e-08	1.10081e-06
DENND6B	ENSG00000205593	106.568	-0.381796	1.99302e-08	1.10422e-06
PSEN1	ENSG00000080815	1727.79	-0.225553	2.00811e-08	1.11108e-06
NCAPD2	ENSG00000010292	610.713	0.20697	2.02875e-08	1.12099e-06
HDAC1	ENSG00000116478	513.074	-0.370827	2.0476e-08	1.12835e-06
FRMD6	ENSG00000139926	464.661	-0.448621	2.05203e-08	1.12928e-06
UGCG	ENSG00000148154	546.918	0.448051	2.06503e-08	1.1349e-06
ARID1A	ENSG00000117713	2335.48	-0.235461	2.06991e-08	1.1349e-06
P2RY13	ENSG00000181631	201.413	-0.650538	2.07056e-08	1.1349e-06
CREB3L2	ENSG00000182158	5710.67	0.308024	2.07628e-08	1.13601e-06
ANKRD22	ENSG00000152766	97.4301	-0.712114	2.07813e-08	1.13601e-06
LRRN1	ENSG00000175928	272.516	-0.617584	2.09277e-08	1.14249e-06
GPI	ENSG00000105220	1625.48	0.39039	2.13988e-08	1.1651e-06
CENPO	ENSG00000138092	144.024	0.281925	2.1694e-08	1.1796e-06
EPS15	ENSG00000085832	1822	-0.280622	2.17688e-08	1.18118e-06
NHS	ENSG00000188158	886.173	-0.473811	2.23902e-08	1.21263e-06
TRPC4AP	ENSG00000100991	1072.23	0.187461	2.27333e-08	1.22958e-06
MRPS30	ENSG00000112996	695.102	0.232015	2.28356e-08	1.23186e-06
FBXO42	ENSG00000037637	853.503	-0.384716	2.30502e-08	1.2418e-06
UCHL5	ENSG00000116750	489.752	0.299057	2.32611e-08	1.25152e-06
TRNAU1AP	ENSG00000180098	241.559	-0.309893	2.34293e-08	1.25891e-06
POMGNT1	ENSG00000085998	512.91	-0.283664	2.36727e-08	1.27032e-06
GRK3	ENSG00000100077	377.342	-0.371386	2.39459e-08	1.2833e-06
PIK3IP1	ENSG00000100100	367.284	-0.465765	2.40409e-08	1.28671e-06
TNRC6B	ENSG00000100354	2963.66	-0.293644	2.47747e-08	1.32425e-06
TCEAL2	ENSG00000184905	298.128	-0.983366	2.48981e-08	1.32738e-06
ZBTB25	ENSG00000089775	654.719	-0.297318	2.51339e-08	1.33821e-06
IGF2BP1	ENSG00000159217	146.581	0.628337	2.57288e-08	1.36633e-06
CANX	ENSG00000127022	8303.35	0.248941	2.57679e-08	1.36664e-06
GLRX2	ENSG00000023572	213.306	0.296129	2.59047e-08	1.37211e-06
KDM1A	ENSG00000004487	1332.03	-0.291669	2.61083e-08	1.38111e-06
CYC1	ENSG00000179091	278.577	0.32866	2.64383e-08	1.39676e-06
FANCA	ENSG00000187741	294.277	0.405491	2.65357e-08	1.4001e-06
CCDC30	ENSG00000186409	432.88	-0.357515	2.69381e-08	1.41849e-06
NT5E	ENSG00000135318	1651.75	-0.703293	2.69789e-08	1.41849e-06
PLD3	ENSG00000105223	2300.64	-0.419199	2.70167e-08	1.41849e-06
TNIP1	ENSG00000145901	1032.72	0.290546	2.70229e-08	1.41849e-06
STAU1	ENSG00000124214	1248.43	0.174834	2.71152e-08	1.42152e-06
FGD5	ENSG00000154783	944.56	-0.468678	2.73161e-08	1.43022e-06
HLA-DOA	ENSG00000204252	250.441	-0.541325	2.7414e-08	1.43351e-06
HEATR1	ENSG00000119285	1043.59	0.268387	2.76194e-08	1.44241e-06
LIN9	ENSG00000183814	96.4458	0.39322	2.78144e-08	1.45074e-06
NEMF	ENSG00000165525	1558.31	-0.301358	2.80449e-08	1.4609e-06
VN1R1	ENSG00000178201	75.8961	0.498415	2.81058e-08	1.46222e-06
PLCB4	ENSG00000101333	1867.57	-0.612867	2.84068e-08	1.476e-06
NAP1L5	ENSG00000177432	207.199	-0.358678	2.86402e-08	1.48624e-06
ATP9A	ENSG00000054793	3563.53	-0.307282	2.8845e-08	1.49497e-06
APOBEC3C	ENSG00000244509	416.22	-0.405438	2.97151e-08	1.53812e-06
SH3BGRL	ENSG00000131171	1253.33	-0.245762	3.00992e-08	1.55603e-06
SCAMP3	ENSG00000116521	376.633	0.310715	3.0738e-08	1.58506e-06
SLC22A6	ENSG00000197901	84.2612	1.28956	3.08597e-08	1.58933e-06
ADGRG6	ENSG00000112414	370.964	-0.559363	3.12565e-08	1.60775e-06
MT-ND1	ENSG00000198888	23761.3	0.400176	3.15925e-08	1.62299e-06
CAB39L	ENSG00000102547	1592.36	-0.675594	3.183e-08	1.63314e-06
TOX4	ENSG00000092203	774.48	-0.244467	3.20295e-08	1.64132e-06
ETV4	ENSG00000175832	107.298	0.441312	3.23247e-08	1.65438e-06
MCUR1	ENSG00000050393	286.732	0.284288	3.24298e-08	1.65769e-06
PACSIN2	ENSG00000100266	989.754	-0.393784	3.26783e-08	1.6683e-06
NIPA1	ENSG00000170113	345.695	0.222679	3.2902e-08	1.67746e-06
CLDN12	ENSG00000157224	434.963	0.290031	3.29396e-08	1.67746e-06
DARS2	ENSG00000117593	500.897	0.331902	3.33754e-08	1.69544e-06
BRIX1	ENSG00000113460	219.024	0.226103	3.38677e-08	1.71831e-06
MTURN	ENSG00000180354	1387.46	-0.431373	3.40412e-08	1.72498e-06
DEGS1	ENSG00000143753	434.091	0.31368	3.4918e-08	1.76504e-06
PRKAR2B	ENSG00000005249	511.808	-0.635741	3.54316e-08	1.78659e-06
SIPA1L2	ENSG00000116991	670.071	0.503767	3.55352e-08	1.78961e-06
PLP2	ENSG00000102007	245.813	0.450616	3.56885e-08	1.79512e-06
GEN1	ENSG00000178295	307.043	0.358551	3.59682e-08	1.80697e-06
TMEM183A	ENSG00000163444	382.772	0.260529	3.61986e-08	1.81629e-06
PDCD5	ENSG00000105185	345.568	0.37968	3.62424e-08	1.81629e-06
ARID1B	ENSG00000049618	4261.08	-0.235728	3.6953e-08	1.84964e-06
MTF1	ENSG00000188786	347.547	-0.295909	3.76225e-08	1.87647e-06
STARD5	ENSG00000172345	40.3745	-0.756229	3.76265e-08	1.87647e-06
UQCRFS1	ENSG00000169021	261.052	0.249737	3.81299e-08	1.8973e-06
WDR4	ENSG00000160193	217.837	0.351491	3.81369e-08	1.8973e-06
ZNF516	ENSG00000101493	897.275	-0.375205	3.84165e-08	1.90889e-06
PSAT1	ENSG00000135069	102.627	0.542431	3.96309e-08	1.96447e-06
CHKA	ENSG00000110721	828.029	-0.305732	3.97401e-08	1.9675e-06
HECA	ENSG00000112406	815.886	-0.296625	3.98429e-08	1.9702e-06
DAGLB	ENSG00000164535	425.477	-0.295223	3.99965e-08	1.97382e-06
PREX1	ENSG00000124126	1010.46	-0.362648	4.06124e-08	2.001e-06
POM121C	ENSG00000272391	916.565	0.169939	4.13188e-08	2.03336e-06
SPATA6	ENSG00000132122	500.918	-0.345018	4.18348e-08	2.05628e-06
C14orf132	ENSG00000227051	243.02	-0.628923	4.22312e-08	2.07328e-06
ITGA11	ENSG00000137809	1213.8	-0.67365	4.2535e-08	2.08569e-06
IKZF1	ENSG00000185811	369.839	-0.408567	4.28325e-08	2.09526e-06
GPHN	ENSG00000171723	263.886	-0.334616	4.29653e-08	2.09925e-06
GOT2	ENSG00000125166	541.319	0.248964	4.35583e-08	2.12398e-06
H1-5	ENSG00000184357	108.089	0.593737	4.35751e-08	2.12398e-06
GFPT1	ENSG00000198380	1780.51	0.299115	4.44044e-08	2.16077e-06
DNPEP	ENSG00000123992	338.463	0.214206	4.44356e-08	2.16077e-06
DTYMK	ENSG00000168393	149.02	0.261366	4.50196e-08	2.18657e-06
SLC38A6	ENSG00000139974	745.063	-0.390945	4.56259e-08	2.21227e-06
HSP90B1	ENSG00000166598	5554.29	0.360452	4.74376e-08	2.29043e-06
KCNMB1	ENSG00000145936	270.732	-0.826395	4.7715e-08	2.30111e-06
FNTB	ENSG00000257365	115.304	-0.366474	4.81532e-08	2.31288e-06
RBM23	ENSG00000100461	861.256	-0.235483	4.8185e-08	2.31288e-06
DHRS11	ENSG00000278535	156.474	0.348993	4.88656e-08	2.3428e-06
SHC4	ENSG00000185634	317.787	-0.78656	4.93044e-08	2.36107e-06
NKIRAS2	ENSG00000168256	357.351	0.279152	4.96415e-08	2.37444e-06
NOM1	ENSG00000146909	551.056	0.186378	4.98695e-08	2.37979e-06
MRRF	ENSG00000148187	591.922	0.252483	5.01073e-08	2.38835e-06
H2AZ1	ENSG00000164032	203.822	0.337364	5.06706e-08	2.40959e-06
THRAP3	ENSG00000054118	2385.43	-0.252536	5.08562e-08	2.41561e-06
RBM28	ENSG00000106344	1112.7	0.137174	5.11288e-08	2.42574e-06
NOP10	ENSG00000182117	113.432	0.305227	5.15838e-08	2.43985e-06
HCLS1	ENSG00000180353	1179.79	-0.496659	5.16049e-08	2.43985e-06
APOL6	ENSG00000221963	730.303	-0.408638	5.2284e-08	2.46626e-06
MRPL42	ENSG00000198015	966.789	0.221081	5.34929e-08	2.52038e-06
LMBRD1	ENSG00000168216	759.566	-0.295453	5.38783e-08	2.53423e-06
CIRBP	ENSG00000099622	3635.91	-0.296542	5.39105e-08	2.53423e-06
JMJD6	ENSG00000070495	327.688	0.312077	5.46032e-08	2.56384e-06
LPGAT1	ENSG00000123684	1283.39	0.278994	5.57222e-08	2.6104e-06
CCDC175	ENSG00000151838	72.9427	-1.20331	5.65609e-08	2.64666e-06
KTN1	ENSG00000126777	3989.4	-0.298745	5.70037e-08	2.66434e-06
MRAP2	ENSG00000135324	108.398	-0.915864	5.73976e-08	2.67969e-06
VIT	ENSG00000205221	392.832	-1.47868	5.77615e-08	2.69245e-06
NPHP1	ENSG00000144061	391.545	-0.293712	5.78025e-08	2.69245e-06
KIAA0586	ENSG00000100578	565.398	-0.253915	5.8227e-08	2.70914e-06
TOMM40	ENSG00000130204	306.548	0.277577	5.87951e-08	2.72937e-06
FSIP2	ENSG00000188738	942.185	-0.409195	6.01296e-08	2.78816e-06
CUL4A	ENSG00000139842	1489.77	0.188841	6.05873e-08	2.80321e-06
SNRPG	ENSG00000143977	228.126	0.251749	6.05911e-08	2.80321e-06
ZDHHC9	ENSG00000188706	337.794	0.283766	6.10767e-08	2.82249e-06
F5	ENSG00000198734	287.736	0.979657	6.19769e-08	2.86086e-06
LPCAT2	ENSG00000087253	411.901	-0.53496	6.2659e-08	2.88584e-06
CENPP	ENSG00000188312	303.595	0.393639	6.28827e-08	2.89289e-06
UBA7	ENSG00000182179	574.086	-0.411298	6.42969e-08	2.95132e-06
CLPTM1L	ENSG00000049656	770.653	0.238925	6.5006e-08	2.98052e-06
AURKA	ENSG00000087586	73.0503	0.479259	6.50855e-08	2.98083e-06
INPP5B	ENSG00000204084	731.35	-0.280213	6.54008e-08	2.99192e-06
PDIA6	ENSG00000143870	1057.16	0.271205	6.59089e-08	3.0118e-06
TTC5	ENSG00000136319	334.523	-0.255215	6.68097e-08	3.04542e-06
TRIM16	ENSG00000221926	154.048	0.333853	6.68395e-08	3.04542e-06
ARHGAP21	ENSG00000107863	7126.66	-0.398451	6.68678e-08	3.04542e-06
MED9	ENSG00000141026	249.959	0.202671	6.69683e-08	3.04661e-06
NOP56	ENSG00000101361	616.98	0.239481	6.70533e-08	3.04709e-06
PRDX2	ENSG00000167815	353.324	0.30083	6.7273e-08	3.05369e-06
GTF3C3	ENSG00000119041	679.287	0.178941	6.74203e-08	3.05699e-06
KIAA1549L	ENSG00000110427	696.407	-0.690621	6.76021e-08	3.06184e-06
CDON	ENSG00000064309	1626.21	-0.58042	6.77461e-08	3.06497e-06
TMEM138	ENSG00000149483	421.446	0.257044	6.90629e-08	3.11422e-06
OPHN1	ENSG00000079482	963.529	-0.286809	6.99224e-08	3.14951e-06
CKAP2L	ENSG00000169607	89.6027	0.615935	7.06035e-08	3.17669e-06
BTBD3	ENSG00000132640	345.428	0.368037	7.08396e-08	3.18382e-06
TFB2M	ENSG00000162851	145.852	0.365829	7.09712e-08	3.18623e-06
FAAP100	ENSG00000185504	336.642	0.280123	7.11379e-08	3.19022e-06
TOB2	ENSG00000183864	717.76	-0.334633	7.2561e-08	3.25048e-06
STARD8	ENSG00000130052	319.931	-0.436933	7.3002e-08	3.26666e-06
LEPROT	ENSG00000213625	1298.74	-0.360972	7.35484e-08	3.28752e-06
CENPE	ENSG00000138778	208.814	0.467869	7.43913e-08	3.32157e-06
PPCS	ENSG00000127125	402.194	-0.290378	7.44952e-08	3.32258e-06
FARSA	ENSG00000179115	269.907	0.274534	7.61507e-08	3.38536e-06
POGK	ENSG00000143157	913.385	0.251518	7.692e-08	3.40922e-06
MACO1	ENSG00000204178	591.94	-0.278383	7.83433e-08	3.46777e-06
CLTC	ENSG00000141367	5939.63	0.251404	7.87339e-08	3.4813e-06
DCDC2B	ENSG00000222046	108.699	-0.32581	7.95592e-08	3.51399e-06
PCDHGB6	ENSG00000253305	495.015	0.458769	7.99809e-08	3.52881e-06
POLR3D	ENSG00000168495	512.357	0.287884	8.11702e-08	3.57522e-06
H2AX	ENSG00000188486	142.797	0.390434	8.12073e-08	3.57522e-06
GDAP1	ENSG00000104381	568.25	-0.447443	8.22111e-08	3.61552e-06
BUB1B	ENSG00000156970	114.536	0.545641	8.36535e-08	3.67501e-06
SMIM14	ENSG00000163683	1365.06	-0.275446	8.41081e-08	3.69102e-06
JTB	ENSG00000143543	101.443	0.44662	8.56178e-08	3.75325e-06
PLOD3	ENSG00000106397	326.242	0.293731	8.58235e-08	3.75824e-06
MAP3K4	ENSG00000085511	937.549	-0.373031	8.65462e-08	3.7818e-06
NAB2	ENSG00000166886	281.893	0.334581	8.7247e-08	3.8043e-06
DTL	ENSG00000143476	115.341	0.654028	8.8465e-08	3.85209e-06
AGO1	ENSG00000092847	1689.94	-0.29278	8.8531e-08	3.85209e-06
FZD7	ENSG00000155760	2124.7	-0.624546	9.00768e-08	3.91518e-06
FLI1	ENSG00000151702	444.696	-0.413336	9.06057e-08	3.934e-06
PNMA1	ENSG00000176903	706.489	-0.363184	9.49695e-08	4.11039e-06
TIMM8B	ENSG00000150779	157.35	0.313468	9.52422e-08	4.11784e-06
RNF2	ENSG00000121481	309.828	0.274444	9.76693e-08	4.21833e-06
PRKACB	ENSG00000142875	631.512	-0.352011	9.90399e-08	4.27302e-06
RBM24	ENSG00000112183	114.615	-0.552409	9.93827e-08	4.28329e-06
FNDC1	ENSG00000164694	299.669	-0.835862	9.97206e-08	4.29333e-06
SEC24A	ENSG00000113615	895.917	0.222424	1.01059e-07	4.34616e-06
SNX29	ENSG00000048471	1295.99	-0.291538	1.0116e-07	4.34616e-06
ADAM22	ENSG00000008277	749.678	-0.732012	1.03288e-07	4.43296e-06
KIF2A	ENSG00000068796	610.702	0.218732	1.0391e-07	4.45498e-06
CBLN3	ENSG00000139899	73.3059	-0.59999	1.05076e-07	4.49086e-06
UBQLN4	ENSG00000160803	409.171	0.299802	1.05202e-07	4.49155e-06
KLRK1	ENSG00000213809	57.6302	0.757881	1.05518e-07	4.50033e-06
CHD8	ENSG00000100888	2003.48	-0.211895	1.06487e-07	4.53696e-06
FNIP2	ENSG00000052795	1209.32	-0.469639	1.06999e-07	4.55403e-06
PRRC2C	ENSG00000117523	7233.91	0.205819	1.0803e-07	4.59314e-06
FOXO1	ENSG00000150907	2428.15	-0.560464	1.09076e-07	4.63278e-06
CDKL1	ENSG00000100490	335.106	-0.331192	1.1023e-07	4.67693e-06
ADAM8	ENSG00000151651	119.243	0.429555	1.12816e-07	4.77676e-06
CCDC24	ENSG00000159214	80.1723	-0.424848	1.1349e-07	4.80036e-06
HSPA13	ENSG00000155304	449.901	0.281551	1.14145e-07	4.82308e-06
DLG2	ENSG00000150672	822.132	-0.35435	1.15487e-07	4.8697e-06
CDK4	ENSG00000135446	252.196	0.239531	1.16917e-07	4.9199e-06
BACE2	ENSG00000182240	664.95	0.386221	1.18039e-07	4.95691e-06
PSMD7	ENSG00000103035	359.242	0.193799	1.18261e-07	4.96116e-06
PHB1	ENSG00000167085	340.02	0.298943	1.19027e-07	4.98819e-06
CDCA2	ENSG00000184661	93.6026	0.57193	1.20141e-07	5.02795e-06
DCDC2	ENSG00000146038	56.3563	0.912269	1.20222e-07	5.02795e-06
TSPYL1	ENSG00000189241	1308.59	-0.314381	1.2181e-07	5.08916e-06
NBPF3	ENSG00000142794	226.306	-0.336894	1.22591e-07	5.11231e-06
CDC42	ENSG00000070831	928.953	-0.26755	1.22613e-07	5.11231e-06
BRD1	ENSG00000100425	706.754	-0.281114	1.23067e-07	5.12599e-06
SLC44A1	ENSG00000070214	2653.25	-0.437358	1.23264e-07	5.12897e-06
NDUFS2	ENSG00000158864	1000.38	0.314617	1.23615e-07	5.13836e-06
ADGRG2	ENSG00000173698	489.403	0.577627	1.24087e-07	5.15275e-06
EZH2	ENSG00000106462	404.148	0.372873	1.24506e-07	5.16493e-06
CSTF1	ENSG00000101138	276.72	0.185908	1.24657e-07	5.16596e-06
IL17RD	ENSG00000144730	366.939	-0.626304	1.25546e-07	5.19752e-06
ATR	ENSG00000175054	1479.06	0.234868	1.25862e-07	5.2001e-06
MBIP	ENSG00000151332	290.635	-0.293124	1.26188e-07	5.20832e-06
SYTL2	ENSG00000137501	554.896	-0.495822	1.27263e-07	5.24738e-06
MANEAL	ENSG00000185090	32.3375	0.670938	1.27542e-07	5.25361e-06
SLC35C2	ENSG00000080189	591.262	0.186447	1.29064e-07	5.31096e-06
TBL2	ENSG00000106638	403.577	0.217845	1.32655e-07	5.44776e-06
PHLDA1	ENSG00000139289	922.267	0.954	1.33906e-07	5.49362e-06
HLA-E	ENSG00000204592	2480.97	-0.311973	1.34052e-07	5.49411e-06
EIF3J	ENSG00000104131	580.19	0.184374	1.35126e-07	5.52707e-06
EIF5A2	ENSG00000163577	258.645	0.417112	1.38077e-07	5.64215e-06
SNTG1	ENSG00000147481	312.32	1.60779	1.38849e-07	5.66163e-06
TDRD15	ENSG00000218819	468.388	-0.785275	1.41389e-07	5.74308e-06
PDCD6	ENSG00000249915	427.577	0.308935	1.42363e-07	5.77692e-06
FBXL8	ENSG00000135722	117.794	0.408799	1.44532e-07	5.85333e-06
KIF18B	ENSG00000186185	113.566	0.495466	1.44838e-07	5.85936e-06
DPP3	ENSG00000254986	230.069	0.284117	1.44968e-07	5.85936e-06
ACP1	ENSG00000143727	633.627	0.197671	1.45283e-07	5.86058e-06
PIK3CA	ENSG00000121879	1611.04	-0.3404	1.46651e-07	5.90991e-06
COIL	ENSG00000121058	303.969	0.307052	1.48002e-07	5.95851e-06
TM2D1	ENSG00000162604	777.19	-0.297582	1.51137e-07	6.06087e-06
SELPLG	ENSG00000110876	210.508	-0.486184	1.51419e-07	6.06625e-06
FXYD5	ENSG00000089327	1219.36	-0.631871	1.51744e-07	6.07333e-06
METTL1	ENSG00000037897	82.8243	0.351194	1.52345e-07	6.09143e-06
CEP162	ENSG00000135315	418.082	-0.302723	1.5274e-07	6.10125e-06
GDF10	ENSG00000266524	132.647	-1.03486	1.53123e-07	6.11061e-06
SP4	ENSG00000105866	227.359	-0.316108	1.5819e-07	6.29913e-06
UBE2M	ENSG00000130725	341.06	0.23967	1.58309e-07	6.29913e-06
AKR1C1	ENSG00000187134	268.826	0.665657	1.5898e-07	6.31969e-06
CFAP126	ENSG00000188931	226.385	0.372774	1.60801e-07	6.38168e-06
BSDC1	ENSG00000160058	835.098	-0.274732	1.61007e-07	6.38168e-06
SPEN	ENSG00000065526	2847.17	-0.267294	1.61507e-07	6.38912e-06
PTGES2	ENSG00000148334	348.608	0.265741	1.61677e-07	6.38933e-06
FH	ENSG00000091483	423.43	0.304128	1.61824e-07	6.38933e-06
NANS	ENSG00000095380	237.188	0.312554	1.63018e-07	6.42406e-06
SHF	ENSG00000138606	369.608	-0.505445	1.63799e-07	6.44865e-06
DKK3	ENSG00000050165	2316.71	-0.737592	1.64754e-07	6.48e-06
NIBAN2	ENSG00000136830	1148.33	0.438566	1.64918e-07	6.48024e-06
NDUFV3	ENSG00000160194	966.804	0.209365	1.66501e-07	6.53617e-06
PSME1	ENSG00000092010	582.477	-0.308137	1.66664e-07	6.53631e-06
EVI5	ENSG00000067208	1367.63	-0.310752	1.66932e-07	6.54055e-06
PIGW	ENSG00000277161	101.099	0.373381	1.67726e-07	6.56537e-06
BDH2	ENSG00000164039	492.198	-0.321806	1.69703e-07	6.63641e-06
FAM180A	ENSG00000189320	165.799	-0.948039	1.70338e-07	6.65488e-06
STK33	ENSG00000130413	448.334	-0.477166	1.71528e-07	6.69497e-06
RGL1	ENSG00000143344	1348.39	-0.494593	1.74964e-07	6.82261e-06
LPAR3	ENSG00000171517	304.211	-1.37676	1.76244e-07	6.86598e-06
DDX41	ENSG00000183258	550.491	0.222442	1.79377e-07	6.97474e-06
ARHGDIA	ENSG00000141522	887.153	0.245311	1.80084e-07	6.9956e-06
ARFGEF2	ENSG00000124198	1538.39	0.161161	1.8081e-07	7.01716e-06
RRP1	ENSG00000160214	317.658	0.27928	1.82495e-07	7.07583e-06
MXRA8	ENSG00000162576	1652.3	-0.500757	1.83675e-07	7.10417e-06
B4GALT3	ENSG00000158850	229.923	0.285265	1.83746e-07	7.10417e-06
EMC1	ENSG00000127463	1255.15	-0.265573	1.84743e-07	7.13595e-06
PIK3R5	ENSG00000141506	383.148	-0.367829	1.86196e-07	7.18529e-06
PCDHGA1	ENSG00000204956	152.6	0.602388	1.88574e-07	7.27023e-06
GRIK1	ENSG00000171189	218.703	0.391175	1.88873e-07	7.27491e-06
CEP104	ENSG00000116198	686.773	-0.241893	1.89198e-07	7.27974e-06
GNAI2	ENSG00000114353	2543.95	-0.258549	1.89354e-07	7.27974e-06
RAD51AP1	ENSG00000111247	62.4246	0.449182	1.89574e-07	7.28136e-06
MRPL24	ENSG00000143314	306.175	0.323392	1.89927e-07	7.28807e-06
ATL1	ENSG00000198513	540.718	-0.439169	1.90616e-07	7.30293e-06
ZNF121	ENSG00000197961	1073.45	0.213312	1.90671e-07	7.30293e-06
UST	ENSG00000111962	605.634	-0.497407	1.90968e-07	7.30747e-06
SCUBE1	ENSG00000159307	882.009	-1.06531	1.91773e-07	7.33141e-06
FBXO32	ENSG00000156804	2027.27	-0.887261	1.9301e-07	7.37181e-06
MTFR1L	ENSG00000117640	308.157	-0.302103	1.93983e-07	7.40176e-06
CD163	ENSG00000177575	3941.45	-0.506088	1.94155e-07	7.40176e-06
APOL1	ENSG00000100342	662.377	-0.490991	1.97167e-07	7.50958e-06
ZNF398	ENSG00000197024	459.807	0.196398	1.97657e-07	7.52126e-06
COX6C	ENSG00000164919	485.271	0.313321	1.98194e-07	7.53467e-06
PLEKHA6	ENSG00000143850	7652.42	-0.60021	2.0087e-07	7.62934e-06
MAK16	ENSG00000198042	296.976	0.238244	2.03169e-07	7.7095e-06
DENR	ENSG00000139726	733.215	0.184579	2.03503e-07	7.71185e-06
SLC36A1	ENSG00000123643	346.626	0.279861	2.03608e-07	7.71185e-06
TVP23B	ENSG00000171928	477.768	0.227276	2.07137e-07	7.82381e-06
VAMP3	ENSG00000049245	749.129	-0.286573	2.07578e-07	7.83325e-06
MAP3K6	ENSG00000142733	861.338	-0.536014	2.0842e-07	7.85776e-06
C2orf16	ENSG00000221843	238.803	0.342526	2.09311e-07	7.88238e-06
DSC2	ENSG00000134755	394.871	0.626952	2.11262e-07	7.93569e-06
USP48	ENSG00000090686	1371.44	-0.294769	2.12334e-07	7.96866e-06
UBE2T	ENSG00000077152	42.5266	0.535223	2.15058e-07	8.0635e-06
DOP1A	ENSG00000083097	1085.55	-0.281497	2.16384e-07	8.1058e-06
PUM1	ENSG00000134644	1801.78	-0.243341	2.17009e-07	8.12178e-06
QRFPR	ENSG00000186867	143.998	-1.37136	2.1781e-07	8.1443e-06
KIAA1210	ENSG00000250423	201.419	-0.721091	2.22474e-07	8.31112e-06
PFN1	ENSG00000108518	845.305	0.207879	2.23442e-07	8.3269e-06
TFPI	ENSG00000003436	462.65	0.918096	2.23469e-07	8.3269e-06
TOR1B	ENSG00000136816	333.731	0.220018	2.23507e-07	8.3269e-06
NDC80	ENSG00000080986	63.0106	0.643235	2.26067e-07	8.41461e-06
NOP58	ENSG00000055044	520.439	0.216604	2.26349e-07	8.41746e-06
GLI3	ENSG00000106571	1026.91	-0.448078	2.26561e-07	8.41769e-06
ZNF3	ENSG00000166526	440.247	0.175533	2.30137e-07	8.5428e-06
MFGE8	ENSG00000140545	1078.75	-0.64052	2.32437e-07	8.61129e-06
PPME1	ENSG00000214517	615.96	0.201051	2.34032e-07	8.64237e-06
PKD2	ENSG00000118762	1226.74	-0.305272	2.34085e-07	8.64237e-06
FAM111B	ENSG00000189057	70.6662	0.566647	2.34493e-07	8.64962e-06
RBBP8	ENSG00000101773	188.985	0.350988	2.35386e-07	8.67189e-06
PSMD3	ENSG00000108344	705.928	0.222574	2.3552e-07	8.67189e-06
ARFGAP1	ENSG00000101199	780.298	0.283288	2.36408e-07	8.69138e-06
DNAJC8	ENSG00000126698	609.539	-0.256897	2.36474e-07	8.69138e-06
HTRA1	ENSG00000166033	1314.95	-0.623421	2.3739e-07	8.71722e-06
NCLN	ENSG00000125912	377.91	0.303068	2.37622e-07	8.71791e-06
GNAI1	ENSG00000127955	384.343	0.400022	2.38967e-07	8.75158e-06
MASP2	ENSG00000009724	188.871	-0.397484	2.39521e-07	8.76078e-06
NXNL2	ENSG00000130045	140.836	-0.412317	2.39646e-07	8.76078e-06
CGRRF1	ENSG00000100532	106.045	-0.315485	2.39956e-07	8.76428e-06
ENTR1	ENSG00000165689	367.551	0.226564	2.40685e-07	8.78305e-06
EPM2A	ENSG00000112425	308.951	-0.305895	2.41814e-07	8.81641e-06
SLC2A4RG	ENSG00000125520	365.917	0.312018	2.47775e-07	9.01769e-06
DET1	ENSG00000140543	154.141	0.227824	2.4987e-07	9.08586e-06
CCDC43	ENSG00000180329	187.301	0.270149	2.55116e-07	9.26839e-06
PDLIM1	ENSG00000107438	281.703	0.670375	2.56987e-07	9.32807e-06
DIRAS1	ENSG00000176490	97.2479	0.480915	2.57587e-07	9.34158e-06
STC2	ENSG00000113739	318.904	0.914333	2.58278e-07	9.35834e-06
CLCNKB	ENSG00000184908	127.533	-0.499105	2.62886e-07	9.50848e-06
EIF2B1	ENSG00000111361	531.593	0.167848	2.63854e-07	9.53508e-06
PABPN1	ENSG00000100836	409.179	-0.329595	2.64784e-07	9.56025e-06
PRPS1	ENSG00000147224	684.428	-0.377379	2.68456e-07	9.67575e-06
PRKCD	ENSG00000163932	471.826	-0.372029	2.7246e-07	9.80281e-06
PAQR6	ENSG00000160781	161.277	0.523505	2.75152e-07	9.88229e-06
CRYBG1	ENSG00000112297	225.825	-0.338735	2.7809e-07	9.97909e-06
LRP10	ENSG00000197324	1479.4	-0.312722	2.78793e-07	9.99553e-06
TAL1	ENSG00000162367	180.837	-0.713715	2.80402e-07	1.00444e-05
SLC9C1	ENSG00000172139	208.29	-0.508867	2.81173e-07	1.00632e-05
MTMR4	ENSG00000108389	1114.09	0.255934	2.83732e-07	1.0146e-05
SBNO1	ENSG00000139697	1666.08	0.16135	2.84543e-07	1.01661e-05
ALDH2	ENSG00000111275	3295.58	-0.433151	2.85638e-07	1.01963e-05
MRGBP	ENSG00000101189	190.468	0.283713	2.86949e-07	1.02342e-05
TMED10	ENSG00000170348	3036	-0.293313	2.8854e-07	1.0282e-05
AHCTF1	ENSG00000153207	1408.61	0.23974	2.89095e-07	1.02928e-05
DDA1	ENSG00000130311	257.231	0.221568	2.96338e-07	1.05254e-05
MRPL15	ENSG00000137547	233.075	0.349432	2.964e-07	1.05254e-05
SMYD3	ENSG00000185420	247.723	0.311735	2.96975e-07	1.05367e-05
TRAF4	ENSG00000076604	433.07	0.340275	2.97799e-07	1.05568e-05
NCAPG	ENSG00000109805	94.7566	0.531367	2.98087e-07	1.05579e-05
SCN4B	ENSG00000177098	351.936	-0.66434	3.01723e-07	1.06682e-05
PCDHGA6	ENSG00000253731	768.269	0.498948	3.02682e-07	1.06928e-05
TRAF3IP2	ENSG00000056972	591.674	-0.250427	3.05601e-07	1.07774e-05
STON2	ENSG00000140022	1058.93	-0.668653	3.07717e-07	1.08294e-05
PRPF40A	ENSG00000196504	1932.62	0.140844	3.12777e-07	1.09891e-05
LYPLA1	ENSG00000120992	494.159	0.271318	3.12946e-07	1.09891e-05
NOL3	ENSG00000140939	541.19	0.469319	3.15912e-07	1.10837e-05
IPCEF1	ENSG00000074706	119.632	-0.454891	3.17579e-07	1.11231e-05
EFTUD2	ENSG00000108883	933.038	0.184476	3.21353e-07	1.12361e-05
RAB22A	ENSG00000124209	1200.09	0.200226	3.22449e-07	1.12552e-05
EIF5A	ENSG00000132507	748.906	0.210789	3.23919e-07	1.12969e-05
TCF3	ENSG00000071564	549.142	0.284418	3.24275e-07	1.12997e-05
H2AC13	ENSG00000196747	22.8832	0.721938	3.25546e-07	1.13343e-05
EIF5B	ENSG00000158417	1946.04	0.156833	3.34452e-07	1.16345e-05
LIG1	ENSG00000105486	570.6	0.258832	3.36467e-07	1.16748e-05
MCM6	ENSG00000076003	378.645	0.322627	3.4305e-07	1.18932e-05
PSME3	ENSG00000131467	921.153	0.213284	3.44405e-07	1.192e-05
CEP95	ENSG00000258890	1272.46	0.230508	3.45816e-07	1.19486e-05
R3HDM2	ENSG00000179912	1101.99	-0.20337	3.48039e-07	1.2009e-05
DMKN	ENSG00000161249	623.384	-0.349694	3.48679e-07	1.20171e-05
IKBIP	ENSG00000166130	238.137	0.411181	3.50534e-07	1.20709e-05
UTP4	ENSG00000141076	386.643	0.181037	3.5493e-07	1.2212e-05
VAT1L	ENSG00000171724	922.179	-0.971119	3.55442e-07	1.22193e-05
PTGIS	ENSG00000124212	501.236	0.733781	3.57668e-07	1.22752e-05
GORASP2	ENSG00000115806	851.974	0.189911	3.59003e-07	1.23108e-05
CDK11B	ENSG00000248333	397.728	-0.24149	3.63259e-07	1.24463e-05
PFAS	ENSG00000178921	392.243	0.218743	3.66348e-07	1.25416e-05
MRPS7	ENSG00000125445	233.383	0.237339	3.69991e-07	1.26557e-05
ENTPD2	ENSG00000054179	167.279	-0.789083	3.72247e-07	1.27223e-05
PMPCA	ENSG00000165688	564.189	0.225275	3.73098e-07	1.27407e-05
H3C7	ENSG00000277775	27.81	0.883603	3.73621e-07	1.2748e-05
NUAK2	ENSG00000163545	141.609	0.53298	3.73963e-07	1.2749e-05
RBFOX2	ENSG00000100320	2336.59	-0.306905	3.7497e-07	1.27547e-05
DDX17	ENSG00000100201	13903.9	-0.336502	3.75295e-07	1.27547e-05
ALYREF	ENSG00000183684	190.551	0.296253	3.75377e-07	1.27547e-05
ADRM1	ENSG00000130706	198.441	0.271719	3.75795e-07	1.27583e-05
TTLL1	ENSG00000100271	94.8538	-0.460576	3.86152e-07	1.30991e-05
ATG2B	ENSG00000066739	1420.74	-0.256699	3.90102e-07	1.32221e-05
ZC3H12D	ENSG00000178199	116.397	-0.360239	3.91297e-07	1.32517e-05
DKC1	ENSG00000130826	533.459	0.187415	3.94875e-07	1.33508e-05
ZFYVE26	ENSG00000072121	1022.59	-0.217121	3.96186e-07	1.3384e-05
NAV1	ENSG00000134369	4348.49	0.504848	4.00017e-07	1.35023e-05
EVC2	ENSG00000173040	473.795	-0.216601	4.03377e-07	1.36045e-05
HYOU1	ENSG00000149428	1227.96	0.28233	4.07372e-07	1.37279e-05
UBE2N	ENSG00000177889	470.167	0.219699	4.10139e-07	1.38098e-05
SUPT3H	ENSG00000196284	202.745	-0.391937	4.11003e-07	1.38275e-05
ELL2	ENSG00000118985	894.4	-0.508722	4.1142e-07	1.38302e-05
SLC25A44	ENSG00000160785	572.247	0.274539	4.13166e-07	1.38719e-05
RNF114	ENSG00000124226	624.276	0.203995	4.13339e-07	1.38719e-05
CD74	ENSG00000019582	7918.12	-0.587851	4.14018e-07	1.38833e-05
CALB1	ENSG00000104327	252.329	0.87174	4.15333e-07	1.3916e-05
POM121	ENSG00000196313	910.167	0.158394	4.19835e-07	1.40439e-05
RCBTB2	ENSG00000136161	604.838	-0.278369	4.24003e-07	1.41602e-05
CCDC86	ENSG00000110104	73.6723	0.355485	4.25163e-07	1.41873e-05
MRPL21	ENSG00000197345	196.871	0.245691	4.2572e-07	1.41944e-05
DDX24	ENSG00000089737	1659.37	-0.24043	4.29048e-07	1.42937e-05
ZNF622	ENSG00000173545	319.443	0.231444	4.32827e-07	1.43962e-05
ADH1B	ENSG00000196616	114.853	1.08164	4.33666e-07	1.44124e-05
MYLK4	ENSG00000145949	861.808	-0.61708	4.37145e-07	1.45162e-05
AMELX	ENSG00000125363	58.3014	-0.666227	4.41998e-07	1.46654e-05
PLEKHA3	ENSG00000116095	804.853	0.178741	4.46959e-07	1.48181e-05
H2BC21	ENSG00000184678	232.494	0.515466	4.49567e-07	1.48684e-05
SLC22A2	ENSG00000112499	139.376	0.939108	4.52461e-07	1.4952e-05
PIP5K1B	ENSG00000107242	265.671	-0.658396	4.52943e-07	1.49559e-05
IER5L	ENSG00000188483	90.7511	0.469744	4.5411e-07	1.49823e-05
NNT	ENSG00000112992	1480.04	0.228423	4.60368e-07	1.51633e-05
PTGES3	ENSG00000110958	1692.82	0.18311	4.60707e-07	1.51633e-05
NLRP1	ENSG00000091592	626.541	-0.345901	4.66403e-07	1.53385e-05
UBE4B	ENSG00000130939	1103.37	-0.29871	4.66923e-07	1.53432e-05
HYLS1	ENSG00000198331	77.4641	0.328076	4.6899e-07	1.53988e-05
CCN2	ENSG00000118523	11977.3	-1.01503	4.69539e-07	1.5402e-05
MYBBP1A	ENSG00000132382	625.418	0.245534	4.69839e-07	1.5402e-05
DDX23	ENSG00000174243	1015.3	0.184585	4.70746e-07	1.54194e-05
TGIF2	ENSG00000118707	244.37	0.308295	4.7622e-07	1.5575e-05
GRWD1	ENSG00000105447	358.722	0.230518	4.78122e-07	1.56235e-05
KLF11	ENSG00000172059	200.314	0.306982	4.82064e-07	1.57397e-05
FBXO22	ENSG00000167196	903.919	0.24052	4.83253e-07	1.57444e-05
ZWINT	ENSG00000122952	71.3482	0.493995	4.83347e-07	1.57444e-05
PSMA3	ENSG00000100567	915.997	-0.203738	4.86112e-07	1.58214e-05
CCDC126	ENSG00000169193	220.412	-0.592784	4.87981e-07	1.58696e-05
ADNP	ENSG00000101126	2298.88	0.195258	4.91284e-07	1.59644e-05
MS4A6A	ENSG00000110077	853.63	-0.48771	4.91886e-07	1.59713e-05
TOMM20	ENSG00000173726	1730.9	0.279073	4.9697e-07	1.60874e-05
YLPM1	ENSG00000119596	3374.49	-0.253498	4.97035e-07	1.60874e-05
SNX14	ENSG00000135317	1272.66	-0.244717	4.98651e-07	1.6127e-05
IQCC	ENSG00000160051	99.7077	-0.367144	5.04288e-07	1.62964e-05
PTPRF	ENSG00000142949	2122.23	-0.464862	5.08904e-07	1.64134e-05
UTP15	ENSG00000164338	354.565	0.213083	5.09112e-07	1.64134e-05
NIFK	ENSG00000155438	242.047	0.218795	5.09639e-07	1.64175e-05
PNISR	ENSG00000132424	5412.35	-0.305845	5.115e-07	1.64645e-05
PPP1R3F	ENSG00000049769	125.886	-0.297826	5.16655e-07	1.66174e-05
ARF6	ENSG00000165527	771.205	-0.219623	5.17061e-07	1.66174e-05
STPG1	ENSG00000001460	165.985	-0.374878	5.18915e-07	1.66508e-05
SYF2	ENSG00000117614	561.538	-0.268075	5.31394e-07	1.70246e-05
UBXN4	ENSG00000144224	2197.05	0.144579	5.34401e-07	1.70942e-05
ARHGEF3	ENSG00000163947	1089.78	-0.592005	5.38995e-07	1.72142e-05
FMN1	ENSG00000248905	789.081	-0.378293	5.40194e-07	1.72391e-05
MYCL	ENSG00000116990	82.8158	-0.683362	5.48217e-07	1.74641e-05
ANKRD35	ENSG00000198483	135.671	-0.523173	5.48525e-07	1.74641e-05
CLU	ENSG00000120885	30791.1	-0.377208	5.49935e-07	1.74818e-05
NAA25	ENSG00000111300	1048.53	0.177671	5.51989e-07	1.75335e-05
MACF1	ENSG00000127603	12624.9	-0.292796	5.58371e-07	1.77087e-05
LDLRAD3	ENSG00000179241	417.327	-0.427405	5.68209e-07	1.79929e-05
TBC1D19	ENSG00000109680	470.469	-0.288379	5.75315e-07	1.81882e-05
C20orf204	ENSG00000196421	120.53	0.371214	5.75711e-07	1.81882e-05
YARS2	ENSG00000139131	156.445	0.214059	5.80891e-07	1.83377e-05
DDX55	ENSG00000111364	413.639	0.210601	5.8408e-07	1.84242e-05
CERS4	ENSG00000090661	212.903	-0.405099	5.86507e-07	1.84865e-05
PTMA	ENSG00000187514	3702.14	0.254901	5.8935e-07	1.85618e-05
CKAP2	ENSG00000136108	368.213	0.304216	5.97049e-07	1.87898e-05
SGPP1	ENSG00000126821	249.962	-0.348376	6.02617e-07	1.89505e-05
GPATCH3	ENSG00000198746	137.414	-0.265324	6.2302e-07	1.95471e-05
AGPAT4	ENSG00000026652	655.212	-0.27752	6.24919e-07	1.95916e-05
MTMR3	ENSG00000100330	205.693	-0.29453	6.26874e-07	1.96319e-05
USP6NL	ENSG00000148429	487.265	-0.316978	6.27163e-07	1.96319e-05
CEP55	ENSG00000138180	65.2454	0.477552	6.29339e-07	1.9685e-05
FAM102B	ENSG00000162636	513.168	-0.385849	6.29973e-07	1.96878e-05
CERS5	ENSG00000139624	840.548	0.20183	6.3039e-07	1.96878e-05
CASP8	ENSG00000064012	398.992	0.30366	6.34138e-07	1.97747e-05
MELK	ENSG00000165304	98.3266	0.564215	6.38264e-07	1.98882e-05
KDM5B	ENSG00000117139	1729.22	0.242921	6.40602e-07	1.99459e-05
PRDM4	ENSG00000110851	457.802	0.200995	6.5365e-07	2.03305e-05
IQSEC3	ENSG00000120645	219.026	-0.530735	6.54172e-07	2.03305e-05
ZNF839	ENSG00000022976	175.723	-0.295637	6.5494e-07	2.03305e-05
CCT2	ENSG00000166226	649.79	0.170769	6.59427e-07	2.04542e-05
SMYD5	ENSG00000135632	226.364	0.258658	6.63593e-07	2.05642e-05
LHX4	ENSG00000121454	203.951	0.372407	6.6491e-07	2.05775e-05
COASY	ENSG00000068120	330.08	0.260545	6.69683e-07	2.07056e-05
PAQR7	ENSG00000182749	191.822	-0.34966	6.7006e-07	2.07056e-05
WDR76	ENSG00000092470	136.589	0.440018	6.98755e-07	2.1576e-05
USP53	ENSG00000145390	8477.14	-0.544752	7.01919e-07	2.16411e-05
FAM136A	ENSG00000035141	220.79	0.255201	7.03423e-07	2.16676e-05
OSGEP	ENSG00000092094	412.397	-0.265634	7.03836e-07	2.16676e-05
RBX1	ENSG00000100387	212.617	-0.26738	7.11058e-07	2.1857e-05
RBM25	ENSG00000119707	3687.55	-0.211242	7.23103e-07	2.2194e-05
RTEL1	ENSG00000258366	174.425	0.260842	7.23982e-07	2.22043e-05
DNAJC6	ENSG00000116675	125.822	-0.489902	7.25918e-07	2.2247e-05
E2F7	ENSG00000165891	97.4473	0.489305	7.27541e-07	2.22492e-05
HLA-DRA	ENSG00000204287	1784.39	-0.626542	7.27621e-07	2.22492e-05
NOG	ENSG00000183691	27.0624	0.943186	7.31341e-07	2.23463e-05
SPC25	ENSG00000152253	44.0534	0.574911	7.33328e-07	2.23903e-05
DSE	ENSG00000111817	2113.32	-0.411584	7.4023e-07	2.25842e-05
TXNDC16	ENSG00000087301	743.774	-0.356484	7.54896e-07	2.30073e-05
ABCD4	ENSG00000119688	594.7	-0.235417	7.55221e-07	2.30073e-05
PCDHGB3	ENSG00000262209	356.706	0.507269	7.63196e-07	2.32072e-05
NTN1	ENSG00000065320	1202.38	-0.517413	7.63485e-07	2.32072e-05
TMEM141	ENSG00000244187	57.503	0.426604	7.64472e-07	2.322e-05
RPP25	ENSG00000178718	47.1785	0.435255	7.67797e-07	2.33037e-05
SOD2	ENSG00000291237	2321.58	0.407641	7.72191e-07	2.34197e-05
COL9A2	ENSG00000049089	121.297	-0.415226	7.74975e-07	2.34867e-05
C1orf131	ENSG00000143633	203.25	0.311382	7.78785e-07	2.35848e-05
UBE2Z	ENSG00000159202	1351.02	0.226994	7.81781e-07	2.3658e-05
SURF4	ENSG00000148248	1312.79	0.233661	7.83819e-07	2.36854e-05
SSTR2	ENSG00000180616	2931.2	0.879568	7.83845e-07	2.36854e-05
GPR135	ENSG00000181619	229.563	-0.454175	7.84505e-07	2.36873e-05
AP1G2	ENSG00000213983	354.655	-0.298231	7.85064e-07	2.36873e-05
FUCA1	ENSG00000179163	272.951	-0.329503	7.9836e-07	2.4053e-05
TLK2	ENSG00000146872	1295.45	0.232297	8.0006e-07	2.40865e-05
SEC14L2	ENSG00000100003	342.761	-0.451968	8.12792e-07	2.4434e-05
ATP13A1	ENSG00000105726	709.662	0.244459	8.12796e-07	2.4434e-05
FUT8	ENSG00000033170	480.69	-0.373241	8.13544e-07	2.44385e-05
DHRS3	ENSG00000162496	3546.87	-0.614528	8.14761e-07	2.44572e-05
IRAK3	ENSG00000090376	481.414	-0.427262	8.20772e-07	2.46015e-05
PSMB3	ENSG00000277791	242.744	0.252607	8.22234e-07	2.46273e-05
PTGDR	ENSG00000168229	2694.86	-0.704975	8.26472e-07	2.47361e-05
BRCA1	ENSG00000012048	316.933	0.266565	8.35195e-07	2.4979e-05
TRMT5	ENSG00000126814	341.655	-0.313131	8.39711e-07	2.50957e-05
GATM	ENSG00000171766	310.027	-0.378243	8.43254e-07	2.51832e-05
ATG16L2	ENSG00000168010	711.868	-0.288408	8.46133e-07	2.52326e-05
FAM83D	ENSG00000101447	41.2715	0.621782	8.4726e-07	2.52416e-05
HLA-DPA1	ENSG00000231389	1487.08	-0.606369	8.47674e-07	2.52416e-05
CCNF	ENSG00000162063	123.999	0.317663	8.49445e-07	2.52759e-05
MYO15B	ENSG00000266714	2915.47	-0.394224	8.5186e-07	2.53294e-05
ACLY	ENSG00000131473	1455.97	0.251658	8.57781e-07	2.54684e-05
COX6B1	ENSG00000126267	501.599	0.342159	8.5844e-07	2.54695e-05
RABL2B	ENSG00000079974	216.851	-0.302123	8.60002e-07	2.54974e-05
SMC2	ENSG00000136824	437.178	0.253524	8.62205e-07	2.55442e-05
SETBP1	ENSG00000152217	3667.89	-0.445152	8.63557e-07	2.55658e-05
ZNF436	ENSG00000125945	455.678	-0.401386	8.6626e-07	2.56273e-05
PGR	ENSG00000082175	1718.42	-0.7373	8.70386e-07	2.57307e-05
ANKRD39	ENSG00000213337	92.5196	0.322625	8.73397e-07	2.58011e-05
MZF1	ENSG00000099326	671.673	0.299169	8.74879e-07	2.58263e-05
CCT3	ENSG00000163468	1111.26	0.259945	8.79176e-07	2.59344e-05
PHC1	ENSG00000111752	454.206	-0.246698	8.80887e-07	2.59662e-05
FRRS1L	ENSG00000260230	648.929	-0.73134	8.90403e-07	2.6209e-05
HDLBP	ENSG00000115677	7309.59	0.172844	8.94156e-07	2.63005e-05
FAM199X	ENSG00000123575	1959.94	-0.395076	8.96514e-07	2.63395e-05
NEXN	ENSG00000162614	348.718	-0.493273	8.96768e-07	2.63395e-05
DTX4	ENSG00000110042	515.674	0.560071	9.00382e-07	2.64267e-05
FAM110D	ENSG00000197245	23.5882	-0.639724	9.04649e-07	2.65329e-05
OTULINL	ENSG00000145569	1040.5	-0.509216	9.10303e-07	2.66667e-05
SCNN1D	ENSG00000162572	115.819	-0.344421	9.15943e-07	2.68042e-05
FBXW5	ENSG00000159069	460.232	0.255928	9.17561e-07	2.68156e-05
MRTFA	ENSG00000196588	745.185	-0.322664	9.25314e-07	2.70088e-05
MROH7	ENSG00000184313	287.722	-0.463908	9.25492e-07	2.70088e-05
CCDC9B	ENSG00000188549	772.018	-0.389528	9.29018e-07	2.70924e-05
RALGAPB	ENSG00000170471	2043.31	0.130307	9.32101e-07	2.71319e-05
PLP1	ENSG00000123560	158.807	-0.749997	9.32361e-07	2.71319e-05
LZIC	ENSG00000162441	515.976	-0.284218	9.47811e-07	2.75619e-05
CSF3R	ENSG00000119535	448.196	-0.401412	9.49438e-07	2.75896e-05
NCAPD3	ENSG00000151503	884.725	0.20942	9.54017e-07	2.7703e-05
ZFAND5	ENSG00000107372	4517.75	-0.585946	9.56389e-07	2.77509e-05
RAB31	ENSG00000168461	1336.48	-0.482413	9.58211e-07	2.77658e-05
MFAP3	ENSG00000037749	696.49	0.171068	9.64879e-07	2.79392e-05
CIAPIN1	ENSG00000005194	265.162	0.240357	9.7781e-07	2.82936e-05
FGFRL1	ENSG00000127418	2164.87	-0.418583	9.89288e-07	2.85853e-05
PLEKHH1	ENSG00000054690	281.098	-0.371993	9.90765e-07	2.86078e-05
CMPK1	ENSG00000162368	1205.02	-0.295089	9.96966e-07	2.87666e-05
TNFRSF10B	ENSG00000120889	907.267	0.357531	1.00252e-06	2.89066e-05
ETNK1	ENSG00000139163	2391	-0.439719	1.00856e-06	2.90603e-05
DNAJC16	ENSG00000116138	603.726	-0.240906	1.01232e-06	2.91334e-05
SFMBT2	ENSG00000198879	1035.74	-0.389196	1.01253e-06	2.91334e-05
SLC5A9	ENSG00000117834	310.993	-0.374822	1.01976e-06	2.93005e-05
C2CD3	ENSG00000168014	1251.93	0.150891	1.03437e-06	2.96785e-05
DUSP12	ENSG00000081721	120.336	0.295407	1.03628e-06	2.97125e-05
WDR36	ENSG00000134987	647.217	0.18492	1.04799e-06	2.99852e-05
FYCO1	ENSG00000163820	1411.98	-0.277907	1.05026e-06	3.00292e-05
NID1	ENSG00000116962	2490.48	0.64498	1.05323e-06	3.0093e-05
KHDC4	ENSG00000132680	1185.99	0.226699	1.05463e-06	3.0112e-05
BLTP1	ENSG00000138688	14019.4	-0.347951	1.061e-06	3.02728e-05
SAMD5	ENSG00000203727	544.68	-1.22113	1.06767e-06	3.0442e-05
CDCA5	ENSG00000146670	76.9825	0.428416	1.07339e-06	3.05837e-05
TXNDC9	ENSG00000115514	232.43	0.164897	1.07733e-06	3.06746e-05
PNO1	ENSG00000115946	167.144	0.28428	1.07864e-06	3.06906e-05
MISP	ENSG00000099812	88.6805	0.627539	1.08828e-06	3.09434e-05
MTHFD1	ENSG00000100714	937.015	-0.215686	1.08939e-06	3.09535e-05
CPA4	ENSG00000128510	1688.63	1.05868	1.09702e-06	3.11486e-05
RARS1	ENSG00000113643	658.693	0.180943	1.09854e-06	3.11703e-05
PLSCR4	ENSG00000114698	832.063	-0.435831	1.11424e-06	3.15937e-05
UHMK1	ENSG00000152332	2315.96	0.273699	1.12e-06	3.17351e-05
MEAF6	ENSG00000163875	401.877	-0.259156	1.1283e-06	3.19481e-05
GLT8D2	ENSG00000120820	609.636	-0.306815	1.15625e-06	3.2672e-05
PTTG1IP	ENSG00000183255	1906.72	0.241773	1.15723e-06	3.26769e-05
BCL3	ENSG00000069399	156.234	0.49769	1.16051e-06	3.2747e-05
ZBTB26	ENSG00000171448	250.518	0.282122	1.16308e-06	3.2797e-05
RYK	ENSG00000163785	1068.34	-0.213879	1.16466e-06	3.28189e-05
RSRP1	ENSG00000117616	1824.75	-0.309728	1.16672e-06	3.28542e-05
BBS2	ENSG00000125124	967.148	-0.231333	1.17132e-06	3.29612e-05
NMRAL1	ENSG00000153406	306.295	0.254136	1.17633e-06	3.30795e-05
DCAF7	ENSG00000136485	1284.42	0.223131	1.18406e-06	3.32382e-05
RFX2	ENSG00000087903	355.525	-0.386967	1.18425e-06	3.32382e-05
FILIP1L	ENSG00000168386	675.694	-0.32777	1.18441e-06	3.32382e-05
ACBD3	ENSG00000182827	1268.98	0.23455	1.19037e-06	3.33824e-05
TUBGCP4	ENSG00000137822	341.688	0.200038	1.19564e-06	3.35074e-05
NADK	ENSG00000008130	846.26	-0.375768	1.20501e-06	3.37237e-05
TIMM50	ENSG00000105197	323.367	0.218924	1.20777e-06	3.37549e-05
ENTPD7	ENSG00000198018	524.891	0.214985	1.21572e-06	3.39365e-05
PARP16	ENSG00000138617	221.66	0.244273	1.21593e-06	3.39365e-05
PER3	ENSG00000049246	647.017	-0.478886	1.22267e-06	3.40784e-05
FAM234B	ENSG00000084444	293.395	-0.330635	1.23063e-06	3.42314e-05
PIGV	ENSG00000060642	226.457	-0.338611	1.23447e-06	3.42905e-05
JHY	ENSG00000109944	371.486	-0.347336	1.23721e-06	3.43199e-05
MSRB3	ENSG00000174099	1687.54	-0.285387	1.23896e-06	3.43453e-05
STX7	ENSG00000079950	2162.71	-0.271704	1.25394e-06	3.469e-05
SUMF1	ENSG00000144455	580.109	-0.227836	1.25768e-06	3.477e-05
SETDB1	ENSG00000143379	810.599	0.212632	1.27246e-06	3.51548e-05
RNASE6	ENSG00000169413	129.966	-0.510215	1.27834e-06	3.52934e-05
PRPF4	ENSG00000136875	380.704	0.246205	1.27947e-06	3.5301e-05
PGAM5	ENSG00000247077	202.535	0.24782	1.29149e-06	3.56086e-05
SF3A1	ENSG00000099995	1178.94	-0.242883	1.30221e-06	3.58799e-05
CIPC	ENSG00000198894	261.746	-0.287062	1.31629e-06	3.62191e-05
ROBO3	ENSG00000154134	486.009	-0.528623	1.31766e-06	3.62325e-05
DOCK7	ENSG00000116641	1381.99	-0.284737	1.32284e-06	3.63505e-05
BAG1	ENSG00000107262	662.864	0.313893	1.32455e-06	3.63732e-05
ARHGEF10L	ENSG00000074964	510.269	-0.263897	1.32585e-06	3.63844e-05
LRRC41	ENSG00000132128	859.235	-0.229102	1.3393e-06	3.6729e-05
ZNF530	ENSG00000183647	123.784	0.241003	1.34252e-06	3.67927e-05
GLCE	ENSG00000138604	1357.67	0.479127	1.34798e-06	3.689e-05
TMED2	ENSG00000086598	1580.41	0.197526	1.34835e-06	3.689e-05
RNF212B	ENSG00000215277	54.6862	-0.486982	1.34878e-06	3.689e-05
AKAP13	ENSG00000170776	8826.8	-0.277087	1.35387e-06	3.7002e-05
RPAIN	ENSG00000129197	722.138	0.208817	1.35468e-06	3.7002e-05
UBL4B	ENSG00000186150	91.5199	-1.01854	1.36382e-06	3.72021e-05
PIP5K1A	ENSG00000143398	1553.42	0.247592	1.36864e-06	3.73085e-05
PIGG	ENSG00000174227	1883.49	-0.259542	1.3704e-06	3.73318e-05
RASSF2	ENSG00000101265	6593.37	-0.924066	1.38519e-06	3.76594e-05
AZIN2	ENSG00000142920	279.263	-0.343181	1.39041e-06	3.77762e-05
DDI2	ENSG00000197312	660.851	-0.223147	1.39217e-06	3.77989e-05
EXTL2	ENSG00000162694	683.908	-0.410016	1.40567e-06	3.81403e-05
ABCA1	ENSG00000165029	1900.28	0.417485	1.40969e-06	3.8224e-05
HMGXB3	ENSG00000113716	835.655	0.178946	1.41293e-06	3.82866e-05
TARS1	ENSG00000113407	749.905	0.202011	1.41428e-06	3.82979e-05
CHAF1A	ENSG00000167670	228.962	0.356189	1.41936e-06	3.83594e-05
KIF23	ENSG00000137807	390.475	0.6098	1.42178e-06	3.83994e-05
DUS1L	ENSG00000169718	413.733	0.224403	1.42363e-06	3.84239e-05
XKR8	ENSG00000158156	140.556	-0.296317	1.42472e-06	3.84281e-05
PPP2R3C	ENSG00000092020	205.621	-0.290836	1.42887e-06	3.85146e-05
RABEP1	ENSG00000029725	1045.89	0.140961	1.43259e-06	3.85876e-05
SRGAP2C	ENSG00000171943	354.1	-0.390705	1.43346e-06	3.85876e-05
CCND1	ENSG00000110092	11669	0.509861	1.43822e-06	3.86901e-05
BACH1	ENSG00000156273	1202.05	0.294041	1.44272e-06	3.87858e-05
PRX	ENSG00000105227	674.155	-0.674279	1.44502e-06	3.88221e-05
NDUFAF2	ENSG00000164182	241.947	0.232424	1.45051e-06	3.8944e-05
COPZ1	ENSG00000111481	724.914	0.164793	1.45489e-06	3.90361e-05
H2AC14	ENSG00000276368	25.709	0.619669	1.45844e-06	3.91057e-05
DNAI7	ENSG00000118307	87.4055	-0.399744	1.48029e-06	3.96282e-05
CDC7	ENSG00000097046	94.9749	0.355559	1.48083e-06	3.96282e-05
SPRYD4	ENSG00000176422	201.262	0.269387	1.49918e-06	4.0093e-05
ZNF669	ENSG00000188295	92.6766	0.294026	1.51017e-06	4.03606e-05
GOPC	ENSG00000047932	566.399	-0.261295	1.51301e-06	4.04102e-05
SRPX	ENSG00000101955	115.262	-0.891596	1.51673e-06	4.04832e-05
DEPDC1B	ENSG00000035499	40.377	0.734765	1.51991e-06	4.05414e-05
MDM2	ENSG00000135679	2382.71	0.261057	1.53856e-06	4.10123e-05
POLR2J2	ENSG00000228049	76.3095	0.486653	1.54007e-06	4.10259e-05
PBK	ENSG00000168078	46.3249	0.646787	1.5513e-06	4.12767e-05
C4orf19	ENSG00000154274	141.392	0.555407	1.55175e-06	4.12767e-05
TRAPPC3	ENSG00000054116	282.064	-0.236993	1.55251e-06	4.12767e-05
P3H4	ENSG00000141696	320.868	0.333038	1.55417e-06	4.12791e-05
UBAP2L	ENSG00000143569	2748.87	0.192948	1.55462e-06	4.12791e-05
MRPS5	ENSG00000144029	385.455	0.261705	1.57183e-06	4.17091e-05
PRPF6	ENSG00000101161	1130.12	0.174443	1.5791e-06	4.18271e-05
DIAPH3	ENSG00000139734	161.739	0.525811	1.58076e-06	4.18271e-05
CEBPG	ENSG00000153879	295.326	0.315944	1.5809e-06	4.18271e-05
C21orf58	ENSG00000160298	153.527	0.319024	1.58139e-06	4.18271e-05
NOL10	ENSG00000115761	846.004	0.151981	1.58794e-06	4.19733e-05
BIRC3	ENSG00000023445	325.435	0.67128	1.5982e-06	4.219e-05
LRFN5	ENSG00000165379	859.899	-0.638356	1.60352e-06	4.23033e-05
BLTP2	ENSG00000007202	2347.26	0.190484	1.62521e-06	4.28479e-05
UGT3A2	ENSG00000168671	211.057	-0.739875	1.62982e-06	4.29416e-05
COL4A2	ENSG00000134871	2090.71	0.4909	1.6331e-06	4.30004e-05
COA4	ENSG00000181924	206.038	0.248757	1.64812e-06	4.33402e-05
IGSF21	ENSG00000117154	210.151	-0.483031	1.66414e-06	4.36774e-05
ARHGAP6	ENSG00000047648	390.554	-0.446941	1.67958e-06	4.40066e-05
CDKN2B	ENSG00000147883	156.047	0.578913	1.67991e-06	4.40066e-05
MTOR	ENSG00000198793	1166.64	-0.216202	1.68166e-06	4.40242e-05
SEM1	ENSG00000127922	536.826	0.190528	1.6841e-06	4.40337e-05
C1orf35	ENSG00000143793	200.688	0.30006	1.70113e-06	4.44487e-05
ZNRF2	ENSG00000180233	278	-0.277627	1.7031e-06	4.44717e-05
ATXN2L	ENSG00000168488	1322.72	0.173582	1.71201e-06	4.46759e-05
PWP1	ENSG00000136045	560.466	0.169359	1.71475e-06	4.4719e-05
FAM229B	ENSG00000203778	215.788	-0.331361	1.73957e-06	4.52798e-05
ARHGAP11A	ENSG00000198826	56.6008	0.407272	1.74408e-06	4.535e-05
SNAP47	ENSG00000143740	365.377	0.237315	1.74465e-06	4.535e-05
PCDHGB2	ENSG00000253910	497.548	0.496246	1.74559e-06	4.535e-05
HNRNPU	ENSG00000153187	8451.93	0.22081	1.7481e-06	4.53688e-05
ZNF480	ENSG00000198464	410.138	0.230276	1.74853e-06	4.53688e-05
VPS13D	ENSG00000048707	5680.85	-0.310255	1.7526e-06	4.54454e-05
NSUN2	ENSG00000037474	773.723	0.176114	1.76104e-06	4.56354e-05
MCCC1	ENSG00000078070	544.941	-0.204125	1.77021e-06	4.58151e-05
TRIM25	ENSG00000121060	819.712	0.274672	1.77649e-06	4.59486e-05
MAPK10	ENSG00000109339	1897.48	-0.381515	1.78616e-06	4.61405e-05
VSIR	ENSG00000107738	852.212	-0.401476	1.79149e-06	4.62176e-05
SIM2	ENSG00000159263	84.6512	0.667963	1.79249e-06	4.62176e-05
RPAP1	ENSG00000103932	426.91	0.201915	1.79703e-06	4.63044e-05
CHN2	ENSG00000106069	505.021	-0.516795	1.79848e-06	4.63126e-05
GAPDH	ENSG00000111640	3763.11	0.272521	1.80153e-06	4.6362e-05
HAUS6	ENSG00000147874	426.459	0.199012	1.80913e-06	4.65283e-05
SPRED1	ENSG00000166068	1262.51	-0.213308	1.81346e-06	4.66104e-05
HK2	ENSG00000159399	638.239	0.437547	1.81688e-06	4.66688e-05
SPON1	ENSG00000262655	233.227	-0.481371	1.81834e-06	4.66772e-05
NDUFAF8	ENSG00000224877	266.692	0.304236	1.82267e-06	4.67589e-05
TRANK1	ENSG00000168016	1035.88	-0.284046	1.84098e-06	4.71695e-05
P2RY12	ENSG00000169313	105.024	-0.621996	1.84893e-06	4.73142e-05
TXN	ENSG00000136810	260.085	0.317135	1.85274e-06	4.73585e-05
TMTC3	ENSG00000139324	600.103	0.218218	1.85298e-06	4.73585e-05
RAC1	ENSG00000136238	2631.43	-0.173023	1.85649e-06	4.74083e-05
ZNF587B	ENSG00000269343	866.071	0.25128	1.8584e-06	4.74083e-05
RHBDD2	ENSG00000005486	610.833	-0.438652	1.86006e-06	4.74212e-05
ATP5PD	ENSG00000167863	225.01	0.260623	1.86443e-06	4.7503e-05
TEX15	ENSG00000133863	416.217	0.813941	1.91897e-06	4.88317e-05
MRPL13	ENSG00000172172	168.763	0.232252	1.92485e-06	4.89509e-05
AGO3	ENSG00000126070	1584.5	-0.255459	1.92676e-06	4.89691e-05
COL4A3	ENSG00000169031	342.684	0.587653	1.93069e-06	4.90131e-05
AEBP1	ENSG00000106624	3589.82	-0.756568	1.93088e-06	4.90131e-05
ACACA	ENSG00000278540	1920.73	0.186519	1.94458e-06	4.93302e-05
MYO5B	ENSG00000167306	1158.75	-0.480356	1.95002e-06	4.94376e-05
APEX1	ENSG00000100823	633.894	-0.239182	1.95602e-06	4.9559e-05
PFKP	ENSG00000067057	718.006	0.514498	1.96829e-06	4.9839e-05
PSME2	ENSG00000100911	279.817	-0.270148	1.99947e-06	5.05659e-05
DNAAF11	ENSG00000129295	177.444	-0.307544	2.02101e-06	5.10476e-05
RPL22L1	ENSG00000163584	422.515	0.508645	2.03599e-06	5.13944e-05
SSU72	ENSG00000160075	915.558	-0.230591	2.03997e-06	5.14631e-05
ODF2	ENSG00000136811	675.514	0.215081	2.05189e-06	5.17318e-05
FNIP1	ENSG00000217128	1011.17	0.224769	2.06439e-06	5.20151e-05
SMG7	ENSG00000116698	1682.98	0.249601	2.08054e-06	5.23896e-05
FLAD1	ENSG00000160688	219.57	0.290191	2.08885e-06	5.25437e-05
VGLL4	ENSG00000144560	1247.45	0.43891	2.08922e-06	5.25437e-05
ZNF300	ENSG00000145908	320.239	0.399198	2.10152e-06	5.28204e-05
CACYBP	ENSG00000116161	744.009	0.295294	2.1104e-06	5.30111e-05
SIMC1	ENSG00000170085	325.496	0.227904	2.11382e-06	5.30646e-05
MAN2A2	ENSG00000196547	664.716	0.208582	2.11569e-06	5.30789e-05
PNN	ENSG00000100941	2390.31	-0.237388	2.1182e-06	5.31094e-05
NUP214	ENSG00000126883	1632.69	0.164722	2.12053e-06	5.31353e-05
ICA1L	ENSG00000163596	460.398	-0.372534	2.12472e-06	5.32077e-05
ZNF132	ENSG00000131849	249.509	0.273347	2.13878e-06	5.35144e-05
PRICKLE2	ENSG00000163637	463.824	-0.356348	2.13958e-06	5.35144e-05
UNK	ENSG00000132478	684.587	0.210625	2.15158e-06	5.37816e-05
CDC42BPB	ENSG00000198752	2465.52	-0.257027	2.15986e-06	5.39556e-05
TMEM204	ENSG00000131634	131.538	-0.389774	2.18787e-06	5.45887e-05
SYNC	ENSG00000162520	158.878	-0.395687	2.22804e-06	5.55571e-05
CLN6	ENSG00000128973	257.338	0.227618	2.22985e-06	5.55684e-05
C4A	ENSG00000244731	353.66	-0.732747	2.2479e-06	5.59841e-05
HIVEP3	ENSG00000127124	621.207	-0.53963	2.26739e-06	5.63325e-05
GMFB	ENSG00000197045	666.713	-0.218378	2.27814e-06	5.65652e-05
TRPC1	ENSG00000144935	694.301	-0.302843	2.28951e-06	5.68131e-05
UBE2G1	ENSG00000132388	376.987	0.16996	2.30568e-06	5.71797e-05
IL17D	ENSG00000172458	72.8919	-0.389468	2.3103e-06	5.72596e-05
EFNB3	ENSG00000108947	235.444	-0.318217	2.33802e-06	5.78427e-05
UBFD1	ENSG00000103353	1153.41	0.212479	2.36219e-06	5.84042e-05
ZYG11B	ENSG00000162378	997.401	-0.282269	2.37979e-06	5.87331e-05
SAMD10	ENSG00000130590	67.1694	0.477631	2.39039e-06	5.89254e-05
CTSC	ENSG00000109861	812.222	0.423561	2.39046e-06	5.89254e-05
RAD51C	ENSG00000108384	386.06	0.294518	2.39728e-06	5.90579e-05
BTBD6	ENSG00000184887	212.737	-0.306196	2.40493e-06	5.92108e-05
ITGA9	ENSG00000144668	503.141	-0.428872	2.41916e-06	5.95254e-05
HLA-DMA	ENSG00000204257	385.409	-0.452733	2.4449e-06	6.00143e-05
PLEKHG2	ENSG00000090924	1198.21	0.287481	2.4494e-06	6.00888e-05
TNIK	ENSG00000154310	707.372	-0.57677	2.46861e-06	6.05237e-05
PCLAF	ENSG00000166803	24.9894	0.557466	2.47358e-06	6.06095e-05
MAPK4	ENSG00000141639	391.248	0.957977	2.48013e-06	6.07336e-05
CXXC5	ENSG00000171604	319.059	0.437285	2.48238e-06	6.07524e-05
H4C8	ENSG00000158406	70.5118	0.468524	2.48419e-06	6.07601e-05
MRPS6	ENSG00000243927	233.164	0.388626	2.49112e-06	6.08933e-05
ERO1B	ENSG00000086619	444.041	0.234509	2.49432e-06	6.09353e-05
PLCL2	ENSG00000154822	467.606	-0.392533	2.53053e-06	6.17829e-05
TSTD3	ENSG00000279170	501.966	-0.245201	2.56724e-06	6.26046e-05
TARS2	ENSG00000143374	348.914	0.211591	2.57456e-06	6.27457e-05
CYB5R4	ENSG00000065615	346.7	-0.240161	2.59579e-06	6.31879e-05
PIP4K2A	ENSG00000150867	563.004	-0.277076	2.62719e-06	6.38763e-05
ZNF749	ENSG00000186230	179.299	0.266616	2.63498e-06	6.40276e-05
CAMSAP1	ENSG00000130559	715.569	0.193644	2.64603e-06	6.4258e-05
TNNT3	ENSG00000130595	890.911	1.29256	2.65099e-06	6.43403e-05
GCN1	ENSG00000089154	1778.96	0.191442	2.66148e-06	6.45183e-05
NUDCD1	ENSG00000120526	289.094	0.274823	2.707e-06	6.5523e-05
GPN1	ENSG00000198522	196.78	0.187394	2.71004e-06	6.55254e-05
CLCN6	ENSG00000011021	585.422	-0.240278	2.71102e-06	6.55254e-05
ADCK1	ENSG00000063761	216.218	-0.268806	2.72288e-06	6.57344e-05
CCNA2	ENSG00000145386	71.2192	0.410074	2.72761e-06	6.58099e-05
USP10	ENSG00000103194	704.641	0.176155	2.73599e-06	6.59731e-05
CENPX	ENSG00000169689	67.731	0.333011	2.76969e-06	6.67072e-05
NRDE2	ENSG00000119720	559.564	-0.208696	2.78272e-06	6.69423e-05
RCAN3	ENSG00000117602	238.866	-0.377261	2.79294e-06	6.71486e-05
FRMD8	ENSG00000126391	294.89	0.221332	2.80192e-06	6.72604e-05
NARF	ENSG00000141562	471.727	0.247367	2.80251e-06	6.72604e-05
PLD4	ENSG00000166428	112.141	-0.487957	2.82918e-06	6.78606e-05
PTGES	ENSG00000148344	196.762	0.703301	2.84458e-06	6.81501e-05
APOBEC3G	ENSG00000239713	163.455	-0.319649	2.86008e-06	6.84813e-05
MCM2	ENSG00000073111	174.118	0.337421	2.87554e-06	6.88113e-05
NXPE3	ENSG00000144815	421.27	-0.2916	2.90224e-06	6.93692e-05
IL1R1	ENSG00000115594	1491.91	-0.496458	2.91265e-06	6.95773e-05
PERP	ENSG00000112378	1095.74	0.505184	2.92591e-06	6.98534e-05
TMEM209	ENSG00000146842	309.587	0.225287	2.94523e-06	7.02737e-05
ASAP3	ENSG00000088280	1089.16	-0.450294	2.95619e-06	7.0494e-05
PDAP1	ENSG00000106244	996.959	0.140524	2.96932e-06	7.07659e-05
SLC16A9	ENSG00000165449	937.426	-0.820164	2.99673e-06	7.13775e-05
CCN4	ENSG00000104415	317.975	0.599441	3.00058e-06	7.14279e-05
HACE1	ENSG00000085382	461.982	-0.259664	3.00737e-06	7.15479e-05
CEP131	ENSG00000141577	243.693	0.247781	3.00933e-06	7.15528e-05
PLCE1	ENSG00000138193	6106.23	-0.385805	3.0148e-06	7.16412e-05
BZW2	ENSG00000136261	159.165	0.339421	3.01958e-06	7.17134e-05
ZNF695	ENSG00000197472	20.9063	0.699439	3.02464e-06	7.17917e-05
SULT4A1	ENSG00000130540	149.542	-0.633779	3.02656e-06	7.17958e-05
NUDT19	ENSG00000213965	156.173	0.337147	3.02988e-06	7.1833e-05
GBP4	ENSG00000162654	218.689	-0.464053	3.03252e-06	7.18538e-05
KIDINS220	ENSG00000134313	4288.39	-0.175694	3.05274e-06	7.2291e-05
POLR2J3	ENSG00000285437	317.864	0.403752	3.07127e-06	7.2688e-05
ASPA	ENSG00000108381	204.937	0.659941	3.09454e-06	7.31964e-05
PITPNM2	ENSG00000090975	513.761	-0.360528	3.10304e-06	7.33504e-05
PGBD4	ENSG00000182405	108.611	0.325563	3.10464e-06	7.33504e-05
HELZ2	ENSG00000130589	408.038	0.419359	3.12269e-06	7.36987e-05
HECTD1	ENSG00000092148	3784.48	-0.248903	3.12298e-06	7.36987e-05
IRAK1BP1	ENSG00000146243	217.045	-0.297916	3.13736e-06	7.39808e-05
FOXJ3	ENSG00000198815	1051.63	-0.294196	3.13855e-06	7.39808e-05
DNAJC25	ENSG00000059769	143.847	0.256229	3.14258e-06	7.40333e-05
HAX1	ENSG00000143575	524.862	0.254068	3.19227e-06	7.50311e-05
RAB11FIP1	ENSG00000156675	630.855	0.35054	3.19541e-06	7.50619e-05
P2RY14	ENSG00000174944	120.184	-0.503509	3.23813e-06	7.60217e-05
MRPS26	ENSG00000125901	156.513	0.240241	3.24109e-06	7.60477e-05
CCDC154	ENSG00000197599	79.1646	0.393707	3.24353e-06	7.60613e-05
PANK1	ENSG00000152782	224.498	0.58247	3.24911e-06	7.61486e-05
INTS11	ENSG00000127054	768.774	-0.252674	3.26971e-06	7.65875e-05
HOPX	ENSG00000171476	265.895	0.82774	3.3093e-06	7.74705e-05
MYO1D	ENSG00000176658	669.254	-0.459719	3.31353e-06	7.75253e-05
COPRS	ENSG00000172301	226.389	0.284569	3.31595e-06	7.75376e-05
PLXNA2	ENSG00000076356	2897.79	-0.578624	3.32237e-06	7.76434e-05
KCNC4	ENSG00000116396	1024.36	-0.623525	3.33367e-06	7.78186e-05
MCM3AP	ENSG00000160294	1595.37	0.164471	3.38315e-06	7.89286e-05
TMC3	ENSG00000188869	104.269	-0.536401	3.44089e-06	8.02301e-05
PLEKHG5	ENSG00000171680	487.337	-0.441574	3.48079e-06	8.1068e-05
C1QTNF12	ENSG00000184163	38.7816	-0.712706	3.49556e-06	8.13656e-05
NAGA	ENSG00000198951	300.789	-0.21352	3.50755e-06	8.15984e-05
ZNF556	ENSG00000172000	102.885	0.602692	3.5182e-06	8.17997e-05
ZFHX3	ENSG00000140836	5341.75	-0.235546	3.52241e-06	8.18512e-05
CCDC146	ENSG00000135205	197.178	-0.323405	3.53178e-06	8.19444e-05
PDIA4	ENSG00000155660	1342.99	0.261389	3.53271e-06	8.19444e-05
EP300	ENSG00000100393	2375.11	-0.225869	3.53443e-06	8.19444e-05
PRMT5	ENSG00000100462	141.245	-0.256866	3.54122e-06	8.20553e-05
VTI1B	ENSG00000100568	468.283	-0.210128	3.544e-06	8.20733e-05
SRP68	ENSG00000167881	980.759	0.162461	3.55276e-06	8.22296e-05
CLK1	ENSG00000013441	3146.07	-0.220401	3.61462e-06	8.3567e-05
EPHA3	ENSG00000044524	294.525	1.06218	3.62641e-06	8.37922e-05
STXBP5	ENSG00000164506	931.371	-0.418628	3.64385e-06	8.40602e-05
ANAPC1	ENSG00000153107	669.23	0.147177	3.64583e-06	8.40602e-05
EWSR1	ENSG00000182944	2732.24	-0.230533	3.64622e-06	8.40602e-05
CCL20	ENSG00000115009	18.6641	0.747665	3.66196e-06	8.43756e-05
TLR5	ENSG00000187554	211.438	-0.361371	3.6843e-06	8.48424e-05
VPS25	ENSG00000131475	230.393	0.266342	3.7182e-06	8.55641e-05
PREP	ENSG00000085377	477.039	-0.232743	3.71981e-06	8.55641e-05
LSS	ENSG00000160285	1455.37	0.46889	3.73862e-06	8.59485e-05
TRUB2	ENSG00000167112	313.194	0.222846	3.74849e-06	8.60786e-05
FANCI	ENSG00000140525	455.243	0.30104	3.76191e-06	8.63384e-05
HPRT1	ENSG00000165704	231.771	0.253286	3.77029e-06	8.64823e-05
ILDR2	ENSG00000143195	951.575	-1.09898	3.77328e-06	8.65023e-05
CC2D1B	ENSG00000154222	584.834	-0.200799	3.78133e-06	8.659e-05
B4GALNT1	ENSG00000135454	95.1745	0.329448	3.80555e-06	8.70959e-05
CYP4A11	ENSG00000187048	200.312	-0.818368	3.82355e-06	8.74589e-05
FBLN1	ENSG00000077942	2087.58	-0.975211	3.82799e-06	8.75115e-05
HSPE1	ENSG00000115541	85.4985	0.484011	3.86198e-06	8.82393e-05
MRPS36	ENSG00000134056	116.986	0.236413	3.87686e-06	8.84928e-05
CDH23	ENSG00000107736	3160.88	-0.804008	3.87739e-06	8.84928e-05
STX3	ENSG00000166900	357.933	0.264125	3.88179e-06	8.85437e-05
PLXDC2	ENSG00000120594	2512.57	-0.416072	3.88437e-06	8.85532e-05
PALD1	ENSG00000107719	1134.94	-0.406669	3.92789e-06	8.94956e-05
CORO6	ENSG00000167549	404.022	-0.449791	3.96197e-06	9.0222e-05
PLEKHJ1	ENSG00000104886	191.003	0.235753	3.99191e-06	9.07968e-05
DERL2	ENSG00000072849	448.567	0.182979	3.99387e-06	9.07968e-05
SRSF11	ENSG00000116754	2998.44	-0.285142	4.03134e-06	9.15469e-05
CABLES1	ENSG00000134508	265.058	0.597542	4.08419e-06	9.26957e-05
NDUFB11	ENSG00000147123	194.955	0.239842	4.09299e-06	9.27786e-05
TMEFF2	ENSG00000144339	73.3446	0.663133	4.09464e-06	9.27786e-05
XPO5	ENSG00000124571	687.398	0.207052	4.12281e-06	9.33651e-05
CSPP1	ENSG00000104218	1627.58	0.195319	4.18213e-06	9.44473e-05
TMEM234	ENSG00000160055	170.65	-0.325031	4.18972e-06	9.45666e-05
HSF4	ENSG00000102878	435.285	0.3678	4.19354e-06	9.46006e-05
SPN	ENSG00000197471	147.263	-0.349875	4.20324e-06	9.47674e-05
WDSUB1	ENSG00000196151	214.516	0.259184	4.2196e-06	9.50839e-05
PPP2R5C	ENSG00000078304	1848.39	-0.219699	4.22705e-06	9.51994e-05
HPGD	ENSG00000164120	202.888	-0.738744	4.23131e-06	9.52301e-05
PID1	ENSG00000153823	320.334	-0.713978	4.23307e-06	9.52301e-05
DNMT1	ENSG00000130816	968.357	0.209632	4.23581e-06	9.52393e-05
ARHGAP8	ENSG00000241484	29.4043	-0.474129	4.24236e-06	9.53282e-05
FCF1	ENSG00000119616	373.105	-0.237161	4.25843e-06	9.55512e-05
C12orf73	ENSG00000204954	145.217	0.233512	4.25901e-06	9.55512e-05
MAPK1IP1L	ENSG00000168175	1315.15	-0.194057	4.27344e-06	9.58223e-05
EIF3I	ENSG00000084623	704.006	-0.263534	4.28684e-06	9.60702e-05
FRAT1	ENSG00000165879	85.0429	-0.569748	4.32077e-06	9.67248e-05
APPBP2	ENSG00000062725	1189.84	0.230401	4.33738e-06	9.70434e-05
RCAN2	ENSG00000172348	236.972	-0.574688	4.34938e-06	9.72588e-05
SCYL1	ENSG00000142186	612.876	0.191324	4.36782e-06	9.75647e-05
PRNP	ENSG00000171867	1297.93	-0.333423	4.3852e-06	9.78995e-05
SULT1A2	ENSG00000197165	98.8305	-0.310958	4.40418e-06	9.82161e-05
TXNDC17	ENSG00000129235	111.63	0.244136	4.41586e-06	9.84231e-05
OMA1	ENSG00000162600	304.037	-0.304964	4.43754e-06	9.87986e-05
N4BP2L1	ENSG00000139597	327.697	-0.317523	4.44823e-06	9.89525e-05
VIPAS39	ENSG00000151445	317.971	-0.237616	4.44928e-06	9.89525e-05
ZNF25	ENSG00000175395	511.906	-0.308013	4.45479e-06	9.90055e-05
TMED8	ENSG00000100580	687.731	-0.24478	4.4565e-06	9.90055e-05
DISP2	ENSG00000140323	490.212	-0.511032	4.47096e-06	9.92727e-05
ECEL1	ENSG00000171551	387.995	-1.29628	4.47734e-06	9.93606e-05
LHPP	ENSG00000107902	201.179	-0.351575	4.4911e-06	9.9612e-05
USP37	ENSG00000135913	448.164	0.193632	4.50043e-06	9.97108e-05
CENPH	ENSG00000153044	56.96	0.387409	4.52954e-06	0.000100301
GPATCH2L	ENSG00000089916	1641.44	-0.202579	4.55539e-06	0.000100817
RABIF	ENSG00000183155	114.325	0.285326	4.55776e-06	0.000100817
BCAR3	ENSG00000137936	301.555	-0.614463	4.60203e-06	0.000101742
CBX1	ENSG00000108468	975.099	0.201636	4.60731e-06	0.000101803
CREB3L4	ENSG00000143578	97.8682	0.304496	4.63823e-06	0.000102376
C1orf162	ENSG00000143110	228	-0.446186	4.65025e-06	0.000102586
KCNN3	ENSG00000143603	348.631	-0.338621	4.69616e-06	0.000103521
MORN1	ENSG00000116151	256.823	-0.264958	4.69766e-06	0.000103521
RAD23A	ENSG00000179262	721.912	0.212968	4.71586e-06	0.000103866
SCARB1	ENSG00000073060	1094.67	0.438343	4.73613e-06	0.000104144
SNCA	ENSG00000145335	163.465	-0.654269	4.75179e-06	0.000104432
TRIM28	ENSG00000130726	980.122	0.229374	4.78029e-06	0.000105002
DLGAP4	ENSG00000080845	1263.38	0.243953	4.78374e-06	0.000105022
AFAP1L1	ENSG00000157510	3577.03	-0.534162	4.7931e-06	0.000105171
POLG2	ENSG00000256525	519.51	0.239768	4.82213e-06	0.000105695
TRMT6	ENSG00000089195	186.999	0.230429	4.82958e-06	0.000105801
H2AC19	ENSG00000288859	8.50584	0.659833	4.84104e-06	0.000105995
MDH2	ENSG00000146701	597.115	0.226975	4.84453e-06	0.000106015
GMPR	ENSG00000137198	511.46	-0.473407	4.86659e-06	0.000106419
SUZ12	ENSG00000178691	777.266	0.207838	4.86819e-06	0.000106419
TRIP11	ENSG00000100815	1777.5	-0.227966	4.91706e-06	0.000107373
ACSL1	ENSG00000151726	1017.42	-0.32742	4.92474e-06	0.000107483
EYA3	ENSG00000158161	548.777	-0.235166	4.93113e-06	0.000107565
ZBTB41	ENSG00000177888	671.575	0.211548	4.95823e-06	0.000108099
TIMP3	ENSG00000100234	10084.2	-0.746665	4.99269e-06	0.000108792
COX6A1	ENSG00000111775	116.939	0.324073	5.01131e-06	0.000109092
TC2N	ENSG00000165929	122.794	-0.673948	5.08614e-06	0.000110503
ACAD11	ENSG00000240303	53.0859	-0.301495	5.08737e-06	0.000110503
FICD	ENSG00000198855	169.264	0.27095	5.09933e-06	0.000110703
ZNF362	ENSG00000160094	523.196	-0.3109	5.11615e-06	0.00011101
NIN	ENSG00000100503	1377.55	-0.206003	5.1222e-06	0.000111043
IMMT	ENSG00000132305	824.626	0.209403	5.12369e-06	0.000111043
OXA1L	ENSG00000155463	593.028	-0.216295	5.12582e-06	0.000111043
GFPT2	ENSG00000131459	338.598	0.409911	5.15891e-06	0.000111701
TEK	ENSG00000120156	356.727	-0.352307	5.2794e-06	0.000114069
CHODL	ENSG00000154645	182.241	-1.18725	5.2905e-06	0.000114248
PSMC2	ENSG00000161057	776.447	0.136969	5.29359e-06	0.000114254
RTRAF	ENSG00000087302	926.305	-0.252068	5.35863e-06	0.000115555
BTG2	ENSG00000159388	6149.74	-0.467879	5.37277e-06	0.00011578
TMEM250	ENSG00000238227	182.645	0.254824	5.37805e-06	0.000115833
RINT1	ENSG00000135249	312.005	0.172841	5.39088e-06	0.000116048
PSMG1	ENSG00000183527	251.206	0.284686	5.41036e-06	0.000116284
CCDC80	ENSG00000091986	2689.26	-0.425083	5.43504e-06	0.000116754
ZC3H8	ENSG00000144161	308.721	0.264759	5.45966e-06	0.000117221
VSIG10	ENSG00000176834	355.947	0.259396	5.48727e-06	0.000117752
SLC13A4	ENSG00000164707	526.932	0.404307	5.49472e-06	0.00011785
RAP1GAP	ENSG00000076864	171.669	-0.492592	5.55038e-06	0.000118982
GASK1B	ENSG00000164125	485.159	-0.467339	5.58772e-06	0.000119663
ZDHHC23	ENSG00000184307	119.68	0.535841	5.58799e-06	0.000119663
LGI3	ENSG00000168481	66.8908	-0.536411	5.67008e-06	0.000121324
BARD1	ENSG00000138376	193.349	0.326629	5.6715e-06	0.000121324
TEP1	ENSG00000129566	1060.03	-0.212429	5.67753e-06	0.000121389
SEC61A1	ENSG00000058262	2074.74	0.210724	5.68712e-06	0.000121531
KCNK5	ENSG00000164626	183.529	-0.560776	5.69462e-06	0.000121628
RGS18	ENSG00000150681	66.3896	-0.471365	5.72509e-06	0.000122215
FOLR1	ENSG00000110195	77.5375	-0.529396	5.78007e-06	0.00012326
BATF3	ENSG00000123685	50.1903	-0.457014	5.80423e-06	0.000123646
EML1	ENSG00000066629	400.43	-0.361804	5.87474e-06	0.000124974
SLC23A2	ENSG00000089057	2608.61	-0.509533	5.8757e-06	0.000124974
AAR2	ENSG00000131043	299.073	0.186654	5.87906e-06	0.00012498
CFAP43	ENSG00000197748	149.496	-0.45487	5.91491e-06	0.000125612
PDE1C	ENSG00000154678	325.586	-0.78102	5.93166e-06	0.000125875
SLC25A4	ENSG00000151729	399.462	0.273885	5.93541e-06	0.000125875
PTX3	ENSG00000163661	48.6721	0.999433	5.95479e-06	0.000126132
CCDC18	ENSG00000122483	337.018	-0.25434	5.96863e-06	0.00012636
ZNF445	ENSG00000185219	1515.56	-0.15972	6.02976e-06	0.000127577
TRMT61B	ENSG00000171103	184.067	0.193173	6.03395e-06	0.000127577
ROBO1	ENSG00000169855	714.047	0.595383	6.03547e-06	0.000127577
COX7B	ENSG00000131174	377.855	0.274559	6.07475e-06	0.000128299
ADD3	ENSG00000148700	5850.45	-0.367518	6.07592e-06	0.000128299
FAM227A	ENSG00000184949	195.585	-0.365135	6.08303e-06	0.000128383
TLCD3A	ENSG00000167695	131.342	0.296918	6.11335e-06	0.000128957
C17orf67	ENSG00000214226	131.319	0.388633	6.16089e-06	0.000129893
RPS6KB1	ENSG00000108443	901.909	0.224258	6.19728e-06	0.000130593
GSTM5	ENSG00000134201	316.468	-1.05812	6.20247e-06	0.000130635
MGP	ENSG00000111341	1639.94	-0.416207	6.23338e-06	0.000131218
TMEM106B	ENSG00000106460	1340.52	-0.238585	6.23715e-06	0.00013123
FLYWCH2	ENSG00000162076	176.512	0.283359	6.24038e-06	0.000131231
GJA3	ENSG00000121743	97.183	0.919612	6.25618e-06	0.000131362
CSF2RA	ENSG00000198223	586.351	-0.398747	6.25625e-06	0.000131362
THUMPD3	ENSG00000134077	491.453	0.22566	6.25973e-06	0.000131368
TRMT12	ENSG00000183665	151.592	0.247	6.27108e-06	0.000131538
HEATR5A	ENSG00000129493	478.568	-0.315939	6.27674e-06	0.00013159
RNASET2	ENSG00000026297	1294.61	-0.357614	6.30615e-06	0.000132095
ESF1	ENSG00000089048	591.73	0.210278	6.30731e-06	0.000132095
ATP1A1	ENSG00000163399	2017.55	-0.355987	6.33988e-06	0.000132506
EFNA5	ENSG00000184349	642.068	0.555383	6.34423e-06	0.00013253
NXPH4	ENSG00000182379	223.035	0.654282	6.35432e-06	0.000132673
SCRG1	ENSG00000164106	201.751	-0.37109	6.36871e-06	0.000132905
SEC16A	ENSG00000148396	2100.84	0.184462	6.39511e-06	0.000133388
RPS6KA1	ENSG00000117676	275.961	-0.289205	6.41456e-06	0.000133726
SNRNP200	ENSG00000144028	3682.95	0.141053	6.52251e-06	0.000135769
SCARA5	ENSG00000168079	7154.46	-0.6183	6.54661e-06	0.00013611
PER2	ENSG00000132326	791.832	-0.429004	6.54886e-06	0.00013611
ADGRB2	ENSG00000121753	390.652	-0.367671	6.55706e-06	0.000136211
COL27A1	ENSG00000196739	693.909	0.367195	6.57106e-06	0.000136364
FANCM	ENSG00000187790	466.703	-0.269806	6.58009e-06	0.000136463
RSBN1	ENSG00000081019	519.554	-0.278837	6.58251e-06	0.000136463
MRPL30	ENSG00000185414	314.618	0.175999	6.58671e-06	0.000136481
ALG8	ENSG00000159063	453.303	0.207309	6.61888e-06	0.000137009
ZDHHC6	ENSG00000023041	726.131	-0.214314	6.63605e-06	0.000137295
BCL2L2	ENSG00000129473	641.211	-0.272052	6.70025e-06	0.000138553
ANP32E	ENSG00000143401	948.598	0.23174	6.71494e-06	0.000138787
SRSF4	ENSG00000116350	1636.36	-0.245106	6.71881e-06	0.000138797
SNRNP40	ENSG00000060688	319.76	-0.225956	6.75105e-06	0.000139392
ACOT8	ENSG00000101473	259.416	0.189946	6.79921e-06	0.000140316
TK1	ENSG00000167900	67.7705	0.44622	6.81978e-06	0.000140617
SLC10A1	ENSG00000100652	93.5757	-0.401818	6.82559e-06	0.000140648
ERI3	ENSG00000117419	381.109	-0.244586	6.86134e-06	0.000141242
PADI2	ENSG00000117115	268.331	-0.65351	6.88673e-06	0.000141694
EXOSC10	ENSG00000171824	531.754	-0.238197	6.90116e-06	0.000141919
PDHB	ENSG00000168291	457.769	0.204918	6.93427e-06	0.000142438
SUFU	ENSG00000107882	605.059	-0.341286	6.93474e-06	0.000142438
WIPI1	ENSG00000070540	835.725	0.344825	6.93682e-06	0.000142438
ZNF66	ENSG00000160229	220.383	0.29463	6.9427e-06	0.000142487
DARS1	ENSG00000115866	865.241	0.189633	6.96295e-06	0.000142769
ARRDC5	ENSG00000205784	62.1294	-0.393869	6.9634e-06	0.000142769
EEF1D	ENSG00000104529	732.366	0.221402	6.98435e-06	0.000143127
SPTBN2	ENSG00000173898	520.429	0.324142	6.99104e-06	0.000143192
CHD7	ENSG00000171316	1029.44	0.322804	7.01552e-06	0.000143443
VPS72	ENSG00000163159	305.607	0.241837	7.01731e-06	0.000143443
NKD1	ENSG00000140807	1595.84	-1.01379	7.08158e-06	0.000144685
SAMD11	ENSG00000187634	354.719	-0.555746	7.10967e-06	0.000145186
KLHL7	ENSG00000122550	375.76	-0.185349	7.16668e-06	0.000146277
COX7A2	ENSG00000112695	280.497	0.286611	7.20647e-06	0.000147016
GABRQ	ENSG00000268089	102.43	0.670579	7.25656e-06	0.000147891
PCBP3	ENSG00000183570	263.963	0.559143	7.26541e-06	0.000147998
ANGPTL7	ENSG00000171819	126.984	-0.480745	7.28442e-06	0.000148311
KLHL6	ENSG00000172578	243.883	-0.301285	7.32531e-06	0.00014903
HAT1	ENSG00000128708	402.642	0.149791	7.32703e-06	0.00014903
IGFN1	ENSG00000163395	254.823	0.695494	7.34316e-06	0.000149284
TAF1D	ENSG00000166012	1093.44	0.217818	7.3529e-06	0.000149408
ZNF728	ENSG00000269067	112.836	-0.837475	7.36964e-06	0.000149674
UQCC1	ENSG00000101019	748.454	0.162192	7.38962e-06	0.000149933
MEX3A	ENSG00000254726	116.171	0.438303	7.38972e-06	0.000149933
PRKD3	ENSG00000115825	1907.13	-0.182999	7.41819e-06	0.000150362
NPHP4	ENSG00000131697	334.788	-0.264702	7.43745e-06	0.000150677
SYTL3	ENSG00000164674	133.524	-0.400505	7.50217e-06	0.000151913
AURKB	ENSG00000178999	63.9568	0.458008	7.52242e-06	0.000152248
GPR82	ENSG00000171657	156.004	-0.290334	7.56152e-06	0.000152964
ZZEF1	ENSG00000074755	2428.29	0.137351	7.56549e-06	0.000152969
LONP1	ENSG00000196365	835.565	0.208658	7.57612e-06	0.000153108
SMOX	ENSG00000088826	289.117	-0.460769	7.58982e-06	0.000153309
NSD2	ENSG00000109685	1271.48	0.196086	7.61753e-06	0.000153793
EFNB2	ENSG00000125266	668.006	0.644519	7.62378e-06	0.000153843
IQCJ-SCHIP1	ENSG00000283154	88.3823	0.688267	7.64237e-06	0.000154142
TTC34	ENSG00000215912	156.801	-0.300635	7.81188e-06	0.000157406
IQGAP3	ENSG00000183856	281.258	0.394864	7.84032e-06	0.000157902
CCDC148	ENSG00000153237	135.56	-0.359798	7.896e-06	0.000158945
THBS2	ENSG00000186340	435.714	0.536401	7.90571e-06	0.000159062
MTF2	ENSG00000143033	514.749	-0.247244	7.9519e-06	0.000159834
TSHZ1	ENSG00000179981	507.796	-0.298664	7.96753e-06	0.00016007
KCMF1	ENSG00000176407	721.203	0.169135	8.03296e-06	0.00016111
THEMIS2	ENSG00000130775	494.054	-0.460074	8.04351e-06	0.000161139
KLHDC4	ENSG00000104731	666.912	0.167089	8.04679e-06	0.000161139
GSAP	ENSG00000186088	1081.54	-0.422879	8.04828e-06	0.000161139
CACNA2D2	ENSG00000007402	370.839	-0.413018	8.08552e-06	0.000161805
ID4	ENSG00000172201	1189.52	0.733243	8.09041e-06	0.000161824
CYP4Z1	ENSG00000186160	170.671	-0.471206	8.11921e-06	0.000162321
TIGD7	ENSG00000140993	122.735	0.314271	8.12382e-06	0.000162334
ZNF8	ENSG00000278129	363.006	0.189416	8.15569e-06	0.000162891
STARD4	ENSG00000164211	453.911	0.436425	8.17277e-06	0.000163119
MPPED1	ENSG00000186732	238.795	-0.775877	8.17507e-06	0.000163119
SERPINH1	ENSG00000149257	1209.4	0.359364	8.18804e-06	0.000163254
DEF6	ENSG00000023892	308.236	-0.261216	8.18983e-06	0.000163254
FAM222B	ENSG00000173065	705.323	0.285261	8.2097e-06	0.000163571
IMP4	ENSG00000136718	243.487	0.240862	8.40987e-06	0.000167315
PSME3IP1	ENSG00000172775	899.256	0.168835	8.44982e-06	0.000167946
ZBTB20	ENSG00000181722	4458.32	-0.283411	8.46464e-06	0.000168159
SERINC1	ENSG00000111897	3057.07	-0.281266	8.48008e-06	0.000168251
FAM83G	ENSG00000188522	127.171	0.422146	8.48158e-06	0.000168251
PABIR1	ENSG00000187866	568.872	-0.285075	8.52626e-06	0.000168974
ZNF281	ENSG00000162702	304.027	0.208417	8.70371e-06	0.00017224
ARPC1A	ENSG00000241685	190.591	0.199313	8.78157e-06	0.000173697
SNAPC4	ENSG00000165684	468.087	0.206879	8.81492e-06	0.000174272
COL24A1	ENSG00000171502	199.847	-0.637712	8.82365e-06	0.000174361
SMTNL2	ENSG00000188176	67.9974	0.59339	8.84603e-06	0.00017455
LOX	ENSG00000113083	707.402	0.666914	8.88902e-06	0.000175314
CERS2	ENSG00000143418	1087.65	0.310603	8.90652e-06	0.000175498
ACOT11	ENSG00000162390	1203.35	-0.410023	8.9069e-06	0.000175498
ZNF233	ENSG00000159915	147.558	0.357469	8.91253e-06	0.000175524
S1PR1	ENSG00000170989	129.643	-0.44167	8.94682e-06	0.000176115
CTBS	ENSG00000117151	180.744	-0.28145	9.05386e-06	0.000178136
RPL36AL	ENSG00000165502	752.656	-0.333002	9.07612e-06	0.000178488
PCDHGA8	ENSG00000253767	362.191	0.460661	9.09876e-06	0.000178848
TTYH1	ENSG00000167614	243.936	0.284362	9.19552e-06	0.000180576
FBXO46	ENSG00000177051	187.373	0.303001	9.24512e-06	0.000181203
GGA1	ENSG00000100083	755.17	-0.285539	9.27984e-06	0.000181709
DDX46	ENSG00000145833	1593.35	0.141098	9.29122e-06	0.000181845
LRRC9	ENSG00000131951	81.2059	-0.372392	9.38185e-06	0.000183443
PCDHGA7	ENSG00000253537	432.725	0.452244	9.44291e-06	0.000184549
GLMP	ENSG00000198715	247.172	0.25414	9.45411e-06	0.00018468
RBMS3	ENSG00000144642	1070.39	-0.445979	9.47496e-06	0.000184999
TTLL3	ENSG00000214021	1630.35	-0.225347	9.56201e-06	0.00018661
RBBP5	ENSG00000117222	510.705	0.214531	9.60141e-06	0.000187289
DHX37	ENSG00000150990	409.258	0.231105	9.61784e-06	0.00018752
IFT43	ENSG00000119650	154.305	-0.272191	9.64726e-06	0.000187915
PCNT	ENSG00000160299	1662.59	0.190386	9.6648e-06	0.000188096
OSMR	ENSG00000145623	1039.19	0.374856	9.66575e-06	0.000188096
ZNF217	ENSG00000171940	665.269	0.300762	9.68614e-06	0.000188404
SLC20A1	ENSG00000144136	553.251	0.27865	9.69703e-06	0.000188526
KIF4A	ENSG00000090889	98.1014	0.484738	9.79082e-06	0.000190251
TOE1	ENSG00000132773	78.4859	-0.356408	9.79509e-06	0.000190251
NRBP1	ENSG00000115216	1168.09	0.161573	9.8304e-06	0.000190847
MYO15A	ENSG00000091536	372.726	0.300735	9.8383e-06	0.00019091
PCDHGA5	ENSG00000253485	436.645	0.452104	9.86585e-06	0.000191354
CHML	ENSG00000203668	378.021	0.327086	9.87375e-06	0.000191416
ADHFE1	ENSG00000147576	141.573	-0.329865	9.92063e-06	0.000192234
PSMD4	ENSG00000159352	794.084	0.201429	9.96937e-06	0.000192996
RBIS	ENSG00000176731	164.659	0.260929	9.97974e-06	0.000193105
RPN2	ENSG00000118705	1435.29	0.205378	1.00267e-05	0.000193921
MPV17L	ENSG00000156968	144.578	-0.554333	1.00447e-05	0.000194179
IFT57	ENSG00000114446	516.447	-0.305119	1.00514e-05	0.000194216
GEMIN8	ENSG00000046647	284.237	-0.261284	1.01302e-05	0.000195468
EML3	ENSG00000149499	624.544	-0.2181	1.01305e-05	0.000195468
DNAH12	ENSG00000174844	290.182	-0.521123	1.01909e-05	0.000196521
CHDH	ENSG00000016391	189.764	-0.357112	1.01947e-05	0.000196521
ZNF214	ENSG00000149050	95.3214	-0.329823	1.02179e-05	0.000196876
NFRKB	ENSG00000170322	611.146	0.145831	1.02341e-05	0.000197096
OLFML1	ENSG00000183801	1271.01	-0.515522	1.02558e-05	0.00019742
DEAF1	ENSG00000177030	548.832	0.233261	1.02641e-05	0.000197487
COL6A3	ENSG00000163359	4671.61	0.44833	1.02866e-05	0.000197751
TMX2	ENSG00000213593	439.195	0.251093	1.03304e-05	0.000198484
ALKBH2	ENSG00000189046	98.9168	0.275035	1.03778e-05	0.0001993
ANGPTL3	ENSG00000132855	70.6894	-0.389594	1.04429e-05	0.000200363
FDPS	ENSG00000160752	444.721	0.282803	1.04908e-05	0.000201093
TNFRSF1B	ENSG00000028137	368.794	-0.323504	1.05449e-05	0.000201941
FBXO34	ENSG00000178974	291.75	-0.257424	1.06039e-05	0.000202975
TAGLN2	ENSG00000158710	1030.71	0.42871	1.06371e-05	0.000203517
HMGA1	ENSG00000137309	160.339	0.397775	1.0819e-05	0.000206803
APOLD1	ENSG00000178878	1853.63	0.707871	1.08318e-05	0.000206951
SLC11A2	ENSG00000110911	1151.63	0.156671	1.08395e-05	0.000207002
ATP6V0A2	ENSG00000185344	813.454	0.17678	1.08959e-05	0.000207865
PPP1R26	ENSG00000196422	279.401	0.198765	1.09193e-05	0.000208041
MT1M	ENSG00000205364	24.2353	-0.651158	1.09256e-05	0.000208064
TRIM47	ENSG00000132481	97.5432	0.448922	1.09414e-05	0.000208268
NRDC	ENSG00000078618	1577.57	-0.204109	1.09542e-05	0.000208415
FAIM	ENSG00000158234	205.603	-0.375643	1.09828e-05	0.000208792
RPS6KC1	ENSG00000136643	693.943	0.245792	1.10067e-05	0.000208928
GP1BA	ENSG00000185245	113.828	0.332403	1.11341e-05	0.000211248
SSRP1	ENSG00000149136	979.982	0.151969	1.1191e-05	0.00021223
RCC1L	ENSG00000274523	507.398	0.208129	1.1226e-05	0.000212795
ABHD4	ENSG00000100439	445.718	-0.253716	1.12592e-05	0.000213212
SNAP91	ENSG00000065609	165.639	-0.383914	1.13594e-05	0.000214925
CDADC1	ENSG00000102543	214	-0.265879	1.13867e-05	0.000215344
PSMD1	ENSG00000173692	1352.77	0.140074	1.14081e-05	0.000215613
HOXB6	ENSG00000108511	29.7665	0.742377	1.14801e-05	0.000216709
CCDC88C	ENSG00000015133	621.142	-0.435888	1.15638e-05	0.000217987
DGKE	ENSG00000153933	458.836	0.356438	1.15698e-05	0.000218001
PSMC6	ENSG00000100519	707.113	-0.189187	1.15755e-05	0.000218008
GINS1	ENSG00000101003	124.218	0.355664	1.16609e-05	0.000219413
NDRG2	ENSG00000165795	687.61	-0.331632	1.1707e-05	0.00022018
NIPA2	ENSG00000140157	334.116	0.191739	1.17882e-05	0.000221503
SRGAP2	ENSG00000266028	2007.25	-0.319948	1.18424e-05	0.00022242
HOXB5	ENSG00000120075	18.7153	0.639733	1.18542e-05	0.000222538
SMYD2	ENSG00000143499	214.416	0.241802	1.18694e-05	0.000222722
PUS7L	ENSG00000129317	921.675	0.173835	1.19145e-05	0.000223365
ZNRF3	ENSG00000183579	318.906	-0.243688	1.1977e-05	0.000224434
HMGA2	ENSG00000149948	215.483	0.682757	1.19888e-05	0.000224551
ACTR3C	ENSG00000106526	128.762	0.293213	1.21471e-05	0.000227412
CSF1R	ENSG00000182578	1748.88	-0.428579	1.21549e-05	0.000227416
SPDYE2	ENSG00000205238	131.127	0.466411	1.21584e-05	0.000227416
OSBPL2	ENSG00000130703	928.294	0.134384	1.218e-05	0.000227715
ACHE	ENSG00000087085	162.557	0.345373	1.22365e-05	0.000228669
FABP7	ENSG00000164434	44.6234	1.0213	1.23111e-05	0.000229748
RAD1	ENSG00000113456	349.258	0.168079	1.24462e-05	0.000231952
NOL8	ENSG00000198000	1068.71	0.199893	1.24717e-05	0.00023232
PCDHGA11	ENSG00000253873	535.418	0.458121	1.24893e-05	0.000232543
INO80E	ENSG00000169592	809.834	-0.264539	1.25047e-05	0.000232723
RNFT2	ENSG00000135119	287.449	0.537089	1.25421e-05	0.000233208
PARVG	ENSG00000138964	179.433	-0.343236	1.25802e-05	0.00023361
ATP2A2	ENSG00000174437	2777.43	0.215636	1.25861e-05	0.00023361
HEY1	ENSG00000164683	218.179	0.693069	1.25865e-05	0.00023361
PIP4P1	ENSG00000165782	219.823	-0.198187	1.2598e-05	0.000233623
E2F1	ENSG00000101412	102.975	0.424338	1.26041e-05	0.000233623
ANGPTL1	ENSG00000116194	83.3014	0.55297	1.26044e-05	0.000233623
DNAJB11	ENSG00000090520	429.512	0.25757	1.26735e-05	0.000234692
LINGO3	ENSG00000220008	99.658	-0.420892	1.26824e-05	0.000234751
GNB1	ENSG00000078369	3357.42	-0.204406	1.27074e-05	0.000235107
KISS1R	ENSG00000116014	22.6488	0.716997	1.27198e-05	0.00023523
KLF3	ENSG00000109787	2511.14	-0.325208	1.27286e-05	0.000235286
GPR4	ENSG00000177464	466.752	-0.466242	1.27423e-05	0.000235433
PRRX1	ENSG00000116132	2181.59	-0.873756	1.27508e-05	0.000235484
DDX52	ENSG00000278053	580.315	0.172479	1.27728e-05	0.000235784
ARHGAP10	ENSG00000071205	3672.38	-0.43556	1.28434e-05	0.000236959
SRCIN1	ENSG00000277363	202.938	0.345252	1.2848e-05	0.000236959
RPS21	ENSG00000171858	1323.88	0.272729	1.28915e-05	0.000237653
PACS2	ENSG00000179364	1098.38	-0.243502	1.28982e-05	0.000237671
TIMM10	ENSG00000134809	105.539	0.294409	1.29962e-05	0.000239369
FASTKD1	ENSG00000138399	395.626	0.264969	1.32024e-05	0.00024273
ANAPC11	ENSG00000141552	230.421	0.235491	1.32948e-05	0.000243881
NDUFS4	ENSG00000164258	453.181	0.202845	1.33382e-05	0.000244568
ST3GAL3	ENSG00000126091	484.812	-0.210215	1.35538e-05	0.000247819
IFNAR2	ENSG00000159110	444.134	0.261718	1.35541e-05	0.000247819
SAA1	ENSG00000173432	40.8458	0.949653	1.35579e-05	0.000247819
BHLHE41	ENSG00000123095	444.635	-0.565224	1.36703e-05	0.00024954
ZMYND12	ENSG00000066185	44.721	-0.390118	1.36963e-05	0.000249903
NAA30	ENSG00000139977	377.593	-0.223487	1.3774e-05	0.000251097
SLC2A5	ENSG00000142583	346.032	-0.503956	1.38719e-05	0.00025277
NCR3LG1	ENSG00000188211	526.446	0.467449	1.39312e-05	0.000253736
PKDREJ	ENSG00000130943	75.2678	-0.380683	1.39631e-05	0.000254205
NUP62	ENSG00000213024	426.142	0.213623	1.40063e-05	0.000254877
CCDC149	ENSG00000181982	506.538	-0.190848	1.4035e-05	0.000255282
UTP6	ENSG00000108651	773.672	0.204682	1.4041e-05	0.000255282
DCUN1D5	ENSG00000137692	398.549	0.189349	1.4092e-05	0.000256096
FYN	ENSG00000010810	1202.92	-0.430755	1.41817e-05	0.00025727
CD63	ENSG00000135404	2422.34	0.196052	1.42232e-05	0.000257793
NR1D1	ENSG00000126368	143.535	0.43134	1.4281e-05	0.000258726
HMGN2	ENSG00000198830	997.186	-0.267859	1.43487e-05	0.000259724
GOT1	ENSG00000120053	257.257	0.364456	1.43678e-05	0.000259953
SLC25A22	ENSG00000177542	171.069	0.268396	1.43811e-05	0.00026008
DOCK9	ENSG00000088387	2734.6	-0.359563	1.44179e-05	0.00026063
PTBP3	ENSG00000119314	996.551	0.218006	1.4465e-05	0.000261367
FEN1	ENSG00000168496	142.781	0.309288	1.45172e-05	0.000262194
IL6R	ENSG00000160712	468.731	-0.299594	1.466e-05	0.00026454
KIF13A	ENSG00000137177	1684.44	-0.215287	1.47533e-05	0.000265988
POPDC3	ENSG00000132429	15.2805	-0.762076	1.47602e-05	0.000265995
TXNDC5	ENSG00000239264	78.1272	0.353494	1.47769e-05	0.00026618
SLC9C2	ENSG00000162753	99.4467	0.497099	1.47846e-05	0.000266201
FOXO3B	ENSG00000240445	140.701	0.207043	1.48131e-05	0.000266597
RNF144B	ENSG00000137393	333.302	-0.300634	1.48262e-05	0.000266716
SLC44A2	ENSG00000129353	2235.62	-0.303946	1.49208e-05	0.000268299
ATF5	ENSG00000169136	104.12	0.276052	1.49706e-05	0.000268827
ALG2	ENSG00000119523	342.621	0.214935	1.49764e-05	0.000268827
TSSK4	ENSG00000139908	164.267	-0.251566	1.49888e-05	0.000268932
GANAB	ENSG00000089597	2714.89	0.209338	1.50402e-05	0.000269632
TTLL11	ENSG00000175764	500.899	-0.261279	1.50448e-05	0.000269632
NECAP2	ENSG00000157191	535.227	-0.213121	1.50476e-05	0.000269632
SIX4	ENSG00000100625	828.391	-0.362866	1.51495e-05	0.00027134
PALS2	ENSG00000105926	2100.24	-0.593733	1.51712e-05	0.000271609
HACL1	ENSG00000131373	317.779	-0.220298	1.53365e-05	0.000274088
ATP5PF	ENSG00000154723	331.21	0.208055	1.53898e-05	0.000274828
MCF2L	ENSG00000126217	872.287	-0.245528	1.5475e-05	0.000276203
GFM2	ENSG00000164347	350.948	0.177145	1.5514e-05	0.000276778
RABGAP1L	ENSG00000152061	2266.4	-0.286143	1.55414e-05	0.00027706
TSC22D3	ENSG00000157514	4914.78	-0.483466	1.55433e-05	0.00027706
RASSF5	ENSG00000266094	367.153	-0.263721	1.55875e-05	0.000277439
NDUFB2	ENSG00000090266	285.79	0.185516	1.55976e-05	0.000277439
DDX49	ENSG00000105671	257.264	0.193189	1.56517e-05	0.000278265
PKN2	ENSG00000065243	1303.11	-0.241298	1.57383e-05	0.000279683
MYH9	ENSG00000100345	11255.9	-0.289193	1.59277e-05	0.000282925
PCNX3	ENSG00000197136	893.63	0.213216	1.59753e-05	0.000283649
PSMD8	ENSG00000099341	566.386	0.169432	1.60318e-05	0.000284528
PLCB1	ENSG00000182621	1408.48	-0.718959	1.60642e-05	0.00028498
PPP4R3A	ENSG00000100796	1395.49	-0.193063	1.60801e-05	0.000285138
CPNE1	ENSG00000214078	694.438	0.164129	1.61052e-05	0.000285212
HLCS	ENSG00000159267	478.728	0.262959	1.6249e-05	0.000287511
FOXP1	ENSG00000114861	8764.69	-0.316681	1.62847e-05	0.000288018
PA2G4	ENSG00000170515	328.118	0.142771	1.63057e-05	0.000288265
TUBD1	ENSG00000108423	170.686	0.297814	1.64967e-05	0.000291263
GOLGA3	ENSG00000090615	3429.97	0.190874	1.65217e-05	0.00029158
SFRP2	ENSG00000145423	20083	-0.979868	1.65778e-05	0.000292443
UBE2Q1	ENSG00000160714	480.192	0.214355	1.66522e-05	0.000293629
RGL2	ENSG00000237441	902.979	-0.242728	1.673e-05	0.000294509
SLC35E1	ENSG00000127526	636.878	0.186189	1.67308e-05	0.000294509
ERG	ENSG00000157554	259.042	-0.499828	1.67431e-05	0.000294598
ZNF512B	ENSG00000196700	726.081	0.225515	1.67827e-05	0.000295041
SPINDOC	ENSG00000168005	168.987	0.197903	1.68741e-05	0.000296393
DHRS13	ENSG00000167536	40.966	0.45563	1.69337e-05	0.000297313
CA3	ENSG00000164879	694.666	1.31601	1.69411e-05	0.000297316
TRPV3	ENSG00000167723	235.52	0.33606	1.70167e-05	0.000298514
TAPBPL	ENSG00000139192	249.393	-0.320118	1.71126e-05	0.000300069
GIMAP4	ENSG00000133574	260.437	-0.383679	1.7123e-05	0.000300121
ZNF107	ENSG00000196247	525.941	0.238787	1.71657e-05	0.000300741
H2BC5	ENSG00000158373	231.696	0.378518	1.71921e-05	0.000301074
USP33	ENSG00000077254	1359	-0.251008	1.72078e-05	0.000301222
CES4A	ENSG00000172824	243.043	-0.619765	1.72241e-05	0.000301378
PCDHGB4	ENSG00000253953	266.774	0.473992	1.72795e-05	0.000302218
DCUN1D3	ENSG00000188215	597.375	-0.359611	1.73919e-05	0.000304055
MBP	ENSG00000197971	632.757	-0.489625	1.7555e-05	0.000306774
SPAG4	ENSG00000061656	297.175	0.494452	1.76014e-05	0.000307454
ZNF320	ENSG00000182986	823.451	0.210133	1.78839e-05	0.000312122
BORCS7	ENSG00000166275	254.226	-0.308118	1.79608e-05	0.00031333
NBPF1	ENSG00000219481	739.75	-0.285831	1.80111e-05	0.000314075
ABI3	ENSG00000108798	183.236	-0.404322	1.80406e-05	0.000314454
BCL2L1	ENSG00000171552	507.113	0.294058	1.80643e-05	0.000314601
PVR	ENSG00000073008	432.915	0.208145	1.81096e-05	0.00031512
THBD	ENSG00000178726	228.111	0.732549	1.81199e-05	0.000315166
DDX19A	ENSG00000168872	367.872	0.171914	1.82382e-05	0.000316954
DLST	ENSG00000119689	871.952	-0.216647	1.82714e-05	0.000317397
MAZ	ENSG00000103495	108.226	0.263313	1.84013e-05	0.000319383
SLC25A5	ENSG00000005022	492.902	0.241996	1.84145e-05	0.000319385
CPE	ENSG00000109472	2817.37	-0.782721	1.84171e-05	0.000319385
COG1	ENSG00000166685	464.9	0.192038	1.8581e-05	0.000321547
ZNF496	ENSG00000162714	740.241	0.215926	1.86146e-05	0.000321993
APOL3	ENSG00000128284	256.971	-0.335755	1.86348e-05	0.000322206
TMCO1	ENSG00000143183	1242.92	0.220457	1.86887e-05	0.000323001
SYTL5	ENSG00000147041	101.314	0.639503	1.90508e-05	0.000328843
USP36	ENSG00000055483	1210.7	0.195658	1.91072e-05	0.000329573
HMGCL	ENSG00000117305	273.169	-0.245004	1.91092e-05	0.000329573
HSPA8	ENSG00000109971	7486.05	0.191861	1.92142e-05	0.000331105
KIF1B	ENSG00000054523	2235.57	-0.228309	1.92614e-05	0.000331572
HAUS4	ENSG00000092036	91.5762	-0.278088	1.92642e-05	0.000331572
ROR1	ENSG00000185483	534.982	-0.604914	1.92656e-05	0.000331572
DENND6A	ENSG00000174839	898.68	-0.21236	1.93184e-05	0.000332341
GMNN	ENSG00000112312	92.225	0.390232	1.93522e-05	0.000332784
C4BPA	ENSG00000123838	73.6766	-0.361434	1.9422e-05	0.000333843
SHISAL1	ENSG00000138944	257.957	-0.77572	1.94508e-05	0.000334198
PEF1	ENSG00000162517	277.541	-0.27745	1.94711e-05	0.00033432
SCNM1	ENSG00000163156	194.655	0.246252	1.95359e-05	0.000335098
ZBTB48	ENSG00000204859	209.304	-0.248093	1.9557e-05	0.000335305
B3GALT6	ENSG00000176022	142.227	-0.259079	1.95725e-05	0.000335305
EMP1	ENSG00000134531	6985.05	-0.539445	1.95958e-05	0.00033539
TAF9B	ENSG00000187325	523.878	0.217125	1.96027e-05	0.00033539
PLAA	ENSG00000137055	574.655	0.183781	1.9694e-05	0.000336652
TADA2B	ENSG00000173011	418.263	-0.182066	1.97005e-05	0.000336652
C5orf24	ENSG00000181904	637.597	0.183148	1.98155e-05	0.000338334
SERPINB1	ENSG00000021355	1003.88	-0.270551	1.99908e-05	0.000341043
STAMBP	ENSG00000124356	966.168	0.138312	2.01278e-05	0.000343095
IL16	ENSG00000172349	331.096	-0.482353	2.02244e-05	0.000343909
CLEC9A	ENSG00000197992	144.624	-0.425884	2.0237e-05	0.000343953
MGLL	ENSG00000074416	441.877	0.449734	2.03964e-05	0.000346375
CLIC6	ENSG00000159212	879.535	-0.630424	2.04486e-05	0.000347117
ABCE1	ENSG00000164163	720.648	0.184401	2.05065e-05	0.00034789
ESRRA	ENSG00000173153	252.166	0.358307	2.05111e-05	0.00034789
GSN	ENSG00000148180	16908.5	-0.419151	2.05498e-05	0.000348401
TRPV1	ENSG00000196689	227.998	0.239681	2.06084e-05	0.000349252
EXO1	ENSG00000174371	94.0047	0.551567	2.06194e-05	0.000349293
NUFIP2	ENSG00000108256	3252.73	0.172692	2.06374e-05	0.000349452
CLUAP1	ENSG00000103351	395.519	-0.209956	2.07594e-05	0.000351374
AKAP6	ENSG00000151320	421.139	-0.283893	2.07897e-05	0.000351741
AMZ2	ENSG00000196704	462.05	0.188252	2.08182e-05	0.000352077
LMCD1	ENSG00000071282	327.007	-0.729562	2.08301e-05	0.000352134
ANKDD1B	ENSG00000189045	280.267	-0.579667	2.08838e-05	0.000352896
ZNF550	ENSG00000251369	303.453	0.217221	2.09839e-05	0.000354385
BLM	ENSG00000197299	96.4558	0.403505	2.09894e-05	0.000354385
IFT20	ENSG00000109083	271.969	0.228584	2.09979e-05	0.000354385
C6orf136	ENSG00000204564	141.516	0.248978	2.10568e-05	0.000355232
TARDBP	ENSG00000120948	1405.38	-0.186206	2.10947e-05	0.000355725
SSR2	ENSG00000163479	529.648	0.225445	2.1126e-05	0.000356106
LUZP1	ENSG00000169641	1126.43	-0.23717	2.11387e-05	0.000356175
ALDH6A1	ENSG00000119711	724.389	-0.365891	2.11637e-05	0.000356448
RBM34	ENSG00000188739	34.5116	0.370347	2.13006e-05	0.00035846
ZFHX2	ENSG00000136367	481.13	-0.412998	2.14034e-05	0.000359893
SEMA5A	ENSG00000112902	958.104	0.749558	2.15529e-05	0.000362258
SPRYD7	ENSG00000123178	165.689	0.255798	2.16534e-05	0.00036365
C4B	ENSG00000224389	317.714	-0.769447	2.17679e-05	0.000365422
HOXB3	ENSG00000120093	126.804	0.517731	2.18307e-05	0.000366326
ZNHIT1	ENSG00000106400	358.912	0.191492	2.19549e-05	0.000368109
FSCN2	ENSG00000186765	56.5284	0.341955	2.20964e-05	0.000370329
SPRY2	ENSG00000136158	213.979	0.257444	2.21474e-05	0.000371032
FKBP11	ENSG00000134285	221.38	0.22035	2.21828e-05	0.000371473
ZFP91	ENSG00000186660	783.725	0.165476	2.22086e-05	0.000371753
ARHGEF11	ENSG00000132694	1637.53	0.193434	2.22215e-05	0.000371817
CAP1	ENSG00000131236	1414.18	-0.221281	2.23935e-05	0.000374389
SLC12A1	ENSG00000074803	195.936	-0.549054	2.24575e-05	0.000375305
CDT1	ENSG00000167513	87.0554	0.298646	2.25251e-05	0.000376128
COQ9	ENSG00000088682	447.684	0.295046	2.26461e-05	0.000377844
C8orf88	ENSG00000253250	134.542	-0.416836	2.26463e-05	0.000377844
NEDD8	ENSG00000129559	150.542	-0.259632	2.27428e-05	0.000379299
POLR1A	ENSG00000068654	1561.38	0.19765	2.28388e-05	0.000380591
FIG4	ENSG00000112367	742.146	-0.204929	2.28486e-05	0.000380599
ZDHHC5	ENSG00000156599	1100.1	0.180282	2.29117e-05	0.000381495
CFL2	ENSG00000165410	475.49	-0.240901	2.2944e-05	0.000381877
SQSTM1	ENSG00000161011	1697.01	0.267402	2.29983e-05	0.000382626
STIMATE-MUSTN1	ENSG00000248592	31.2729	-0.523858	2.3014e-05	0.000382731
DHRSX	ENSG00000169084	198.617	0.293469	2.30446e-05	0.000383085
AGMAT	ENSG00000116771	46.8922	-0.326331	2.31797e-05	0.000385019
STRN3	ENSG00000196792	639.775	-0.232969	2.3236e-05	0.000385797
CCDC136	ENSG00000128596	578.424	-0.514188	2.32538e-05	0.000385936
UBA2	ENSG00000126261	1226.68	0.184577	2.32811e-05	0.000386233
UGGT1	ENSG00000136731	2119.2	0.166894	2.33341e-05	0.000386955
PRPF19	ENSG00000110107	538.917	0.19273	2.35785e-05	0.000390375
ZIC1	ENSG00000152977	2046.48	0.732773	2.37503e-05	0.000393039
EAPP	ENSG00000129518	302.759	-0.249985	2.37586e-05	0.000393039
DIDO1	ENSG00000101191	1809.2	0.127481	2.38263e-05	0.000394
JUN	ENSG00000177606	3637.88	-0.447192	2.39775e-05	0.000396181
NEMP1	ENSG00000166881	481.646	0.196094	2.40122e-05	0.000396594
C1orf50	ENSG00000164008	123.809	-0.260775	2.40304e-05	0.000396735
FAM168B	ENSG00000152102	1524.82	0.159124	2.41463e-05	0.000398487
TRIP13	ENSG00000071539	72.4845	0.406822	2.4363e-05	0.000401902
SCD	ENSG00000099194	1803.5	0.611805	2.44411e-05	0.000402729
LDLRAD2	ENSG00000187942	36.02	-0.50687	2.44427e-05	0.000402729
HHIPL1	ENSG00000182218	210.041	-0.351784	2.44612e-05	0.000402872
HMMR	ENSG00000072571	61.9222	0.473538	2.45666e-05	0.000404119
TUBGCP6	ENSG00000128159	843.311	-0.221167	2.48009e-05	0.000407482
BEX4	ENSG00000102409	456.353	-0.361987	2.48708e-05	0.00040835
RAB15	ENSG00000139998	231.179	-0.238734	2.48736e-05	0.00040835
LDB2	ENSG00000169744	669.823	-0.391188	2.50611e-05	0.000411264
MFAP4	ENSG00000166482	745.637	-0.687157	2.51224e-05	0.000412105
IL18	ENSG00000150782	1494.14	0.505845	2.51738e-05	0.000412782
MYBL1	ENSG00000185697	172.911	0.347366	2.52026e-05	0.000413088
URM1	ENSG00000167118	275.57	0.203649	2.53772e-05	0.000415784
PDHA1	ENSG00000131828	702.396	0.165598	2.54293e-05	0.000416471
L3HYPDH	ENSG00000126790	197.726	-0.330133	2.54463e-05	0.000416583
ATAD3C	ENSG00000215915	42.8998	-0.486019	2.57113e-05	0.000420584
AIG1	ENSG00000146416	524.852	-0.271644	2.58681e-05	0.000422981
DOCK11	ENSG00000147251	529.466	-0.243263	2.59667e-05	0.000424347
ANGPTL4	ENSG00000167772	123.056	0.447634	2.59724e-05	0.000424347
SEPTIN7	ENSG00000122545	3471.93	-0.20822	2.60955e-05	0.000426188
[truncated: 3,520 more rows]

## Sheet: Table S2
Supplementary Table S2. Gene Set Enrichment analysis (GSEA) with Gene Ontology (GO Biological Processes (GOBP) and Molecular Function (GOMF)) for the functional interpretation of genes differentially expressed in benign WHO GI meningiomas, atypical GII and anaplastic GIII meningiomas
pathway	pval	padj	log2err	ES	NES	size	leadingEdge
GOBP_MITOTIC_CELL_CYCLE	1.30169e-43	1.19495e-39	1.72082	0.469477	2.47079	867	SPAG5|CENPF|TPX2|PPM1D|FOXM1|MCM4|ECT2|POLDIP2|CASP2|XRCC2|CDK1|CHEK1|TP53|CKS2|KIF14|MIS12|RRM2|UBE2C|MKI67|SGO2|UBE2S|KPNB1|IGF2|NCAPG2|NUP88|CCNB1|NEK2|PTTG1|CENPK|ANLN|MTBP|SMC4|ANKLE2|AATF|KIF11|CCNB2|KIF20A|DONSON|BUB1|RBL1|RFWD3|RACGAP1|NUF2|SPDL1|SDE2|CDKN2A|KNTC1|NCAPD2|GEN1|CUL4A|AURKA|CENPE|CLTC|BUB1B|JTB|DTL|RNF2|KIF2A|CDK4|CDCA2|EZH2|FBXL8|KIF18B|NDC80|PPME1|RBBP8|GNAI1|NCAPG|LIG1|MC…
GOBP_MITOTIC_CELL_CYCLE_PROCESS	6.19694e-41	2.84439e-37	1.66579	0.485999	2.5266	714	SPAG5|CENPF|TPX2|PPM1D|FOXM1|MCM4|ECT2|POLDIP2|CASP2|CDK1|CHEK1|TP53|CKS2|KIF14|MIS12|RRM2|UBE2C|MKI67|SGO2|UBE2S|KPNB1|IGF2|NCAPG2|CCNB1|NEK2|PTTG1|CENPK|ANLN|MTBP|SMC4|ANKLE2|KIF11|CCNB2|KIF20A|DONSON|BUB1|RBL1|RFWD3|RACGAP1|NUF2|SPDL1|SDE2|CDKN2A|KNTC1|NCAPD2|GEN1|CUL4A|AURKA|CENPE|CLTC|BUB1B|JTB|DTL|KIF2A|CDK4|CDCA2|EZH2|FBXL8|KIF18B|NDC80|PPME1|RBBP8|GNAI1|NCAPG|LIG1|MCM6|PSME3|KLF11|ZWINT|C…
GOBP_CHROMOSOME_ORGANIZATION	5.82702e-34	1.78307e-30	1.51611	0.416301	2.21898	995	SPAG5|CENPF|TOP2A|H3C2|CCT5|PPM1D|MCM4|SET|CDK1|DNAJC2|SS18L1|CHEK1|MSH6|TP53|KIF14|MIS12|H2BC9|UBE2C|WDR5|MKI67|SGO2|KPNB1|IGF2|NCAPG2|TOP3A|CCNB1|G3BP1|NEK2|CCT8|PTTG1|CENPK|BRIP1|H3C8|NUP155|TTI1|SMC4|GATAD2A|RFC4|KDM3A|SMG5|RECQL4|BUB1|RBL1|RFWD3|RACGAP1|NUF2|SPDL1|KNTC1|NCAPD2|CENPO|UCHL5|GEN1|H1-5|NOP10|JMJD6|CENPP|CENPE|H2AX|BUB1B|EZH2|ATR|KIF18B|NDC80|MRGBP|SMYD3|NCAPG|MCM6|H3C7|DKC1|H2BC…
GOBP_NCRNA_METABOLIC_PROCESS	3.54768e-32	7.7999e-29	1.47456	0.497157	2.52505	517	TSR1|AARS1|IARS1|NOL11|PUS7|SLFN13|TP53|DDX18|BOP1|TSEN54|DCAF13|POLR1B|EPRS1|RRP15|UTP25|IARS2|FARSB|METTL2A|WDR12|METTL16|UTP18|UTP20|METTL2B|LARS1|INTS2|WDR55|HEATR1|DARS2|BRIX1|WDR4|NOP10|NOP56|GTF3C3|TFB2M|FARSA|METTL1|RRP1|MAK16|NOP58|UTP4|DKC1|UTP15|NIFK|YARS2|RPP25|WDR36|RARS1|TARS1|DUS1L|NOL10|PWP1|NSUN2|TEX15|TARS2|XPO5|TRMT6|ZC3H8|TRMT61B|THUMPD3|TRMT12|ESF1|DARS1|CHD7|IMP4|SNAPC4|DHX3…
GOBP_RIBONUCLEOPROTEIN_COMPLEX_BIOGENESIS	4.24831e-32	7.7999e-29	1.47456	0.519375	2.59443	439	TSR1|C1QBP|EIF2S2|NOL11|DDX18|BOP1|DCAF13|RRP15|UTP25|SNRPE|WDR12|NUP88|METTL16|UTP18|URB2|PRPF3|AATF|UTP20|SF3A2|WDR55|POLR2D|NIP7|HEATR1|BRIX1|NOM1|NOP10|CUL4A|SNRPG|NOP56|TFB2M|ATR|COIL|RRP1|MAK16|DENR|NOP58|NOL3|UTP4|MRPS7|DKC1|ZNF622|PTGES3|MYBBP1A|DDX23|UTP15|NIFK|RPP25|WDR36|KHDC4|PRPF6|NOL10|PWP1|RNU6ATAC|AAR2|TRMT61B|ESF1|SNRNP200|CHD7|IMP4|DHX37|RBIS|NOL8|DDX52|RPS21|UTP6|DDX49|PA2G4|US…
GOBP_DNA_METABOLIC_PROCESS	5.87941e-31	8.50121e-28	1.4462	0.4197	2.21584	890	CENPF|TOP2A|HSPD1|KPNA2|TFRC|CCT5|PPM1D|SPIRE2|FOXM1|MCM4|POLDIP2|XRCC2|CDK1|DNAJC2|CHEK1|MSH6|TP53|PSMD14|ORC6|MC1R|TOP3A|NEK2|NME1|CCT8|PTTG1|ANKRD1|BRIP1|GATAD2A|RFC4|SMG5|RECQL4|DONSON|RFWD3|UCHL5|GLRX2|FANCA|LIN9|GEN1|H1-5|NOP10|CUL4A|H2AX|DTL|UBQLN4|PHB1|EZH2|ATR|FH|NIBAN2|RAD51AP1|UBE2T|RBBP8|MRGBP|TCF3|LIG1|MCM6|ALYREF|DKC1|UBE2N|PTGES3|DDX23|CCT2|RTEL1|BRCA1|CCT3|CDCA5|RPAIN|CHAF1A|BACH1…
GOBP_RIBOSOME_BIOGENESIS	6.48241e-31	8.50121e-28	1.4462	0.574161	2.75693	296	TSR1|C1QBP|NOL11|DDX18|BOP1|DCAF13|RRP15|UTP25|WDR12|NUP88|METTL16|UTP18|URB2|AATF|UTP20|WDR55|NIP7|HEATR1|BRIX1|NOM1|NOP10|CUL4A|NOP56|TFB2M|RRP1|MAK16|NOP58|UTP4|MRPS7|DKC1|ZNF622|MYBBP1A|UTP15|NIFK|RPP25|WDR36|NOL10|PWP1|TRMT61B|ESF1|CHD7|IMP4|DHX37|RBIS|NOL8|DDX52|RPS21|UTP6|DDX49|PA2G4|USP36|ABCE1|POP7|RPL26L1|MRPL22|RAN|NOP14|MPHOSPH10|RPL26|DDX21|REXO4|RRP1B|MRPL36|NGRN|WDR43|RRS1|DDX31|DD…
GOMF_CATALYTIC_ACTIVITY_ACTING_ON_A_NUCLEIC_ACID	3.29998e-28	3.78673e-25	1.38026	0.460008	2.35652	585	TOP2A|AARS1|IARS1|DDX39A|MCM4|SLFN13|PTRH2|XRCC2|MSH6|DDX18|POLR1B|EPRS1|IARS2|FARSB|DHX8|METTL2A|TOP3A|DHX33|G3BP1|NME1|METTL16|BRIP1|RFC4|RECQL4|METTL2B|LARS1|POLR2D|DARS2|GEN1|WDR4|JMJD6|TFB2M|FARSA|POLR3D|METTL1|DDX41|RBBP8|LIG1|MCM6|DKC1|PTGES3|DDX23|YARS2|DDX55|RTEL1|RPP25|RARS1|TARS1|DUS1L|POLR2J2|NSUN2|RPAP1|RAD51C|TARS2|MCM2|POLR2J3|HELZ2|DNMT1|POLG2|TRMT61B|THUMPD3|TRMT12|SNRNP200|DARS1…
GOBP_MITOTIC_NUCLEAR_DIVISION	3.82615e-27	3.90267e-24	1.34993	0.553977	2.65991	294	SPAG5|CENPF|TPX2|POLDIP2|CHEK1|KIF14|MIS12|UBE2C|MKI67|SGO2|UBE2S|KPNB1|IGF2|NCAPG2|CCNB1|NEK2|PTTG1|CENPK|ANLN|MTBP|SMC4|ANKLE2|KIF11|BUB1|RACGAP1|NUF2|SPDL1|KNTC1|NCAPD2|GEN1|AURKA|CENPE|BUB1B|KIF2A|CDCA2|KIF18B|NDC80|NCAPG|ZWINT|CEP55|SMC2|FBXW5|NCAPD3|CDCA5|MISP|KIF23|HNRNPU|ANAPC1|AURKB|KIF4A|ANAPC11|NUP62|CDT1|TRIP13|KIF18A|TENT4A|ANAPC7|TOM1L1|TUBG1|RAN|MAD2L1|INSR|GOLGA2|DSN1|KIF15|EPS8|K…
GOBP_REGULATION_OF_CELL_CYCLE_PROCESS	4.78733e-27	4.39477e-24	1.34993	0.440656	2.27525	649	SPAG5|CENPF|TRIM37|TPX2|ECT2|POLDIP2|CASP2|CDK1|CHEK1|TP53|KIF14|RRM2|UBE2C|MKI67|IGF2|CCNB1|NEK2|PTTG1|BRIP1|ANLN|MTBP|KIF11|KIF20A|DONSON|BUB1|RBL1|RFWD3|RACGAP1|SPDL1|SDE2|CDKN2A|KNTC1|GEN1|CUL4A|AURKA|CENPE|CLTC|H2AX|BUB1B|DTL|CDK4|CDCA2|EZH2|ATR|RAD51AP1|NDC80|GNAI1|ENTR1|AHCTF1|PRPF40A|PSME3|MYBBP1A|ZWINT|WDR76|E2F7|BRCA1|FAM83D|CCNF|FBXW5|CDCA5|KIF23|CCND1|CDC7|MDM2|CDKN2B|HNRNPU|NSUN2|RAD…
GOBP_CELL_CYCLE_PHASE_TRANSITION	4.83909e-26	4.03844e-23	1.32672	0.469143	2.37924	505	CENPF|PPM1D|FOXM1|CASP2|CDK1|CHEK1|TP53|CKS2|KIF14|RRM2|UBE2C|UBE2S|CCNB1|BRIP1|ANLN|MTBP|CCNB2|DONSON|BUB1|RBL1|RFWD3|SPDL1|SDE2|CDKN2A|KNTC1|GEN1|CUL4A|AURKA|CENPE|H2AX|BUB1B|DTL|CDK4|EZH2|ATR|FBXL8|NDC80|PPME1|RBBP8|PSME3|KLF11|ZWINT|MELK|WDR76|E2F7|BRCA1|FAM83D|CCNF|CDCA5|CCND1|BACH1|CDC7|MDM2|CDKN2B|NSUN2|RAD51C|CCNA2|ANAPC1|USP37|RINT1|RPS6KB1|AURKB|IQGAP3|ID4|HMGA2|RAD1|E2F1|ANAPC11|ATF5|B…
GOBP_GENERATION_OF_PRECURSOR_METABOLITES_AND_ENERGY	4.75859e-25	3.64032e-22	1.29512	0.467528	2.35553	476	PGK1|SHMT2|DLAT|CDK1|ALDOA|TP53|PPIF|GBE1|LDHA|FOXK2|COX5A|PKM|BNIP3|IGF2|CCNB1|ENO2|IDH3A|ATP5F1B|COX5B|CS|COX10|NDUFA12|TPI1|DLD|NDUFS1|NDUFS6|UQCRQ|ATP5PO|COQ10B|GPI|GLRX2|CYC1|MT-ND1|DEGS1|UQCRFS1|GFPT1|NDUFS2|FH|NDUFV3|COX6C|ADH1B|NNT|PTGES3|MYBBP1A|CIAPIN1|GAPDH|HK2|ATP5PD|PFKP|MRPS36|POLG2|MDH2|COX6A1|GFPT2|SLC25A4|PDHB|COX7A2|NDUFS4|NR1D1|SLC25A22|ATP5PF|NDUFB2|COQ9|PDHA1|NQO2|SHPK|PHKG2|…
GOBP_CELL_DIVISION	5.44635e-25	3.84596e-22	1.29512	0.440639	2.26476	609	SPAG5|CENPF|TOP2A|ASPM|TPX2|CABLES2|SPIRE2|ECT2|POLDIP2|CDK1|CKS2|KIF14|MIS12|UBE2C|WDR5|ORC6|SGO2|UBE2S|IGF2|NCAPG2|CCNB1|SPC24|NEK2|PTTG1|BRIP1|ANLN|SMC4|ANKLE2|AATF|KIF11|CCNB2|KIF20A|BUB1|RBL1|RACGAP1|NUF2|SPDL1|SDE2|KNL1|KNTC1|NCAPD2|AURKA|CENPE|CLTC|BUB1B|JTB|KIF2A|CDK4|CDCA2|KIF18B|NDC80|RBBP8|GNAI1|ENTR1|AHCTF1|NCAPG|PRPF40A|LIG1|ZWINT|CKAP2|CEP55|SMYD5|E2F7|SPC25|FAM83D|CCNF|SMC2|NCAPD3|…
GOBP_ORGANELLE_FISSION	6.56406e-25	4.30415e-22	1.29512	0.47249	2.38557	489	SPAG5|CENPF|TOP2A|ASPM|TPX2|SPIRE2|POLDIP2|CHEK1|CKS2|KIF14|MIS12|UBE2C|BNIP3|MKI67|SGO2|UBE2S|KPNB1|IGF2|NCAPG2|CCNB1|NEK2|PTTG1|CENPK|BRIP1|ANLN|MTBP|SMC4|ANKLE2|KIF11|CCNB2|COX10|BUB1|RACGAP1|NUF2|SPDL1|KNTC1|NCAPD2|FANCA|GEN1|AURKA|CENPE|BUB1B|KIF2A|CDCA2|KIF18B|RAD51AP1|NDC80|NCAPG|ZWINT|CEP55|SMC2|FBXW5|NCAPD3|CDCA5|MISP|PGAM5|KIF23|P3H4|HNRNPU|TEX15|RAD51C|CENPX|ANAPC1|ACOT8|AURKB|KIF4A|RA…
GOBP_DNA_REPLICATION	1.52831e-24	9.35327e-22	1.2871	0.544333	2.61526	279	MCM4|SET|CDK1|DNAJC2|CHEK1|TP53|RRM2|ORC6|RFC4|RECQL4|DONSON|RFWD3|SDE2|UCHL5|GEN1|DTL|ATR|FAM111B|LIG1|MCM6|ALYREF|DDX23|GRWD1|RTEL1|E2F7|RPAIN|CHAF1A|CDC7|PCLAF|CCNA2|CENPX|MCM2|USP37|POLG2|NFRKB|HMGA1|SSRP1|GINS1|FEN1|GMNN|BLM|CDT1|DNAJA3|ZPR1|MCM8|REPIN1|POLQ|ESCO2|ATAD5|CCNE2|TIMELESS|CCNE1|DDX21|POLE3|KCTD13|TONSL|CDK2|TNFAIP1|GINS2|EME1|CDC6|TEFM|BRCA2|DNA2|RRM2B|POLD3|RRM1|POLD1|POLA1|RFC…
GOBP_CELLULAR_RESPONSE_TO_DNA_DAMAGE_STIMULUS	2.73095e-24	1.5118e-21	1.27903	0.40736	2.13136	786	TOP2A|PPM1D|SPIRE2|DDIT3|FOXM1|MCM4|POLDIP2|CASP2|XRCC2|CDK1|CHEK1|MSH6|TP53|PSMD14|EGLN3|MC1R|TOP3A|PTTG1|ANKRD1|BRIP1|AATF|RFC4|RECQL4|DONSON|RFWD3|SDE2|UCHL5|FANCA|GEN1|WDR4|CUL4A|H2AX|DTL|UBQLN4|ATR|FH|RAD51AP1|UBE2T|RBBP8|MRGBP|LIG1|MCM6|UBE2N|WDR76|RTEL1|E2F7|TLK2|BRCA1|CDCA5|PTTG1IP|BCL3|RPAIN|CHAF1A|CCND1|BACH1|CDC7|MDM2|CEBPG|TEX15|RAD51C|PCLAF|USP10|CENPX|MCM2|CBX1|RAD23A|TRIM28|POLG2|R…
GOBP_MITOTIC_CELL_CYCLE_PHASE_TRANSITION	2.94679e-24	1.5118e-21	1.27903	0.489002	2.42914	409	CENPF|PPM1D|FOXM1|CASP2|CDK1|CHEK1|TP53|CKS2|KIF14|RRM2|UBE2C|UBE2S|CCNB1|ANLN|MTBP|CCNB2|DONSON|BUB1|RBL1|RFWD3|SPDL1|SDE2|CDKN2A|KNTC1|GEN1|CUL4A|AURKA|CENPE|BUB1B|DTL|CDK4|EZH2|FBXL8|NDC80|PPME1|RBBP8|PSME3|KLF11|ZWINT|MELK|E2F7|BRCA1|CCNF|CDCA5|CCND1|BACH1|CDC7|MDM2|CDKN2B|RAD51C|CCNA2|ANAPC1|USP37|RINT1|RPS6KB1|AURKB|IQGAP3|ID4|HMGA2|E2F1|ANAPC11|BLM|CDT1|TRIP13|CPSF3|TRIAP1|ZPR1|ANAPC7|CDK5…
GOBP_CHROMOSOME_SEGREGATION	2.96431e-24	1.5118e-21	1.27903	0.518011	2.51596	338	SPAG5|CENPF|TOP2A|ECT2|KIF14|MIS12|UBE2C|MKI67|SGO2|KPNB1|NCAPG2|TOP3A|CCNB1|SPC24|NEK2|PTTG1|CENPK|BRIP1|SMC4|BUB1|RACGAP1|NUF2|SPDL1|KNL1|KNTC1|NCAPD2|GEN1|CENPE|BUB1B|CDCA2|KIF18B|NDC80|NCAPG|ZWINT|CEP55|SPC25|TLK2|BRCA1|FAM83D|SMC2|NCAPD3|CDCA5|KIF23|P3H4|HNRNPU|TEX15|RAD51C|CENPX|ANAPC1|CENPH|AURKB|KIF4A|ANAPC11|NUP62|FEN1|SLC25A5|CDT1|TRIP13|SKA2|KIF18A|TENT4A|ANAPC7|TUBG1|RAN|ESCO2|MAD2L1|…
GOBP_RRNA_METABOLIC_PROCESS	8.47486e-24	4.0947e-21	1.26274	0.552526	2.6178	258	TSR1|NOL11|SLFN13|TP53|DDX18|BOP1|DCAF13|POLR1B|RRP15|UTP25|WDR12|METTL16|UTP18|UTP20|WDR55|HEATR1|BRIX1|NOP10|NOP56|GTF3C3|TFB2M|RRP1|MAK16|NOP58|UTP4|DKC1|UTP15|NIFK|RPP25|WDR36|NOL10|PWP1|TRMT61B|ESF1|CHD7|IMP4|DHX37|NOL8|DDX52|RPS21|UTP6|DDX49|PA2G4|USP36|POP7|TCOF1|NCL|NOP14|MPHOSPH10|RPL26|DDX21|REXO4|RRP1B|WDR43|RRS1|MARS1|DDX27|RPS7|METTL18|NVL|GTF3C2|GEMIN4|TRMT112|SIRT7|WDR75|SMARCA4|LY…
GOBP_CELLULAR_RESPIRATION	9.80392e-24	4.5e-21	1.26274	0.582506	2.70779	223	SHMT2|DLAT|CDK1|PPIF|COX5A|BNIP3|CCNB1|IDH3A|ATP5F1B|COX5B|CS|COX10|NDUFA12|DLD|NDUFS1|NDUFS6|UQCRQ|ATP5PO|COQ10B|CYC1|MT-ND1|UQCRFS1|NDUFS2|FH|NDUFV3|NNT|MYBBP1A|ATP5PD|MRPS36|POLG2|MDH2|COX6A1|PDHB|COX7A2|NDUFS4|SLC25A22|ATP5PF|NDUFB2|COQ9|PDHA1|NDUFB7|SDHC|MT-ND4L|SDHA|MTCO2P12|COX4I1|UQCRC1|NDUFB9|MT-ATP8|MDH1|TEFM|UQCRC2|COQ10A|NDUFV1|NDUFAB1|COA6|TRAP1|NDUFB4|PNPT1|IL10RB|MT-ND4|ATP5F1E|MT-…
GOBP_AMIDE_BIOSYNTHETIC_PROCESS	1.89812e-23	8.2975e-21	1.25451	0.40234	2.10791	790	SHMT2|LARP1|PATL1|C1QBP|EIF2S2|AARS1|IARS1|PUS7|PDK1|DLAT|MRPL27|EPRS1|YTHDF1|PKM|EIF1AD|IARS2|FARSB|DHX33|LRPPRC|METTL16|CNOT11|LARS1|DLD|ETF1|POLR2D|UGCG|IGF2BP1|TNIP1|DARS2|DEGS1|MRRF|MRPL42|FARSA|EIF3J|EIF5A2|B4GALT3|MRPL24|DENR|EIF2B1|EIF5A|EIF5B|MRPS7|YARS2|CERS5|ACLY|RARS1|UHMK1|BCL3|TMED2|TARS1|MRPS5|HNRNPU|GAPDH|MRPL13|ACACA|RPL22L1|UNK|MRPS6|TARS2|GCN1|BZW2|TRUB2|B4GALNT1|RPS6KB1|PDHB|D…
GOBP_PEPTIDE_BIOSYNTHETIC_PROCESS	2.17614e-23	9.08043e-21	1.25451	0.42199	2.17891	660	SHMT2|LARP1|PATL1|C1QBP|EIF2S2|AARS1|IARS1|PUS7|MRPL27|EPRS1|YTHDF1|PKM|EIF1AD|IARS2|FARSB|DHX33|LRPPRC|METTL16|CNOT11|LARS1|ETF1|POLR2D|IGF2BP1|TNIP1|DARS2|MRRF|MRPL42|FARSA|EIF3J|EIF5A2|MRPL24|DENR|EIF2B1|EIF5A|EIF5B|MRPS7|YARS2|RARS1|UHMK1|BCL3|TMED2|TARS1|MRPS5|HNRNPU|GAPDH|MRPL13|RPL22L1|UNK|MRPS6|TARS2|GCN1|BZW2|TRUB2|RPS6KB1|DARS1|EEF1D|RCC1L|RPS21|GFM2|PA2G4|ABCE1|CNOT1|NT5C3B|RPL26L1|TEN…
GOBP_DNA_REPAIR	2.82121e-23	1.12603e-20	1.24623	0.449328	2.27732	513	SPIRE2|FOXM1|MCM4|POLDIP2|XRCC2|CDK1|CHEK1|MSH6|TP53|PSMD14|MC1R|TOP3A|PTTG1|BRIP1|RFC4|RECQL4|RFWD3|UCHL5|FANCA|GEN1|CUL4A|H2AX|DTL|UBQLN4|ATR|FH|RAD51AP1|UBE2T|RBBP8|MRGBP|LIG1|MCM6|UBE2N|RTEL1|BRCA1|CDCA5|RPAIN|CHAF1A|BACH1|CDC7|CEBPG|TEX15|RAD51C|PCLAF|USP10|CENPX|MCM2|RAD23A|TRIM28|POLG2|VPS72|NSD2|NFRKB|ALKBH2|SSRP1|HMGA2|RAD1|FEN1|EXO1|BLM|PRPF19|TRIP13|WRAP53|SMUG1|TENT4A|MCM8|POLQ|ESCO2|…
GOBP_ATP_METABOLIC_PROCESS	3.23683e-23	1.23809e-20	1.24623	0.546411	2.61296	264	PGK1|SHMT2|CDK1|ALDOA|TP53|PPIF|LDHA|FOXK2|COX5A|PKM|CCNB1|ENO2|ATP5F1B|COX5B|ATP5MC1|NDUFA12|TPI1|DLD|NDUFS1|NDUFS6|UQCRQ|ATP5PO|GPI|CYC1|MT-ND1|UQCRFS1|NDUFS2|NDUFV3|GAPDH|HK2|ATP5PD|PFKP|H19|COX6A1|COX7A2|NDUFS4|ATP5PF|NDUFB2|HSPA8|COQ9|ATP5MC3|NDUFB7|INSR|SDHC|MT-ND4L|SDHA|MTCO2P12|COX4I1|UQCRC1|NDUFB9|MT-ATP8|TEFM|UQCRC2|DNM1L|NDUFV1|NDUFAB1|COA6|NDUFB4|PRKAA1|GALK1|MT-ND4|ATP5F1E|MT-CO2|C2o…
GOBP_AEROBIC_RESPIRATION	5.84971e-23	2.14801e-20	1.2379	0.613129	2.77286	182	SHMT2|DLAT|CDK1|PPIF|COX5A|BNIP3|CCNB1|IDH3A|ATP5F1B|COX5B|CS|COX10|NDUFA12|DLD|NDUFS1|NDUFS6|UQCRQ|ATP5PO|CYC1|MT-ND1|UQCRFS1|NDUFS2|FH|NDUFV3|NNT|ATP5PD|MRPS36|MDH2|COX6A1|PDHB|COX7A2|NDUFS4|ATP5PF|NDUFB2|COQ9|PDHA1|NDUFB7|SDHC|MT-ND4L|SDHA|MTCO2P12|COX4I1|UQCRC1|NDUFB9|MT-ATP8|MDH1|TEFM|UQCRC2|NDUFV1|NDUFAB1|COA6|NDUFB4|MT-ND4|ATP5F1E|MT-CO2|C2orf69|MTFR1|ATP5MG|NDUFS7|SDHD|SURF1|CHCHD10|MT-CO…
GOBP_OXIDATIVE_PHOSPHORYLATION	1.77597e-22	6.27053e-20	1.2295	0.65259	2.86116	134	SHMT2|CDK1|PPIF|COX5A|CCNB1|ATP5F1B|COX5B|NDUFA12|DLD|NDUFS1|NDUFS6|UQCRQ|ATP5PO|CYC1|MT-ND1|UQCRFS1|NDUFS2|NDUFV3|ATP5PD|COX6A1|COX7A2|NDUFS4|ATP5PF|NDUFB2|COQ9|NDUFB7|SDHC|MT-ND4L|SDHA|MTCO2P12|COX4I1|UQCRC1|NDUFB9|MT-ATP8|TEFM|UQCRC2|NDUFV1|NDUFAB1|COA6|NDUFB4|MT-ND4|ATP5F1E|MT-CO2|C2orf69|ATP5MG|NDUFS7|SDHD|CHCHD10|MT-CO3|NDUFB3|MT-ATP6|MYC|MT-ND5|NDUFA10|NDUFA8|NDUFB10|ATP5ME|COX7A2L|ATP5MF|…
GOBP_NCRNA_PROCESSING	5.53507e-22	1.88192e-19	1.21254	0.489153	2.40092	377	TSR1|AARS1|NOL11|PUS7|DDX18|BOP1|TSEN54|DCAF13|RRP15|UTP25|METTL2A|WDR12|METTL16|UTP18|UTP20|METTL2B|INTS2|WDR55|HEATR1|BRIX1|WDR4|NOP10|NOP56|TFB2M|METTL1|RRP1|MAK16|NOP58|UTP4|DKC1|UTP15|NIFK|RPP25|WDR36|DUS1L|NOL10|PWP1|NSUN2|TRMT6|TRMT61B|THUMPD3|TRMT12|ESF1|CHD7|IMP4|DHX37|NOL8|DDX52|RPS21|UTP6|DDX49|PA2G4|USP36|URM1|POP7|NOP14|MPHOSPH10|RPL26|DDX21|REXO4|KARS1|RRP1B|ELP5|ELAC2|WDR43|PUS3|RR…
GOBP_NUCLEAR_CHROMOSOME_SEGREGATION	6.43935e-22	2.11119e-19	1.21254	0.529159	2.54076	280	SPAG5|CENPF|TOP2A|ECT2|KIF14|MIS12|UBE2C|SGO2|KPNB1|NCAPG2|CCNB1|SPC24|NEK2|PTTG1|CENPK|BRIP1|SMC4|BUB1|RACGAP1|NUF2|SPDL1|KNL1|KNTC1|NCAPD2|GEN1|CENPE|BUB1B|KIF18B|NDC80|NCAPG|ZWINT|CEP55|SPC25|FAM83D|SMC2|NCAPD3|CDCA5|KIF23|P3H4|HNRNPU|TEX15|RAD51C|CENPX|ANAPC1|AURKB|KIF4A|ANAPC11|NUP62|FEN1|CDT1|TRIP13|KIF18A|TENT4A|ANAPC7|TUBG1|RAN|ESCO2|MAD2L1|CCNE2|CCNE1|DSN1|TTL|EME1|CDC6|RRS1|SYCP2|KIFC1|…
GOBP_REGULATION_OF_CELLULAR_MACROMOLECULE_BIOSYNTHETIC_PROCESS	2.55399e-21	8.0847e-19	1.19534	0.404445	2.09949	690	SHMT2|LARP1|PATL1|C1QBP|AARS1|PUS7|CCT5|CDK1|DNAJC2|CHEK1|TP53|EPRS1|YTHDF1|PKM|IGF2|NEK2|LRPPRC|METTL16|CCT8|ANKRD1|AATF|RFC4|SMG5|DONSON|CNOT11|ETF1|POLR2D|UCHL5|IGF2BP1|BACE2|ATR|EIF5A2|NIBAN2|EIF5A|EIF5B|DKC1|PTGES3|CCT2|E2F7|CCT3|UHMK1|BCL3|TMED2|CDC7|HNRNPU|GAPDH|MRPL13|UNK|GCN1|CCNA2|BZW2|TRUB2|USP37|POLG2|RPS6KB1|ACOT8|AURKB|NFRKB|RCC1L|GINS1|PA2G4|GMNN|ABCE1|BLM|CDT1|CNOT1|WRAP53|CCT4|NT…
GOBP_ENERGY_DERIVATION_BY_OXIDATION_OF_ORGANIC_COMPOUNDS	8.79174e-21	2.69027e-18	1.17789	0.513379	2.47474	305	SHMT2|DLAT|CDK1|TP53|PPIF|GBE1|COX5A|BNIP3|IGF2|CCNB1|IDH3A|ATP5F1B|COX5B|CS|COX10|NDUFA12|DLD|NDUFS1|NDUFS6|UQCRQ|ATP5PO|COQ10B|CYC1|MT-ND1|UQCRFS1|GFPT1|NDUFS2|FH|NDUFV3|NNT|PTGES3|MYBBP1A|ATP5PD|MRPS36|POLG2|MDH2|COX6A1|GFPT2|PDHB|COX7A2|NDUFS4|NR1D1|SLC25A22|ATP5PF|NDUFB2|COQ9|PDHA1|PHKG2|NDUFB7|INSR|SDHC|MT-ND4L|SDHA|MTCO2P12|COX4I1|UQCRC1|NDUFB9|MT-ATP8|MDH1|TEFM|UQCRC2|COQ10A|PASK|NDUFV1|N…
GOBP_MITOTIC_SISTER_CHROMATID_SEGREGATION	1.35848e-20	4.02285e-18	1.16907	0.601439	2.72196	172	SPAG5|CENPF|KIF14|MIS12|UBE2C|SGO2|KPNB1|NCAPG2|CCNB1|NEK2|PTTG1|CENPK|SMC4|BUB1|RACGAP1|NUF2|SPDL1|KNTC1|NCAPD2|GEN1|CENPE|BUB1B|KIF18B|NDC80|NCAPG|ZWINT|CEP55|SMC2|NCAPD3|CDCA5|KIF23|HNRNPU|ANAPC1|AURKB|KIF4A|ANAPC11|NUP62|CDT1|TRIP13|KIF18A|TENT4A|ANAPC7|TUBG1|RAN|MAD2L1|DSN1|CDC6|RRS1|KIFC1|TACC3|PCID2|NSMCE2|CHAMP1|ZW10|CHMP4B|VPS4A|ZNF207|TTK|CHMP2A|ESPL1|BAZ1B|PPP2R1A|PLK1|DLGAP5|BOD1|CDC2…
GOBP_SISTER_CHROMATID_SEGREGATION	1.69873e-20	4.87322e-18	1.16907	0.575714	2.6369	201	SPAG5|CENPF|TOP2A|KIF14|MIS12|UBE2C|SGO2|KPNB1|NCAPG2|CCNB1|NEK2|PTTG1|CENPK|SMC4|BUB1|RACGAP1|NUF2|SPDL1|KNTC1|NCAPD2|GEN1|CENPE|BUB1B|KIF18B|NDC80|NCAPG|ZWINT|CEP55|SMC2|NCAPD3|CDCA5|KIF23|HNRNPU|RAD51C|ANAPC1|AURKB|KIF4A|ANAPC11|NUP62|FEN1|CDT1|TRIP13|KIF18A|TENT4A|ANAPC7|TUBG1|RAN|ESCO2|MAD2L1|DSN1|CDC6|RRS1|KIFC1|TACC3|PCID2|NSMCE2|CHAMP1|ZW10|CHMP4B|VPS4A|ZNF207|TTK|CHFR|CHMP2A|ESPL1|BAZ1B|…
GOBP_DNA_DEPENDENT_DNA_REPLICATION	2.77527e-20	7.72031e-18	1.16018	0.608669	2.72336	159	MCM4|ORC6|RFC4|RECQL4|DONSON|RFWD3|GEN1|ATR|LIG1|MCM6|ALYREF|DDX23|RTEL1|E2F7|RPAIN|CDC7|CENPX|MCM2|POLG2|HMGA1|GINS1|FEN1|GMNN|BLM|CDT1|DNAJA3|ZPR1|POLQ|ATAD5|CCNE2|TIMELESS|CCNE1|DDX21|POLE3|TONSL|CDK2|GINS2|EME1|CDC6|TEFM|BRCA2|DNA2|RRM2B|POLD3|RRM1|POLD1|POLA1|RFC3|SIRT7|RFC2|RECQL5|TOPBP1|SSBP1|KAT7|DDX11|MCM7|RAD51|MCM10|POLA2|E2F8|ORC2|GINS4|WIZ|ZGRF1|ORC4|HELB|TWNK|TICRR|MUS81|SLFN11|TERF…
GOBP_MITOCHONDRION_ORGANIZATION	4.7615e-20	1.28561e-17	1.16018	0.432774	2.19479	505	HSPA9|HSPD1|CHCHD3|TFRC|VDAC1|SCO1|NPEPPS|POLDIP2|CLUH|MAP1LC3C|TP53|PPIF|TIMM17A|BNIP3|TOP3A|COX10|NDUFA12|NDUFS1|RETREG1|MT-ND1|PDCD5|UQCRFS1|TOMM40|AURKA|TIMM8B|PHB1|NDUFS2|NOL3|PMPCA|TOMM20|TIMM50|PGAM5|NDUFAF2|COA4|HK2|NDUFAF8|HAX1|NDUFB11|C12orf73|POLG2|IMMT|SLC25A4|WIPI1|COX7A2|UQCC1|LONP1|RCC1L|TIMM10|NDUFS4|NDUFB2|BCL2L1|SLC25A5|USP36|SQSTM1|TRIAP1|DNAJA3|MYO19|CDK5|TIMM8A|NDUFB7|ATG4B|A…
GOBP_PEPTIDE_METABOLIC_PROCESS	8.57729e-20	2.2497e-17	1.15122	0.378276	1.989	820	SHMT2|LARP1|PATL1|C1QBP|EIF2S2|AARS1|IARS1|PUS7|HM13|RTN3|NPEPPS|MRPL27|EPRS1|YTHDF1|PKM|EIF1AD|IARS2|FARSB|DHX33|LRPPRC|METTL16|CNOT11|LARS1|ETF1|POLR2D|CARNMT1|IGF2BP1|GLRX2|TNIP1|DARS2|DNPEP|MRRF|MRPL42|FARSA|BACE2|EIF3J|EIF5A2|PTGES2|MRPL24|DENR|EIF2B1|EIF5A|EIF5B|MRPS7|YARS2|RARS1|UHMK1|BCL3|TMED2|TARS1|MRPS5|HNRNPU|GAPDH|MRPL13|RPL22L1|UNK|MRPS6|TARS2|GCN1|BZW2|TRUB2|RPS6KB1|DARS1|EEF1D|RCC…
GOBP_REGULATION_OF_MITOTIC_CELL_CYCLE	5.36185e-19	1.36727e-16	1.12391	0.445535	2.23355	447	CENPF|POLDIP2|CASP2|CDK1|CHEK1|TP53|CKS2|KIF14|RRM2|UBE2C|MKI67|IGF2|CCNB1|NEK2|ANLN|MTBP|AATF|DONSON|BUB1|RBL1|RFWD3|SPDL1|SDE2|CDKN2A|KNTC1|GEN1|CUL4A|AURKA|CENPE|BUB1B|DTL|CDK4|CDCA2|EZH2|NDC80|PSME3|ZWINT|E2F7|BRCA1|FBXW5|CDCA5|CCND1|CDC7|MDM2|CDKN2B|HNRNPU|RAD51C|RINT1|RPS6KB1|AURKB|HMGA2|E2F1|ANAPC11|NUP62|GMNN|BLM|CDT1|TRIP13|CPSF3|TRIAP1|ANAPC7|TOM1L1|ATAD5|MAD2L1|INSR|SCRIB|RPL26|RPTOR|C…
GOMF_RIBONUCLEOPROTEIN_COMPLEX_BINDING	3.98991e-18	9.89929e-16	1.09593	0.597602	2.65836	150	LARP1|C1QBP|DNAJC2|BOP1|YTHDF1|WDR12|CCDC47|DHX33|NME1|HSPA5|PIM1|ETF1|MRRF|SNRPG|EZH2|EIF5A2|NCLN|EIF5A|UHMK1|TIMM50|MDM2|PRPF6|HNRNPU|UNK|GCN1|SRP68|DERL2|XPO5|SEC61A1|RPN2|TMCO1|ABCE1|CPSF6|SRP72|NAA15|GEMIN5|TMEM147|SNRPB2|NEAT1|PRPF31|NPM1|NVL|GEMIN4|PTCD3|LETM1|STRAP|SRP9|ERAL1|MTIF2|TACO1|OLA1|SEC61B|LTN1|NOMO2|SRP19|EIF6|ZNF598|NOMO1|SRPRA|DERL1|EFL1|SNRPB|YTHDF3|LETMD1|RPLP1|SNRPD1|MRPS2…
GOBP_RESPIRATORY_ELECTRON_TRANSPORT_CHAIN	6.1669e-18	1.48979e-15	1.09593	0.658403	2.78298	107	CDK1|COX5A|CCNB1|COX5B|NDUFA12|DLD|NDUFS1|NDUFS6|UQCRQ|CYC1|MT-ND1|UQCRFS1|NDUFS2|NDUFV3|MYBBP1A|POLG2|COX6A1|NDUFS4|SLC25A22|NDUFB2|COQ9|NDUFB7|SDHC|MT-ND4L|SDHA|MTCO2P12|COX4I1|NDUFB9|NDUFV1|NDUFAB1|COA6|NDUFB4|MT-ND4|MT-CO2|NDUFS7|SDHD|PPARGC1A|MT-CO3|NDUFB3|MT-ND5|AIFM2|NDUFA10|NDUFA8|NDUFB10|SLC25A12|COX7A2L|SDHAF2|NDUFB6|NDUFA2|MIR210|NDUFAF1|MT-ND3|UQCRHL|MT-ND2|NDUFA3|NDUFS8|ETFB|DGUOK|CO…
GOBP_NON_MEMBRANE_BOUNDED_ORGANELLE_ASSEMBLY	1.54456e-17	3.63567e-15	1.07687	0.4474	2.21262	394	SPAG5|CENPF|ASPM|TRIM37|TPX2|PATL1|C1QBP|POLDIP2|BOP1|MIS12|YTHDF1|KPNB1|G3BP1|NEK2|ANKRD1|CENPK|ANLN|KIF11|CCNB2|TNNT2|RACGAP1|CEP152|KNTC1|NIP7|BRIX1|AURKA|CENPE|KIF2A|PRRC2C|NDC80|MRPS7|BRCA1|C2CD3|MISP|TUBGCP4|KIF23|UBAP2L|ATXN2L|HNRNPU|HAUS6|TNNT3|CENPX|CENPH|AURKB|DHX37|KIF4A|NUP62|CNOT1|MRPL22|WDR62|GOLGA2|KIF15|CDK2|NGRN|NEBL|RRS1|KIFC1|RPLP0P6|RPL38|MYBL2|NLE1|BSCL2|CNOT6|NPM1|CHMP4B|PRK…
GOBP_REGULATION_OF_CELL_CYCLE_PHASE_TRANSITION	1.62102e-17	3.72024e-15	1.07687	0.455202	2.24672	383	CENPF|CASP2|CDK1|CHEK1|TP53|KIF14|RRM2|UBE2C|CCNB1|BRIP1|ANLN|MTBP|DONSON|BUB1|RBL1|RFWD3|SPDL1|SDE2|CDKN2A|KNTC1|GEN1|CUL4A|AURKA|CENPE|H2AX|BUB1B|DTL|CDK4|EZH2|ATR|NDC80|PSME3|ZWINT|WDR76|E2F7|BRCA1|FAM83D|CDCA5|CCND1|CDC7|MDM2|CDKN2B|NSUN2|RAD51C|RINT1|AURKB|HMGA2|RAD1|E2F1|ANAPC11|ATF5|BLM|CDT1|PRPF19|TRIP13|CPSF3|TRIAP1|TIPRL|ANAPC7|ATAD5|MAD2L1|TIMELESS|RPL26|RPTOR|CDC73|PTPN11|CDK2|BRD4|UI…
GOMF_CATALYTIC_ACTIVITY_ACTING_ON_RNA	1.76557e-17	3.95315e-15	1.07687	0.445478	2.19939	390	AARS1|IARS1|DDX39A|SLFN13|PTRH2|DDX18|POLR1B|EPRS1|IARS2|FARSB|DHX8|METTL2A|DHX33|G3BP1|METTL16|BRIP1|METTL2B|LARS1|POLR2D|DARS2|WDR4|JMJD6|TFB2M|FARSA|POLR3D|METTL1|DDX41|DDX23|YARS2|DDX55|RPP25|RARS1|TARS1|DUS1L|POLR2J2|NSUN2|RPAP1|TARS2|POLR2J3|HELZ2|TRMT61B|THUMPD3|TRMT12|SNRNP200|DARS1|DDX46|DHX37|DDX52|FEN1|DDX49|DDX19A|EXO1|POLR1A|CPSF3|CNOT1|POP7|EARS2|DDX21|ENDOV|KARS1|ELAC2|PUS3|HARS1|D…
GOBP_NEGATIVE_REGULATION_OF_CELL_CYCLE_PROCESS	4.86662e-17	1.0637e-14	1.06721	0.493179	2.36899	277	CENPF|TRIM37|CASP2|CDK1|CHEK1|TP53|CCNB1|NEK2|PTTG1|BRIP1|MTBP|DONSON|BUB1|RBL1|RFWD3|SPDL1|SDE2|KNTC1|GEN1|CUL4A|H2AX|BUB1B|DTL|EZH2|ATR|NDC80|ZWINT|WDR76|E2F7|BRCA1|CCNF|CCND1|MDM2|CDKN2B|NSUN2|RINT1|AURKB|HMGA2|RAD1|E2F1|ATF5|BLM|CDT1|PRPF19|TRIP13|TRIAP1|TIPRL|TOM1L1|MAD2L1|TIMELESS|RPL26|CDC73|PTPN11|CDK2|UIMC1|EME1|CDC6|CDKN1A|DNA2|FBXO43|PCID2|NPM1|ZW10|VPS4A|ZNF207|TTK|CHFR|CHMP2A|NABP2|E…
GOBP_RNA_LOCALIZATION	6.2429e-17	1.33279e-14	1.05746	0.544851	2.47927	192	XPOT|DDX39A|CCT5|KPNB1|NUP88|LRPPRC|CCT8|NUP155|SMG5|POLR2D|IGF2BP1|POM121C|NOP10|ATR|EIF5A2|NOP58|AHCTF1|EIF5A|ALYREF|DKC1|POM121|TOMM20|CCT2|CCT3|PRPF6|HNRNPU|NSUN2|SMG7|NUP214|MCM3AP|XPO5|NUP62|DDX19A|WRAP53|CCT4|HNRNPAB|RAN|CPSF6|CCT7|CHTOP|NUP85|RAE1|NUP205|NUP133|NCBP3|NUTF2|THOC3|PRPF31|PCID2|SSB|NPM1|PNPT1|CASC3|NUP58|THOC6|NOL6|G3BP2|TSC1|NHP2|MEX3D|SUPT6H|MYO1C|NXT1|HSF1|GLE1|NUP107|NCB…
GOBP_NEGATIVE_REGULATION_OF_CELL_CYCLE	7.00716e-17	1.46195e-14	1.05746	0.454175	2.23011	358	CENPF|TRIM37|CASP2|CDK1|CHEK1|TP53|CCNB1|NEK2|PTTG1|BRIP1|MTBP|DONSON|BUB1|RBL1|RFWD3|SPDL1|SDE2|CDKN2A|KNTC1|GEN1|CUL4A|H2AX|BUB1B|DTL|EZH2|ATR|NDC80|ZWINT|WDR76|E2F7|BRCA1|CCNF|CCND1|MDM2|CDKN2B|NSUN2|RINT1|AURKB|HMGA2|RAD1|E2F1|ATF5|GMNN|BLM|CDT1|PRPF19|TRIP13|TRIAP1|TIPRL|TOM1L1|CDK5|MAD2L1|TIMELESS|SCRIB|RPL26|CDC73|PTPN11|CDK2|UIMC1|EME1|CDC6|CDKN1A|DNA2|NLE1|FBXO43|PCID2|NPM1|ZW10|TAF6|BTG…
GOBP_CELL_CYCLE_CHECKPOINT_SIGNALING	1.50654e-16	3.07333e-14	1.04763	0.563928	2.55402	168	CENPF|CASP2|CDK1|CHEK1|TP53|CCNB1|BRIP1|DONSON|BUB1|RFWD3|SPDL1|SDE2|KNTC1|GEN1|CUL4A|H2AX|BUB1B|DTL|ATR|NDC80|ZWINT|WDR76|BRCA1|CCND1|MDM2|NSUN2|RINT1|AURKB|HMGA2|RAD1|E2F1|BLM|CDT1|PRPF19|TRIP13|TRIAP1|TIPRL|MAD2L1|TIMELESS|RPL26|PTPN11|CDK2|UIMC1|EME1|CDC6|CDKN1A|DNA2|PCID2|ZW10|VPS4A|ZNF207|TTK|CHFR|NABP2|TOPBP1|BABAM1|PLK1|PLK2|INTS7|DOT1L|MRNIP|RAD9B|GIGYF2|TICRR|MUS81|CHMP4C|MSH2|INIP|HINF…
GOBP_DNA_CONFORMATION_CHANGE	2.35033e-16	4.69044e-14	1.0377	0.464698	2.2496	328	TOP2A|H3C2|PPM1D|MCM4|SET|CDK1|TP53|H2BC9|NCAPG2|TOP3A|G3BP1|BRIP1|H3C8|SMC4|RFC4|RECQL4|NCAPD2|H1-5|CENPP|H2AX|EZH2|SMYD3|NCAPG|MCM6|H3C7|H2BC21|GRWD1|RTEL1|SMC2|NCAPD3|CDCA5|SETDB1|CHAF1A|H4C8|MCM2|DNMT1|TRIM28|CHD7|HAT1|HMGA1|GINS1|HMGA2|H2BC5|BLM|TENT4A|MCM8|H2BC12|H2BC8|POLQ|H2BC15|HJURP|POLE3|CDK2|H3C10|GINS2|H2BC11|DNA2|NPM1|H3C3|ASF1B|RFC3|RFC2|RECQL5|CHD1|SSBP1|H2BC17|H2BC7|BAZ1B|DDX11|X…
GOBP_REGULATION_OF_MITOTIC_CELL_CYCLE_PHASE_TRANSITION	2.61423e-16	5.1061e-14	1.0377	0.471507	2.26012	291	CENPF|CASP2|CDK1|CHEK1|TP53|KIF14|RRM2|UBE2C|CCNB1|ANLN|MTBP|DONSON|BUB1|RBL1|RFWD3|SPDL1|SDE2|CDKN2A|KNTC1|GEN1|CUL4A|AURKA|CENPE|BUB1B|DTL|CDK4|EZH2|NDC80|PSME3|ZWINT|E2F7|BRCA1|CDCA5|CCND1|CDC7|MDM2|CDKN2B|RAD51C|RINT1|AURKB|HMGA2|E2F1|ANAPC11|BLM|CDT1|TRIP13|CPSF3|TRIAP1|ANAPC7|ATAD5|MAD2L1|RPL26|RPTOR|CDC73|CDK2|BRD4|UIMC1|CDC6|CDKN1A|CDC25B|PCID2|RRM2B|NSMCE2|RRM1|ZW10|VPS4A|CDC25C|ZNF207|T…
GOBP_ATP_SYNTHESIS_COUPLED_ELECTRON_TRANSPORT	3.84845e-16	7.36017e-14	1.0377	0.671571	2.74847	88	CDK1|COX5A|CCNB1|COX5B|NDUFA12|DLD|NDUFS1|NDUFS6|UQCRQ|CYC1|MT-ND1|UQCRFS1|NDUFS2|NDUFV3|COX6A1|NDUFS4|NDUFB2|COQ9|NDUFB7|SDHC|MT-ND4L|SDHA|MTCO2P12|COX4I1|NDUFB9|NDUFV1|NDUFAB1|COA6|NDUFB4|MT-ND4|MT-CO2|NDUFS7|SDHD|MT-CO3|NDUFB3|MT-ND5|NDUFA10|NDUFA8|NDUFB10|COX7A2L|SDHAF2|NDUFB6|NDUFA2|MIR210|NDUFAF1|MT-ND3|UQCRHL|MT-ND2|NDUFA3|NDUFS8|DGUOK|COX7C|MT-ND6|UQCC3|GHITM
GOBP_CELL_PROJECTION_ASSEMBLY	4.00992e-16	7.51246e-14	1.0377	-0.393293	-2.01221	592	WASF2|DNAI4|DNAL1|CPLANE2|TGFB3|BBS9|CILK1|CROCC|BBOF1|ARHGEF6|TBC1D10A|TBC1D5|FGD2|ANO6|MYLK|TOGARAM1|EXOC5|CDC14A|ARMC2|FGD5|SPATA6|KIAA0586|FSIP2|OPHN1|CDKL1|CDC42|PIK3CA|FXYD5|CEP162|EVI5|LPAR3|PRKCD|TTLL1|ARF6|TBC1D19|USP6NL|NTN1|RABL2B|BBS2|RFX2|JHY|SRGAP2C|MTOR|P2RY12|RAC1|DNAAF11|TNIK|PLCE1|RAP1GAP|CFAP43|S1PR1|TTLL3|IFT43|IFT57|SRGAP2|PARVG|ABI3|EMP1|GSN|CLUAP1|DOCK11|SEPTIN7|PIK3R1|TBC1…
GOBP_REGULATION_OF_DNA_METABOLIC_PROCESS	4.84253e-16	8.89088e-14	1.02767	0.432258	2.13966	398	KPNA2|TFRC|CCT5|SPIRE2|FOXM1|DNAJC2|CHEK1|MSH6|TP53|NEK2|CCT8|ANKRD1|RFC4|SMG5|UCHL5|H1-5|CUL4A|H2AX|UBQLN4|ATR|NIBAN2|RAD51AP1|RBBP8|MRGBP|ALYREF|DKC1|UBE2N|PTGES3|CCT2|RTEL1|BRCA1|CCT3|CEBPG|HNRNPU|TEX15|TRIM28|POLG2|VPS72|AURKB|NSD2|NFRKB|GINS1|HMGA2|GMNN|BLM|CDT1|WRAP53|CCT4|TOM1L1|POLQ|ATAD5|TIMELESS|CCT7|TOX|CDK2|OTUB1|KLHL15|GNL3|UIMC1|GINS2|NPAS2|CDKN1A|NPM1|TMEM161A|NVL|RFC3|ZNF93|SIRT7|…
GOMF_OXIDOREDUCTION_DRIVEN_ACTIVE_TRANSMEMBRANE_TRANSPORTER_ACTIVITY	1.10159e-15	1.98287e-13	1.01754	0.709862	2.78228	70	COX5A|COX5B|NDUFA12|NDUFS1|NDUFS6|CYC1|MT-ND1|UQCRFS1|NDUFS2|NDUFV3|COX6B1|COX6A1|COX7B|NDUFS4|NDUFB2|NDUFB7|MT-ND4L|MTCO2P12|COX4I1|UQCRC1|NDUFB9|COX8A|NDUFV1|NDUFA13|NDUFB4|MT-ND4|MT-CO2|NDUFS7|SURF1|MT-CO3|NDUFB3|MT-ND5|NDUFA10|NDUFA8|NDUFB10|COX7A2L|NDUFB6|NDUFA2|MT-ND3|MT-ND2|NDUFA3|NDUFS8
GOMF_ATP_DEPENDENT_ACTIVITY	1.14789e-15	2.02646e-13	1.01754	0.398033	2.02878	549	TOP2A|HSPA9|HSPD1|DDX39A|CCT5|MCM4|XRCC2|MSH6|TP53|DDX18|KIF14|DHX8|DHX33|G3BP1|CCT8|ATP5F1B|BRIP1|SMC4|RFC4|KIF11|HSPA5|RECQL4|KIF20A|HSP90B1|CENPE|KIF2A|HSPA13|KIF18B|DDX41|TOR1B|MCM6|HYOU1|DDX23|TOMM20|DDX55|CCT2|RTEL1|ATP13A1|SMC2|CCT3|ABCA1|KIF23|RAD51C|MCM2|HELZ2|HSPE1|APPBP2|PSMC2|SNRNP200|CHD7|LONP1|DDX46|DHX37|KIF4A|MYO15A|ATP2A2|DDX52|DDX49|DDX19A|HSPA8|BLM|TRIP13|CCT4|CLPB|KIF18A|MCM8|…
GOBP_PROTEIN_DNA_COMPLEX_SUBUNIT_ORGANIZATION	1.87411e-15	3.24611e-13	1.00732	0.502153	2.3514	231	CENPF|H3C2|SET|TAF4|TP53|MIS12|H2BC9|CENPK|H3C8|KNTC1|CENPO|UCHL5|H1-5|CENPP|CENPE|H2AX|SMYD3|H3C7|H2BC21|GRWD1|CHAF1A|RAD51C|H4C8|CENPX|MCM2|MCM3AP|CENPH|ANP32E|VPS72|NFRKB|HMGA1|SSRP1|H2BC5|GMNN|ZNHIT1|CDT1|CENPI|H2BC12|H2BC8|H2BC15|BPTF|HJURP|POLE3|H3C10|H2BC11|H2AC25|NPM1|TAF6|H3C3|ASF1B|TAF7|SMARCA4|H2BC17|H2BC7|TAF9|CENPA|H3-4|DLGAP5|ACTR5|RAD51|H2BC3|TAF2|HELLS|SUPT6H|MYC|CENPT|SRCAP|DNAJC…
GOMF_ATP_HYDROLYSIS_ACTIVITY	2.7772e-15	4.72125e-13	1.00732	0.455678	2.20978	326	HSPA9|HSPD1|DDX39A|CCT5|MCM4|DDX18|KIF14|DHX8|DHX33|G3BP1|CCT8|BRIP1|SMC4|RFC4|HSPA5|RECQL4|KIF20A|HSP90B1|KIF2A|HSPA13|KIF18B|DDX41|TOR1B|MCM6|HYOU1|DDX23|DDX55|CCT2|RTEL1|SMC2|CCT3|KIF23|MCM2|HSPE1|PSMC2|SNRNP200|CHD7|LONP1|DDX46|DHX37|DDX52|DDX49|DDX19A|HSPA8|BLM|TRIP13|CCT4|CLPB|KIF18A|MCM8|MYO19|ATAD5|CCT7|HSPA4|DDX21|KIF15|KIF20B|DDX31|DDX27|KIFC1|DNA2|TRAP1|NVL|HSPA6|VPS4A|ATAD2|DHX35|RFC2…
GOBP_PROTEIN_DNA_COMPLEX_ASSEMBLY	1.11745e-14	1.86512e-12	0.986546	0.531861	2.40302	180	CENPF|H3C2|SET|TAF4|TP53|MIS12|H2BC9|CENPK|H3C8|KNTC1|CENPO|H1-5|CENPP|CENPE|H2AX|SMYD3|H3C7|H2BC21|GRWD1|CHAF1A|RAD51C|H4C8|CENPX|MCM2|CENPH|H2BC5|GMNN|CDT1|CENPI|H2BC12|H2BC8|H2BC15|HJURP|POLE3|H3C10|H2BC11|NPM1|TAF6|H3C3|ASF1B|TAF7|SMARCA4|H2BC17|H2BC7|TAF9|CENPA|H3-4|DLGAP5|RAD51|H2BC3|TAF2|HELLS|CENPT|DNAJC9|H3C6|CHAF1B|H3C13|H1-3|CENPN|H2BC18|BDP1|TAF6L|H3C11|MIS18A|H4C1|CAND1|H2BC6|H3-3A|A…
GOBP_NEGATIVE_REGULATION_OF_CELL_CYCLE_PHASE_TRANSITION	1.37675e-14	2.25689e-12	0.986546	0.491119	2.29367	233	CENPF|CASP2|CDK1|CHEK1|TP53|CCNB1|BRIP1|DONSON|BUB1|RBL1|RFWD3|SPDL1|SDE2|KNTC1|GEN1|CUL4A|H2AX|BUB1B|DTL|EZH2|ATR|NDC80|ZWINT|WDR76|E2F7|BRCA1|CCND1|MDM2|CDKN2B|NSUN2|RINT1|AURKB|HMGA2|RAD1|E2F1|ATF5|BLM|CDT1|PRPF19|TRIP13|TRIAP1|TIPRL|MAD2L1|TIMELESS|RPL26|CDC73|PTPN11|CDK2|UIMC1|EME1|CDC6|CDKN1A|DNA2|PCID2|ZW10|VPS4A|ZNF207|TTK|CHFR|NABP2|TOPBP1|ZNF655|BABAM1|PLK1|PLK2|INTS7|DOT1L|METTL13|MRNI…
GOBP_REGULATION_OF_CHROMOSOME_ORGANIZATION	1.47849e-14	2.38114e-12	0.975995	0.503324	2.32064	210	CENPF|TOP2A|CCT5|UBE2C|CCNB1|NEK2|CCT8|PTTG1|SMC4|SMG5|BUB1|SPDL1|KNTC1|NCAPD2|UCHL5|GEN1|CENPE|BUB1B|ATR|NDC80|NCAPG|DKC1|ZWINT|CCT2|RTEL1|SMC2|CCT3|CDCA5|SETDB1|HNRNPU|MCM2|ANAPC1|DNMT1|TRIM28|AURKB|NFRKB|ANAPC11|FEN1|CDT1|TRIP13|CCT4|ANAPC7|MAD2L1|CCT7|CDK2|GNL3|CDC6|TACC3|PCID2|NSMCE2|ZW10|ZNF207|TTK|CHFR|NABP2|ESPL1|SSBP1|PARP1|BAZ1B|DDX11|XRCC5|PLK1|DLGAP5|ACTR5|MYC|PPHLN1|CDC23|CUL3|LIG4|T…
GOMF_STRUCTURAL_CONSTITUENT_OF_RIBOSOME	3.34804e-14	5.29914e-12	0.965328	0.540718	2.42804	162	MRPS23|MRPL27|DAP3|MRPS30|MRPL42|MRPL24|MRPL15|MRPS7|MRPL21|MRPS5|MRPL13|RPL22L1|MRPS6|MRPL30|RPS21|RPL26L1|MRPL22|MRPS35|RPL26|MRPS21|MRPL35|MRPL36|RPS7|MRPL10|RPLP0P6|RPL38|RPL36A|MRPL41|MRPL34|MRPL17|RPLP0|LINC01004|MRPL47|MRPL12|MRPS2|RPL35|MRPS11|RPS19|MRPS12|MRPS14|RPS5|RPL23A|MRPS33|MRPL51|RPL39|RPL37A|MRPL4|MRPL19|RPLP1|RPS28|RPS15A|MRPL55|MRPL9|RPL18A|RPS17|RPL37|RPL8|MRPL1|MRPL49|RPL36|…
GOBP_DOUBLE_STRAND_BREAK_REPAIR	3.86046e-14	6.00662e-12	0.965328	0.465119	2.22936	269	SPIRE2|FOXM1|MCM4|XRCC2|CHEK1|TP53|PSMD14|TOP3A|BRIP1|RECQL4|RFWD3|GEN1|H2AX|UBQLN4|RAD51AP1|RBBP8|MRGBP|MCM6|UBE2N|RTEL1|BRCA1|CDCA5|CDC7|TEX15|RAD51C|MCM2|VPS72|NSD2|HMGA2|FEN1|BLM|PRPF19|TRIP13|WRAP53|TENT4A|MCM8|POLQ|ESCO2|TIMELESS|RAD51D|SWI5|TONSL|OTUB1|KLHL15|UIMC1|GINS2|PPP5C|EME1|BRCA2|DNA2|NSMCE2|POLA1|SIRT7|APTX|RNF169|NABP2|RECQL5|PARP1|DDX11|BABAM1|XRCC5|SMC6|MCM7|ACTR5|UBE2V2|RAD51|…
GOMF_ELECTRON_TRANSFER_ACTIVITY	7.32301e-14	1.12042e-11	0.954542	0.589077	2.52469	121	COX5A|COX5B|NDUFA12|NDUFS1|NDUFS6|GLRX2|CYC1|MT-ND1|DEGS1|UQCRFS1|NDUFS2|NDUFV3|COX6B1|CIAPIN1|COX6A1|COX7B|COX7A2|NDUFS4|NDUFB2|NQO2|NDUFB7|SDHC|MT-ND4L|SDHA|MTCO2P12|COX4I1|UQCRC1|NDUFB9|COX8A|NDUFV1|NDUFA13|NDUFB4|MT-ND4|MT-CO2|SRD5A1|NDUFS7|SDHD|SURF1|MT-CO3|LOXL2|NDUFB3|MT-ND5|AIFM2|NDUFA10|NDUFA8|COX11|NDUFB10|GFUS|COX7A2L|NDUFB6|NDUFA2|CYP19A1|MT-ND3|MT-ND2|NDUFA3|NDUFS8
GOBP_ELECTRON_TRANSPORT_CHAIN	8.56018e-14	1.28824e-11	0.954542	0.54375	2.43289	159	CDK1|COX5A|CCNB1|COX5B|NDUFA12|DLD|NDUFS1|NDUFS6|UQCRQ|GLRX2|CYC1|MT-ND1|DEGS1|UQCRFS1|NDUFS2|NDUFV3|MYBBP1A|CIAPIN1|POLG2|COX6A1|NDUFS4|SLC25A22|NDUFB2|COQ9|NQO2|NDUFB7|SDHC|MT-ND4L|SDHA|MTCO2P12|COX4I1|NDUFB9|NDUFV1|NDUFA13|NDUFAB1|COA6|NDUFB4|MT-ND4|MT-CO2|SRD5A1|NDUFS7|SDHD|SURF1|PPARGC1A|MT-CO3|LOXL2|NDUFB3|MT-ND5|AIFM2|NDUFA10|NDUFA8|COX11|NDUFB10|GFUS|SLC25A12|COX7A2L|SDHAF2|NDUFB6|NDUFA2|…
GOBP_POSITIVE_REGULATION_OF_CELL_CYCLE	1.28147e-13	1.8974e-11	0.943632	0.441817	2.13205	311	SPAG5|ECT2|POLDIP2|CDK1|CHEK1|CKS2|KIF14|RRM2|UBE2C|IGF2|CCNB1|MTBP|RACGAP1|GEN1|CUL4A|AURKA|DTL|CDK4|EZH2|RAD51AP1|NDC80|E2F7|FAM83D|CDCA5|KIF23|CCND1|CDC7|MDM2|HNRNPU|RAD51C|CSPP1|RAD23A|RPS6KB1|AURKB|ANAPC11|NUP62|FEN1|CDT1|CPSF3|MED1|ANAPC7|ATAD5|MAD2L1|INSR|RPTOR|CDC73|DUSP3|PTPN11|BRD4|KIF20B|TTL|EIF4EBP1|CALR|PRKCA|CDC6|BRCA2|CDC25B|PCID2|RRM2B|NSMCE2|NPM1|RRM1|CDC25C|CEP295|PTK6|IL1A|ESPL…
GOBP_TRNA_METABOLIC_PROCESS	1.7614e-13	2.56661e-11	0.943632	0.515659	2.33338	183	AARS1|IARS1|PUS7|SLFN13|TSEN54|EPRS1|IARS2|FARSB|METTL2A|METTL2B|LARS1|DARS2|WDR4|GTF3C3|FARSA|METTL1|YARS2|RPP25|RARS1|TARS1|DUS1L|NSUN2|TARS2|TRMT6|TRMT61B|THUMPD3|TRMT12|DARS1|URM1|POP7|EARS2|KARS1|ELP5|ELAC2|PUS3|HARS1|MARS1|SSB|GTF3C2|TRMT112|POLR2L|ELP1|TSEN34|HARS2|MOCS3|PUS1|TRMT1|GATC|TSEN15|TP53RK|QTRT2|CTU1|EXOSC2|TYW5|TARS3|DUS4L|RPP40|TYW1|VARS1|PRORSD1P|GTPBP3|TRNT1|QTRT1|PTCD1|GTF3…
GOBP_DNA_RECOMBINATION	2.22849e-13	3.19648e-11	0.943632	0.433918	2.095	313	TOP2A|HSPD1|KPNA2|TFRC|MCM4|XRCC2|CHEK1|MSH6|PSMD14|TOP3A|BRIP1|RECQL4|RFWD3|UCHL5|GEN1|H1-5|H2AX|UBQLN4|RAD51AP1|RBBP8|MRGBP|TCF3|LIG1|MCM6|ALYREF|UBE2N|RTEL1|BRCA1|RPAIN|CDC7|TEX15|RAD51C|CENPX|MCM2|VPS72|NSD2|NFRKB|FEN1|EXO1|BLM|TRIP13|WRAP53|MCM8|POLQ|ATAD5|TIMELESS|RAD51D|SWI5|TONSL|KLHL15|GINS2|EME1|BRCA2|NSMCE2|NABP2|RECQL5|PARP1|EXOSC6|XRCC5|SMC6|PSMC3IP|MCM7|ACTR5|RAD51|GINS4|AP5S1|MCMDC…
GOBP_PROTEIN_LOCALIZATION_TO_CHROMOSOME	3.96076e-13	5.59382e-11	0.932595	0.621825	2.55909	93	CCT5|CDK1|MIS12|CCT8|MTBP|SPDL1|KNL1|KNTC1|H1-5|EZH2|ATR|NDC80|DKC1|CCT2|CCT3|CDCA5|AURKB|CDT1|WRAP53|CCT4|MCM8|ESCO2|CCT7|GNL3|BRCA2|CHAMP1|ZW10|TTK|NABP2|XRCC5|CENPA|PLK1|BOD1|PPHLN1|MRNIP|SPIDR|TERF2|LRWD1|TCP1|GNL3L|MSH2
GOMF_HYDROLASE_ACTIVITY_ACTING_ON_ACID_ANHYDRIDES	5.01434e-13	6.97449e-11	0.921426	0.35014	1.82257	720	ARL4C|HSPA9|TSR1|HSPD1|DDX39A|CCT5|AGAP1|MCM4|DDX18|KIF14|DHX8|DHX33|G3BP1|CCT8|BRIP1|SMC4|RFC4|HSPA5|RECQL4|KIF20A|HSP90B1|NKIRAS2|KIF2A|HSPA13|KIF18B|DDX41|TOR1B|GNAI1|DIRAS1|EFTUD2|RAB22A|EIF5B|MCM6|HYOU1|DDX23|DDX55|CCT2|RTEL1|SMC2|CCT3|ENTPD7|KIF23|GPN1|MCM2|NUDT19|HSPE1|PSMC2|TMEM250|SNRNP200|CHD7|LONP1|DDX46|DHX37|DDX52|GFM2|DDX49|TUBD1|DDX19A|HSPA8|BLM|TRIP13|CCT4|CLPB|KIF18A|NTPCR|MCM8|M…
GOBP_ACTIN_FILAMENT_BASED_PROCESS	1.44941e-12	1.98591e-10	0.91012	-0.340408	-1.78522	786	SYNPO2|DAAM1|SIPA1L1|WASF2|ELMO1|PSTPIP2|TGFB3|CACNA1D|ATXN3|SFRP1|SCN2B|PGM5|SSH2|FGD2|EFS|CACNA2D1|PRKG1|CACNA1C|LIMA1|EPB41L2|NEDD9|PRKN|AMOT|FRMD6|FGD5|PACSIN2|PREX1|HCLS1|NPHP1|OPHN1|STARD8|CDC42|PIK3CA|PRKCD|SCN4B|CCN2|ARF6|FMN1|IQSEC3|MRTFA|ARHGEF10L|AKAP13|ARHGAP6|MTOR|RAC1|MYO5B|CDC42BPB|GMFB|TNIK|ASAP3|MYO1D|CORO6|TEK|ADD3|ATP1A1|NPHP4|S1PR1|CCDC88C|SRGAP2|CSF1R|PARVG|SIX4|MYH9|ABI3|GSN…
GOBP_REGULATION_OF_MITOTIC_NUCLEAR_DIVISION	2.13371e-12	2.88051e-10	0.898671	0.585494	2.47275	109	CENPF|CHEK1|MKI67|IGF2|CCNB1|NEK2|MTBP|BUB1|SPDL1|KNTC1|GEN1|AURKA|BUB1B|CDCA2|NDC80|ZWINT|FBXW5|AURKB|ANAPC11|NUP62|CDT1|TRIP13|ANAPC7|TOM1L1|MAD2L1|INSR|KIF20B|FBXO43|PCID2|NSMCE2|ZW10|CDC25C|ZNF207|TTK|CAV2|IL1A|ESPL1|PLK1|DLGAP5|CUL7|EDN3|PKMYT1|CDC23|CUL3|CDC27
GOBP_MRNA_METABOLIC_PROCESS	2.49829e-12	3.32381e-10	0.898671	0.343669	1.78387	695	LARP1|PATL1|C1QBP|PUS7|DDX39A|TAF4|TP53|TSEN54|YTHDF1|DHX8|SNRPE|METTL16|PRPF3|PAXBP1|SMG5|SF3A2|CNOT11|ETF1|POLR2D|IGF2BP1|RBM28|JMJD6|SNRPG|CSTF1|COIL|DDX41|PRPF40A|NOL3|EFTUD2|ALYREF|DKC1|DDX23|KHDC4|PRPF4|PRPF6|CEBPG|ATXN2L|HNRNPU|NSUN2|RNU6ATAC|SMG7|HELZ2|TRUB2|TRMT6|BARD1|AAR2|TRMT61B|SNRNP200|PCBP3|DDX46|E2F1|DNAJB11|FASTKD1|PTBP3|HSPA8|SCNM1|PRPF19|CPSF3|CNOT1|NT5C3B|MED1|ZPR1|TENT4A|HNRN…
GOBP_MICROTUBULE_CYTOSKELETON_ORGANIZATION_INVOLVED_IN_MITOSIS	2.6288e-12	3.44748e-10	0.898671	0.522251	2.3364	154	TPX2|POLDIP2|KPNB1|CCNB1|NEK2|KIF11|RACGAP1|NUF2|SPDL1|AURKA|CENPE|CLTC|KIF2A|NDC80|GNAI1|SPC25|MISP|KIF23|HNRNPU|CENPH|AURKB|PCNT|KIF4A|NUP62|SPRY2|WDR62|TUBG1|RAN|MAD2L1|GOLGA2|KIF15|RAE1|KIFC1|TACC3|MYBL2|ZW10|CHMP4B|NDEL1|ZNF207|TTK|CHMP2A|BCCIP|ESPL1|CENPA|PLK1|PLK2|DLGAP5|TBCE|PAX6|ANKFN1|CHMP6|MZT1|CHMP4C|SPAST
GOBP_MITOTIC_CELL_CYCLE_CHECKPOINT_SIGNALING	2.68736e-12	3.47464e-10	0.898671	0.555543	2.40574	128	CENPF|CASP2|CDK1|CHEK1|TP53|CCNB1|DONSON|BUB1|RFWD3|SPDL1|SDE2|KNTC1|GEN1|BUB1B|DTL|NDC80|ZWINT|BRCA1|CCND1|MDM2|RINT1|AURKB|HMGA2|BLM|CDT1|TRIP13|TRIAP1|MAD2L1|RPL26|CDK2|UIMC1|EME1|CDC6|CDKN1A|PCID2|ZW10|VPS4A|ZNF207|TTK|CHFR|NABP2|TOPBP1|BABAM1|PLK1|PLK2|MRNIP|RAD9B|GIGYF2|TICRR|MUS81|CHMP4C|MSH2|INIP|GTSE1|TIPIN|BRCC3|MUC1|RAD17|MRE11|TPR|ZNF830|CCNG1
GOBP_PROTEIN_LOCALIZATION_TO_ORGANELLE	2.8836e-12	3.67659e-10	0.898671	0.32704	1.72365	864	SPAG5|HSPD1|KPNA2|TFRC|CCT5|DDIT3|CSE1L|ECT2|NPEPPS|CDK1|TP53|MIS12|SNF8|TIMM17A|UTP25|KPNB1|NUP88|CCDC47|CCT8|NUP155|MIA3|MTBP|HSPA5|DCLK1|SPDL1|HGS|KNL1|KNTC1|PDCD5|POM121C|H1-5|TOMM40|AURKA|TIMM8B|EZH2|ATR|TOR1B|NDC80|ENTR1|PMPCA|DKC1|POM121|TOMM20|CCT2|FAM83D|CCT3|C2CD3|CDCA5|PTTG1IP|BCL3|TIMM50|RPAIN|RABEP1|MDM2|HNRNPU|HK2|TXN|NUP214|CEP131|HAX1|SRP68|VPS25|TRIM28|BARD1|SEC61A1|SEC16A|AURKB|…
GOBP_CILIUM_ORGANIZATION	3.15568e-12	3.96837e-10	0.898671	-0.398395	-1.97754	407	DNAI4|DNAL1|CPLANE2|BBS9|CILK1|CROCC|BBOF1|FAM161B|TBC1D10A|TBC1D5|TOGARAM1|EXOC5|CDC14A|ARMC2|SPATA6|KIAA0586|FSIP2|CDKL1|CEP162|EVI5|PKD2|TTLL1|TBC1D19|USP6NL|RABL2B|BBS2|RFX2|JHY|DNAAF11|CFAP43|TTLL3|IFT43|IFT57|GSN|CLUAP1|SEPTIN7|TBC1D32|WDR35|TBC1D1|LIMK2|IFT27|ODF2L|FNBP1L|ARL6|SSX2IP|RFX3|WDR19|TTC8|TTC21A|ABLIM3|CEP70|KCNQ1|ARL3|ENO4|RAB23|UBXN10|HSPB11|TBC1D22A|NME5|CFAP70|LRRC49|WDR11|A…
GOMF_OXIDOREDUCTASE_ACTIVITY_ACTING_ON_NAD_P_H_QUINONE_OR_SIMILAR_COMPOUND_AS_ACCEPTOR	4.45459e-12	5.52609e-10	0.887075	0.695028	2.61151	57	NDUFA12|NDUFS1|NDUFS6|MT-ND1|NDUFS2|AKR1C1|NDUFV3|NDUFS4|NDUFB2|NQO2|NDUFB7|MT-ND4L|NDUFB9|AKR1C3|NDUFV1|NDUFA13|NDUFB4|MT-ND4|AKR1C2|NDUFS7|NDUFB3|NQO1|CBR1|MT-ND5|AIFM2|NDUFA10|NDUFA8|NDUFB10|NDUFB6|DCXR|NDUFA2|MT-ND3|MT-ND2|NDUFA3|NDUFS8
GOBP_POSITIVE_REGULATION_OF_CELL_CYCLE_PROCESS	4.70256e-12	5.75593e-10	0.887075	0.465622	2.18034	231	SPAG5|ECT2|POLDIP2|CDK1|KIF14|RRM2|UBE2C|IGF2|CCNB1|MTBP|RACGAP1|GEN1|CUL4A|AURKA|DTL|CDK4|EZH2|RAD51AP1|NDC80|E2F7|FAM83D|CDCA5|KIF23|CCND1|CDC7|MDM2|HNRNPU|RAD51C|CSPP1|AURKB|ANAPC11|NUP62|FEN1|CDT1|CPSF3|MED1|ANAPC7|ATAD5|MAD2L1|INSR|RPTOR|CDC73|BRD4|KIF20B|CDC6|CDC25B|PCID2|RRM2B|NSMCE2|NPM1|RRM1|CDC25C|CEP295|IL1A|ESPL1|DDX11|CENPJ|DLGAP5|E2F8|LSM11|STXBP4|WIZ|EDN3|CDK10|CDC23|CUL3|RDX|CDC27…
GOBP_CELL_MORPHOGENESIS	7.72894e-12	9.33574e-10	0.875325	-0.315653	-1.68263	1000	NUMB|BVES|SIPA1L1|WASF2|AR|FGR|RERE|SCFD1|AGO4|KLF2|ROBO4|LRRK2|KALRN|SZT2|FGD2|NRP2|CDH5|PTPRM|ITPR1|NEDD9|PRKN|ECE1|ZMYM4|PSEN1|FRMD6|FGD5|PACSIN2|PREX1|OPHN1|FZD7|CDC42|LPAR3|ATL1|UST|VAMP3|GLI3|TAL1|RBFOX2|CLU|MACF1|NTN1|NEXN|RYK|ROBO3|DOCK7|RAC1|EFNB3|TNIK|SULT4A1|KIDINS220|PLXNA2|EP300|FBLN1|CDH23|NIN|TEK|CHODL|SLC23A2|TMEM106B|CCDC88C|SRGAP2|CSF1R|PARVG|FYN|MYH9|USP33|MBP|ABI3|CAP1|SEPTIN7…
GOMF_HELICASE_ACTIVITY	7.95348e-12	9.4822e-10	0.875325	0.516698	2.31315	157	DDX39A|MCM4|DDX18|DHX8|DHX33|G3BP1|BRIP1|RFC4|RECQL4|DDX41|MCM6|DDX23|DDX55|RTEL1|MCM2|HELZ2|SNRNP200|CHD7|DDX46|DHX37|DDX52|DDX49|DDX19A|BLM|MCM8|POLQ|DDX21|DDX31|DDX27|DNA2|RFC3|DHX35|RFC2|SMARCA4|RECQL5|CHD1|DDX42|DDX11|XRCC5|MCM7|RAD51|HELLS|HELZ|DHX34|ZGRF1|DHX40|GTF2F2|SRCAP|HELB|TWNK|DDX12P|SLFN11|RFC5|MTREX|DDX51|HLTF|EP400|SETX|RUVBL2|DSCC1|CHD1L|ERCC3|ZRANB3|MCM3|CHTF18|MRE11|DHX29|IGHM…
GOBP_NEGATIVE_REGULATION_OF_MITOTIC_CELL_CYCLE_PHASE_TRANSITION	9.82607e-12	1.15645e-09	0.875325	0.50764	2.28067	163	CENPF|CASP2|CDK1|CHEK1|TP53|CCNB1|DONSON|BUB1|RBL1|RFWD3|SPDL1|SDE2|KNTC1|GEN1|BUB1B|DTL|EZH2|NDC80|ZWINT|E2F7|BRCA1|CCND1|MDM2|CDKN2B|RINT1|AURKB|HMGA2|BLM|CDT1|TRIP13|TRIAP1|MAD2L1|RPL26|CDC73|CDK2|UIMC1|CDC6|CDKN1A|PCID2|ZW10|VPS4A|ZNF207|TTK|CHFR|NABP2|TOPBP1|ZNF655|BABAM1|PLK1|PLK2|MRNIP|AVEN|GIGYF2|TICRR|SLFN11|CHMP4C|DLG1|INIP|GTSE1|BRCC3|CDK2AP2|CCL2|MUC1|RAD17|MRE11|TPR|ZNF830|CCNG1
GOBP_MEIOTIC_CELL_CYCLE	1.00067e-11	1.15754e-09	0.875325	0.446058	2.11708	260	TOP2A|ASPM|SPIRE2|XRCC2|MSH6|CKS2|SGO2|TOP3A|NEK2|PTTG1|BRIP1|SMC4|CCNB2|BUB1|NUF2|NCAPD2|FANCA|AURKA|H2AX|BUB1B|RAD51AP1|NDC80|RBBP8|SMC2|NCAPD3|TUBGCP4|P3H4|NSUN2|TEX15|RAD51C|CENPX|RAD1|EXO1|TRIP13|MYBL1|KIF18A|TUBG1|CCNE2|CCNE1|INSR|RAD51D|GOLGA2|CDK2|CALR|EME1|SYCP2|BRCA2|TDRKH|TDRD1|FBXO43|CDC25B|ZW10|CDC25C|INCENP|TTK|SIRT7|CHFR|ESPL1|SPATA22|PPP2R1A|PSMC3IP|PLK1|MASTL|RAD51|MCMDC2|SYCE2|B…
GOMF_CATALYTIC_ACTIVITY_ACTING_ON_A_TRNA	1.00875e-11	1.15754e-09	0.875325	0.558628	2.41519	124	AARS1|IARS1|PTRH2|EPRS1|IARS2|FARSB|METTL2A|METTL2B|LARS1|DARS2|WDR4|FARSA|METTL1|YARS2|RPP25|RARS1|TARS1|DUS1L|NSUN2|TARS2|TRMT61B|THUMPD3|TRMT12|DARS1|POP7|EARS2|KARS1|ELAC2|PUS3|HARS1|MARS1|TSEN34|HARS2|PUS1|TRMT1|GATC|QTRT2|TYW5|TARS3|DUS4L|RPP40|TYW1|MRPL58|VARS1|PRORSD1P|TRNT1|QTRT1|LARS2|TRMT10A|POP1|TRMT10C|DTD1|DUS3L|TRMT44|MTFMT|AARSD1|CARS1|POP4
GOBP_ESTABLISHMENT_OF_RNA_LOCALIZATION	1.10631e-11	1.25381e-09	0.875325	0.514934	2.30526	157	XPOT|DDX39A|KPNB1|NUP88|LRPPRC|NUP155|SMG5|POLR2D|IGF2BP1|POM121C|ATR|EIF5A2|AHCTF1|EIF5A|ALYREF|POM121|TOMM20|NSUN2|SMG7|NUP214|MCM3AP|XPO5|NUP62|DDX19A|RAN|CPSF6|CHTOP|NUP85|RAE1|NUP205|NUP133|NCBP3|NUTF2|THOC3|PCID2|SSB|NPM1|PNPT1|NUP58|THOC6|NOL6|G3BP2|TSC1|SUPT6H|MYO1C|NXT1|HSF1|GLE1|NUP107|NCBP2|FLOT1|THOC7|SRSF1|ZC3H3|NUP210|AGFG1|UPF3B|BICD2|KHSRP|CETN3|NUP188|TPR|DHX9|ZC3H11A|PHAX|ALKBH5
GOBP_SIGNAL_TRANSDUCTION_IN_RESPONSE_TO_DNA_DAMAGE	1.19721e-11	1.34029e-09	0.875325	0.505951	2.29435	171	PPM1D|FOXM1|CASP2|CDK1|CHEK1|TP53|ANKRD1|BRIP1|DONSON|RFWD3|SDE2|CUL4A|H2AX|DTL|ATR|WDR76|E2F7|BRCA1|PTTG1IP|BCL3|CCND1|MDM2|USP10|RINT1|SMYD2|HMGA2|RAD1|E2F1|BLM|PRPF19|TRIAP1|TIPRL|ATAD5|RPL26|EEF1E1|PTPN11|CDK2|UIMC1|EME1|BRCA2|CDKN1A|COPS3|TOPBP1|GRB2|BABAM1|PLK1|PLK2|INTS7|DOT1L|PAXIP1|MRNIP|RAD9B|GIGYF2|TICRR|MUS81|CD44|MDM4|PSMD10|MSH2|HINFP|TFAP4|GTSE1|TIPIN|BRCC3|SOX4|PMAIP1|MUC1|RAD17|A…
GOBP_CELL_CYCLE_G2_M_PHASE_TRANSITION	1.21395e-11	1.34265e-09	0.875325	0.522106	2.32633	152	CENPF|PPM1D|FOXM1|CDK1|CHEK1|TP53|KIF14|CCNB1|CCNB2|DONSON|AURKA|DTL|CDK4|FBXL8|NDC80|PPME1|MELK|BRCA1|CCND1|BACH1|CDC7|RAD51C|CCNA2|RINT1|AURKB|HMGA2|ATF5|BLM|ATAD5|CDK2|BRD4|UIMC1|CDC6|CDKN1A|CDC25B|RRM2B|NPM1|RRM1|BRSK2|VPS4A|CDC25C|CHFR|NABP2|TOPBP1|BABAM1|PLK1|MASTL|TAF2|PKMYT1|PAXIP1|MRNIP|AVEN|ENSA|TICRR|CHMP4C
GOBP_REGULATION_OF_DNA_REPLICATION	1.33683e-11	1.46097e-09	0.875325	0.540049	2.34761	131	CDK1|TP53|RFC4|DONSON|UCHL5|ATR|E2F7|CDC7|CCNA2|USP37|POLG2|NFRKB|GINS1|GMNN|BLM|CDT1|ESCO2|ATAD5|TIMELESS|POLE3|KCTD13|CDK2|TNFAIP1|GINS2|CDC6|BRCA2|DNA2|RFC3|RFC2|SSBP1|OBI1|KAT7|PPP2R1A|ACTR5|E2F8|GINS4|WIZ|TTF1|S100A11|GTPBP4|TICRR|SLFN11|RFC5|ORC5|DBF4|TIPIN|MCIDAS|RUVBL2|DSCC1|ZRANB3|CHTF18|RAD17|DHX9|LIG3|ZNF830|TFPT|PCNA|RUVBL1|MCRS1|HCRT
GOBP_MITOCHONDRIAL_RESPIRATORY_CHAIN_COMPLEX_ASSEMBLY	1.36637e-11	1.47568e-09	0.875325	0.603926	2.48248	92	SCO1|NDUFA12|NDUFS1|MT-ND1|UQCRFS1|NDUFS2|NDUFAF2|COA4|NDUFAF8|NDUFB11|C12orf73|UQCC1|NDUFS4|NDUFB2|NDUFB7|NDUFAF5|NDUFB9|COX17|NDUFA13|NDUFAB1|NDUFB4|COA5|COX20|MT-ND4|FOXRED1|TACO1|NDUFS7|SURF1|NDUFB3|TMEM186|COA3|MT-ND5|NDUFA10|NDUFA8|NDUFB10|SDHAF2|NDUFB6|NDUFA2|NDUFAF1|MT-ND2|NDUFA3|NDUFS8|BCS1L|TTC19|DMAC2|COX14|LYRM7|SDHAF3|MT-ND6|ACAD9|UQCC3
GOMF_PRIMARY_ACTIVE_TRANSMEMBRANE_TRANSPORTER_ACTIVITY	1.47199e-11	1.57126e-09	0.863415	0.49841	2.25135	176	COX5A|ATP5F1B|COX5B|NDUFA12|NDUFS1|NDUFS6|CYC1|MT-ND1|UQCRFS1|NDUFS2|NDUFV3|TOMM20|ATP13A1|COX6B1|ABCA1|COX6A1|COX7B|ATP2A2|NDUFS4|NDUFB2|NDUFB7|MT-ND4L|MTCO2P12|COX4I1|UQCRC1|NDUFB9|ATP6V0E2|ATP2B2|COX8A|ABCC3|NDUFV1|NDUFA13|NDUFB4|ABCB8|MT-ND4|MT-CO2|NDUFS7|ATP2A1|SURF1|KCNJ8|MT-CO3|NDUFB3|MT-ND5|NDUFA10|NDUFA8|NDUFB10|ATP2B1|SLC1A1|CLCN7|COX7A2L|ATP6V1C2|NDUFB6|NDUFA2|SLC26A6|ATP2B4|SLC12A5|MT…
GOBP_CHROMOSOME_SEPARATION	1.52339e-11	1.60744e-09	0.863415	0.596724	2.46315	94	CENPF|TOP2A|UBE2C|TOP3A|CCNB1|PTTG1|BUB1|SPDL1|KNTC1|GEN1|CENPE|BUB1B|NDC80|ZWINT|CENPX|ANAPC1|AURKB|ANAPC11|CDT1|TRIP13|ANAPC7|MAD2L1|EME1|CDC6|TACC3|PCID2|NSMCE2|ZW10|ZNF207|TTK|CHFR|RECQL5|ESPL1|PPP2R1A|PLK1|DLGAP5|CDC23|CUL3|RMI1|MUS81|CDC27|NEK6|ANAPC5|DIS3L2|CSNK2A1|CSNK2A2
GOBP_PROTEIN_FOLDING	1.87646e-11	1.95749e-09	0.863415	0.473944	2.17146	202	HSPA9|HSPD1|P4HB|CCT5|DNAJC2|PPIF|CCDC47|CCT8|PFDN2|HSPA5|CANX|PDCD5|HSP90B1|PDIA6|HSPA13|TOR1B|PTGES3|CCT2|CCT3|TXNDC9|BAG1|ERO1B|DNAJC25|PDIA4|HSPE1|DNAJB11|HSPA8|FKBP11|UGGT1|CCT4|DNAJA3|DNAJC5|CCT7|CALR|FKBP4|ERP44|PDIA3|ERO1A|ENGASE|TRAP1|QSOX1|HSPA6|TBCA|PPIB|MPDU1|TBCE|QSOX2|POFUT2|MOGS|CHORDC1|PPIL1|DNAJC3|UNC45A|NGLY1|PDRG1|DNAJA1|DNAJC21|TCP1|TBCEL|HSPBP1|RUVBL2|HSPA4L|PDCL3|CSNK2A1|DNA…
GOMF_LIGASE_ACTIVITY	2.17112e-11	2.23942e-09	0.863415	0.497835	2.25468	168	PAICS|AARS1|IARS1|EPRS1|IARS2|FARSB|ADSS2|ATP5F1B|LARS1|ATP5PO|DARS2|FARSA|LIG1|PFAS|YARS2|RARS1|TARS1|MDM2|TRIM25|ATP5PD|ACACA|TARS2|DARS1|ATP5PF|HLCS|UBA2|EARS2|KARS1|GART|NADSYN1|MT-ATP8|TTL|ACSS2|HARS1|MARS1|SLC27A4|SAE1|MTHFD1L|ATP5F1E|ATP5MG|ASNS|SLC27A6|HARS2|MOCS3|GATC|CPS1|MT-ATP6|TTLL6|TARS3|LIG4|TTLL4|ATP5ME|VARS1|MCCC2|ATP5MF|SLC27A5|ACSL3|SUCLA2
GOBP_INTRACELLULAR_PROTEIN_TRANSPORT	2.42139e-11	2.45096e-09	0.863415	0.321939	1.69241	843	XPOT|ARL4C|HSPA9|HSPD1|KPNA2|HM13|XPO6|CSE1L|ECT2|NPEPPS|MAP1LC3C|CDK1|TP53|SNF8|TIMM17A|NPLOC4|VPS26C|KPNB1|NUP88|YWHAG|NUP155|HSPA5|TMED9|ZDHHC11|HGS|PDCD5|POM121C|HSP90B1|TOMM40|ZDHHC9|CLTC|TIMM8B|SEC24A|PDCD6|RAB22A|PMPCA|POM121|TOMM20|SURF4|UHMK1|PTTG1IP|BCL3|TIMM50|TMED2|RPAIN|COPZ1|TXN|NUP214|CEP131|HAX1|SRP68|VPS25|STX3|DERL2|XPO5|APPBP2|TRIM28|ZDHHC23|BARD1|SEC61A1|SEC16A|PCNT|CHML|TIMM1…
GOBP_METAPHASE_PLATE_CONGRESSION	2.4296e-11	2.45096e-09	0.863415	0.653017	2.54011	67	SPAG5|CENPF|KIF14|MIS12|KPNB1|CCNB1|NUF2|SPDL1|CENPE|NDC80|CEP55|FAM83D|CDCA5|HNRNPU|AURKB|NUP62|CDT1|KIF18A|TTL|RRS1|KIFC1|CHAMP1|ZW10|CHMP4B|VPS4A|INCENP|CHMP2A|BOD1|CDC23|CUL3|CHMP6|CHMP4C
GOBP_DNA_INTEGRITY_CHECKPOINT_SIGNALING	2.53897e-11	2.53345e-09	0.863415	0.555342	2.38011	121	CASP2|CDK1|CHEK1|TP53|BRIP1|DONSON|RFWD3|SDE2|CUL4A|H2AX|DTL|ATR|WDR76|BRCA1|CCND1|MDM2|RINT1|HMGA2|RAD1|E2F1|BLM|CDT1|PRPF19|TRIAP1|TIPRL|TIMELESS|RPL26|PTPN11|CDK2|UIMC1|EME1|CDC6|CDKN1A|DNA2|TOPBP1|BABAM1|PLK1|PLK2|INTS7|DOT1L|MRNIP|RAD9B|GIGYF2|TICRR|MUS81|MSH2|HINFP|GTSE1|TIPIN|BRCC3|MUC1|RAD17|ATRIP|MRE11|ETAA1|ZNF830|CCNG1
GOBP_CHROMOSOME_LOCALIZATION	2.5815e-11	2.54819e-09	0.863415	0.614213	2.49945	85	SPAG5|CENPF|KIF14|MIS12|KPNB1|CCNB1|NUF2|SPDL1|CENPE|NDC80|CEP55|FAM83D|CDCA5|HNRNPU|AURKB|NUP62|CDT1|KIF18A|TTL|RRS1|KIFC1|CHAMP1|ZW10|CHMP4B|NDEL1|VPS4A|INCENP|CHMP2A|DLGAP5|BOD1|CDC23|CUL3|CHMP6|CHMP4C
GOBP_DNA_BIOSYNTHETIC_PROCESS	2.65973e-11	2.59748e-09	0.863415	0.478233	2.1782	191	CENPF|CCT5|POLDIP2|DNAJC2|CHEK1|TP53|NEK2|CCT8|ANKRD1|RFC4|SMG5|LIN9|NOP10|DTL|PHB1|ATR|NIBAN2|LIG1|DKC1|PTGES3|CCT2|CCT3|HNRNPU|PCLAF|USP10|POLG2|TK1|AURKB|LOX|GINS1|WRAP53|CCT4|TOM1L1|POLQ|CCT7|POLE3|GINS2|CDKN1A|POLD3|NVL|POLD1|SPRTN|POLA1|RFC3|RFC2|NABP2|KCNK2|KAT7|SPATA22|USP43|XRCC5|TYMS|NHP2|GINS4|MYC|LIG4|TERF2|RFC5|POLE|SRC|POLB|POLH|POLG|TCP1|GNL3L|DCP2|NEK7
GOBP_REGULATION_OF_ION_TRANSPORT	2.84065e-11	2.74497e-09	0.863415	-0.345687	-1.78975	656	KCNMA1|PDGFB|CACNA1D|SCN2B|CACNA2D1|ANO6|MYLK|CACNA1C|PINK1|PRKN|HSPA2|GSTM2|PSEN1|KCNMB1|FXYD5|GNAI2|VAMP3|PKD2|CLCNKB|SCN4B|PLP1|GOPC|P2RY12|TRPC1|KCNC4|CYP4A11|PRNP|SNCA|KCNK5|ATP1A1|PER2|SLC10A1|CACNA2D2|FYN|IL16|CLIC6|AKAP6|AMIGO1|RASGRF2|GPM6B|ZMPSTE24|FXYD6|KCNA2|TRPC6|SLMAP|KCNH5|SCN7A|KCNB1|SRI|SLC9A1|MAPK8IP2|CALM1|FHL1|UTRN|ANK3|HECW2|C4orf3|CD84|KCNQ1|SLC6A4|CD4|SLC31A2|CYBA|ARL6IP5|G…
GOMF_CATALYTIC_ACTIVITY_ACTING_ON_DNA	3.35783e-11	3.21092e-09	0.851339	0.464262	2.16041	217	TOP2A|MCM4|XRCC2|MSH6|TOP3A|G3BP1|NME1|BRIP1|RFC4|RECQL4|GEN1|RBBP8|LIG1|MCM6|DKC1|PTGES3|RTEL1|RAD51C|MCM2|DNMT1|POLG2|CHD7|ALKBH2|HMGA2|RAD1|FEN1|EXO1|BLM|SMUG1|MCM8|POLQ|ATAD5|RAD51D|BPTF|ENDOV|POLE3|NEIL3|TEFM|DNA2|POLD3|POLD1|POLA1|RFC3|RFC2|APTX|SMARCA4|RECQL5|CHD1|DDX11|XRCC5|MCM7|RAD51|ALKBH4|TATDN1|DNMT3A|ZGRF1|GTF2F2|HELB|CDK7|TWNK|MUS81|TOP1MT|DDX12P|LIG4|TERF2|RFC5|POLE|POLB|HLTF|POLH…
GOBP_METAPHASE_ANAPHASE_TRANSITION_OF_CELL_CYCLE	3.71824e-11	3.51891e-09	0.851339	0.656263	2.52639	64	CENPF|UBE2C|CCNB1|BUB1|SPDL1|KNTC1|GEN1|CENPE|BUB1B|NDC80|ZWINT|ANAPC1|AURKB|ANAPC11|CDT1|TRIP13|ANAPC7|MAD2L1|CDC6|TACC3|PCID2|NSMCE2|ZW10|ZNF207|TTK|CHFR|ESPL1|PLK1|DLGAP5|CDC23|CUL3|CDC27
GOBP_REGULATION_OF_CHROMOSOME_SEGREGATION	3.86796e-11	3.62326e-09	0.851339	0.601448	2.46149	88	CENPF|UBE2C|MKI67|CCNB1|PTTG1|BUB1|SPDL1|KNTC1|GEN1|CENPE|BUB1B|CDCA2|NDC80|ZWINT|HNRNPU|ANAPC1|AURKB|ANAPC11|CDT1|TRIP13|ANAPC7|MAD2L1|CDC6|TACC3|PCID2|NSMCE2|ZW10|ZNF207|TTK|CHFR|ESPL1|SMC6|PLK1|DLGAP5|CDC23|CUL3|CDC27|NEK6|ANAPC5|CSNK2A1|CSNK2A2|HORMAD1|TPR|SMC5
GOBP_NEGATIVE_REGULATION_OF_MITOTIC_CELL_CYCLE	4.82653e-11	4.47551e-09	0.851339	0.465292	2.15537	212	CENPF|CASP2|CDK1|CHEK1|TP53|CCNB1|MTBP|DONSON|BUB1|RBL1|RFWD3|SPDL1|SDE2|KNTC1|GEN1|BUB1B|DTL|EZH2|NDC80|ZWINT|E2F7|BRCA1|CCND1|MDM2|CDKN2B|RINT1|AURKB|HMGA2|BLM|CDT1|TRIP13|TRIAP1|TOM1L1|MAD2L1|SCRIB|RPL26|CDC73|CDK2|UIMC1|EME1|CDC6|CDKN1A|NLE1|PCID2|ZW10|BTG3|VPS4A|ZNF207|TTK|CHFR|NABP2|TOPBP1|ZNF655|BABAM1|PLK1|PLK2|ANGEL2|SLC9A3R1|MRNIP|RAD9B|AVEN|GIGYF2|TICRR|MUS81|SLFN11|CHMP4C|DLG1|MSH2|TR…
GOMF_NADH_DEHYDROGENASE_ACTIVITY	5.87552e-11	5.39372e-09	0.839089	0.720388	2.55744	45	NDUFA12|NDUFS1|NDUFS6|MT-ND1|NDUFS2|NDUFV3|NDUFS4|NDUFB2|NDUFB7|MT-ND4L|NDUFB9|NDUFV1|NDUFA13|NDUFB4|MT-ND4|NDUFS7|NDUFB3|NQO1|MT-ND5|NDUFA10|NDUFA8|NDUFB10|NDUFB6|NDUFA2|MT-ND3|MT-ND2|NDUFA3|NDUFS8
GOMF_CADHERIN_BINDING	5.93845e-11	5.39752e-09	0.839089	0.404215	1.96978	332	PAICS|LRRC59|LARP1|FASN|H3C2|KRT18|ALDOA|EPS8L2|LDHA|SLC3A2|PKM|CCT8|ANLN|H3C8|CCNB2|HSPA5|NOP56|NIBAN2|PFN1|PPME1|PDLIM1|H3C7|HDLBP|TXNDC9|RARS1|DIAPH3|ATXN2L|TRIM25|PFKP|UBFD1|GCN1|BZW2|SCYL1|EEF1D|SPTBN2|TAGLN2|GOLGA3|HSPA8|PSMB6|UBAP2|RAN|CLINT1|GOLGA2|SCRIB|PTPN11|H3C10|CDH1|ATIC|CHMP4B|H3C3|LAD1|ANXA2|EIF3E|GLOD4|OLA1|OLFM4|SH3GL1|PAK2|MMP24|SEPTIN9|PDXDC1|ZC3H15|GAPVD1|ASAP1|JUP|MAPRE1|S10…
GOBP_ORGANIC_ACID_METABOLIC_PROCESS	7.01658e-11	6.31492e-09	0.839089	0.307977	1.63517	940	PGK1|SHMT2|AARS1|IARS1|FASN|VDAC1|PDK1|DLAT|ALDOA|PEDS1|TP53|EPRS1|LDHA|MTR|FOXK2|PKM|SLC19A1|PLOD2|IARS2|FARSB|ADSS2|ENO2|IDH3A|MTARC2|CS|TPI1|LARS1|DLD|PPAT|RDH10|CARNMT1|GPI|DARS2|DEGS1|PSAT1|GOT2|GFPT1|LPGAT1|FARSA|PLOD3|AKR1C1|PTGES2|FH|LYPLA1|PTGIS|PFAS|SLC25A44|ADH1B|PTGES3|YARS2|BRCA1|ACLY|RARS1|TARS1|GAPDH|HK2|ACACA|PFKP|TARS2|PTGES|NUDT19|ASPA|MRPS36|MDH2|GFPT2|ACOT8|PDHB|DARS1|STARD4|O…
GOBP_NEGATIVE_REGULATION_OF_CELLULAR_MACROMOLECULE_BIOSYNTHETIC_PROCESS	7.55368e-11	6.7323e-09	0.839089	0.431595	2.0692	270	SHMT2|LARP1|PATL1|PUS7|DNAJC2|CHEK1|TP53|EPRS1|YTHDF1|METTL16|ANKRD1|AATF|DONSON|CNOT11|POLR2D|IGF2BP1|BACE2|ATR|NIBAN2|HNRNPU|GAPDH|MRPL13|UNK|ACOT8|GMNN|BLM|CDT1|CNOT1|NT5C3B|TENT4A|NCL|TIMELESS|EIF2AK3|EIF4EBP1|CALR|DHFR|CDC6|PAIP1|TUT7|BRCA2|PASK|CDKN1A|INPP5E|CNOT6|PNPT1|SRP9|EIF3E|DBI|EIF4E2|KCNK2|SLC2A10|NOCT|TSC1|TYMS|CNOT3|EIF6|INPP5K|DIS3|MEX3D|ILF3|ITM2C|EXOSC2|TTF1|S100A11|LSM1|GTPBP4…
GOBP_REGULATION_OF_ANATOMICAL_STRUCTURE_MORPHOGENESIS	9.62769e-11	8.49829e-09	0.839089	-0.312638	-1.65103	909	DAAM1|BVES|SIPA1L1|AR|FGR|AGO4|KLF2|SFRP1|LRRK2|BTBD7|FGD2|SERPINF1|VASH1|RSPO3|PINK1|CDH5|DLL1|JCAD|PTPRM|NEDD9|EMILIN1|PRKN|RUNX2|PDE3B|AMOT|ZMYM4|SIX1|PSEN1|FGD5|PREX1|AGO1|FZD7|CDC42|LPAR3|UST|MACF1|NTN1|RYK|JHY|SPRED1|RAC1|PRICKLE2|EFNB3|TNIK|ADCK1|PLXNA2|FBLN1|PID1|OMA1|NIN|TEK|CHODL|SLC23A2|ADGRB2|ZDHHC6|NKD1|ANGPTL3|ZNRF3|CSF1R|GPR4|FYN|SIX4|MYH9|FOXP1|SFRP2|MBP|ABI3|ROR1|SEPTIN7|CASS4|AM…
GOBP_MITOCHONDRIAL_GENE_EXPRESSION	9.7966e-11	8.49892e-09	0.839089	0.56567	2.38873	104	SHMT2|C1QBP|IARS2|LRPPRC|DARS2|TFB2M|MRPS7|YARS2|MRPS6|TARS2|TRUB2|TRMT61B|RCC1L|FASTKD1|GFM2|EARS2|MRPS21|ELAC2|NGRN|HARS1|TEFM|PNPT1|PTCD3|PRKAA1|MRPL47|TUFM|MTIF2|TACO1|MRPL12|MTG2|CHCHD10|PUS1|MRPS2|GATC|FASTKD5|MRPS11|GFM1|COA3|MRPS12|MRPS14|TWNK|MRPL58|MRPL51|TRNT1|FASTK|POLRMT
GOBP_CELL_CYCLE_DNA_REPLICATION	9.81357e-11	8.49892e-09	0.839089	0.714478	2.5329	44	MCM4|DONSON|LIG1|MCM6|RTEL1|E2F7|CDC7|MCM2|GINS1|FEN1|GMNN|BLM|CDT1|ZPR1|ATAD5|BRCA2|DNA2|POLA1|RAD51|E2F8|WIZ|TERF2|DBF4|TIPIN|MCM3|ZNF830|PCNA|RTF2|CDC45
GOBP_REGULATION_OF_CHROMOSOME_SEPARATION	9.98682e-11	8.56813e-09	0.839089	0.635441	2.49346	71	CENPF|UBE2C|CCNB1|PTTG1|BUB1|SPDL1|KNTC1|GEN1|CENPE|BUB1B|NDC80|ZWINT|ANAPC1|AURKB|ANAPC11|CDT1|TRIP13|ANAPC7|MAD2L1|CDC6|TACC3|PCID2|NSMCE2|ZW10|ZNF207|TTK|CHFR|ESPL1|PLK1|DLGAP5|CDC23|CUL3|CDC27|NEK6|ANAPC5|CSNK2A1|CSNK2A2
GOBP_REGULATION_OF_NUCLEAR_DIVISION	1.06368e-10	9.04128e-09	0.839089	0.52685	2.31799	137	CENPF|CHEK1|MKI67|IGF2|CCNB1|NEK2|MTBP|BUB1|SPDL1|KNTC1|GEN1|AURKA|BUB1B|CDCA2|RAD51AP1|NDC80|ZWINT|FBXW5|AURKB|RAD1|ANAPC11|NUP62|CDT1|TRIP13|ANAPC7|TOM1L1|MAD2L1|INSR|KIF20B|CALR|FBXO43|PCID2|NSMCE2|ZW10|CDC25C|ZNF207|TTK|CAV2|IL1A|ESPL1|PLK1|DLGAP5|CUL7|EDN3|PKMYT1|CDC23|CUL3|CDC27
GOBP_CYTOKINE_PRODUCTION	1.1989e-10	1.00972e-08	0.826657	-0.33078	-1.72728	733	HDAC9|FGR|SORL1|TGFB3|CD200|CLEC4E|KLF2|LRRK2|ERMAP|TLR2|DLL1|PELI1|PSEN1|PLD3|HLA-E|TMED10|CD74|NLRP1|CLU|GPATCH3|IRAK3|HLA-DPA1|VSIR|RAC1|IL17D|PLD4|IL1R1|TLR5|SPN|PRNP|ZBTB20|TNFRSF1B|NDRG2|CSF1R|IL6R|PLCB1|FOXP1|MBP|SERPINB1|IL16|CLEC9A|MIR101-1|PIK3R1|HLA-DRB1|LTBP1|INPP5D|IGF1|SULF2|DICER1|NFATC4|JAK2|MAST2|TLR3|TNFSF4|BTK|KPNA6|NFATC2|NFAM1|PTPN22|IL6ST|CD84|PPARA|RIPK3|BCL10|AXL|BPI|SPTBN…
GOMF_TRNA_BINDING	1.46091e-10	1.21919e-08	0.826657	0.623858	2.45277	72	XPOT|AARS1|IARS1|SLFN13|IARS2|DARS2|FARSA|METTL1|YARS2|RARS1|TARS1|NSUN2|XPO5|EARS2|KARS1|ELP5|AIMP1|MARS1|SSB|ELP1|YRDC|PUS1|TRMT1|CTU1|TYW5|SLFN11|IFIT5|TRNT1|PTCD1|EIF2S3|MRPS27|TRMT10A|RPUSD4|ELP3|TRMT10C|NAT10|DTD1|IGHMBP2|TERT|CARS1
GOBP_DNA_PACKAGING	1.75574e-10	1.45205e-08	0.826657	0.445232	2.08486	231	TOP2A|H3C2|PPM1D|SET|CDK1|TP53|H2BC9|NCAPG2|H3C8|SMC4|NCAPD2|H1-5|CENPP|H2AX|EZH2|SMYD3|NCAPG|H3C7|H2BC21|GRWD1|SMC2|NCAPD3|CDCA5|SETDB1|CHAF1A|H4C8|MCM2|DNMT1|TRIM28|HAT1|HMGA2|H2BC5|TENT4A|H2BC12|H2BC8|H2BC15|HJURP|POLE3|CDK2|H3C10|H2BC11|NPM1|H3C3|ASF1B|H2BC17|H2BC7|BAZ1B|H3-4|PLK1|H2BC3|HELLS|DNMT3A|PPHLN1|RRP8|UBN1|DNAJC9|H3C6|CHAF1B|H3C13|H1-3|TET1|BANF1|H2BC18|SAMD1|CBX3|MBD3|AXIN1|H3C11|M…
GOBP_MITOCHONDRIAL_TRANSLATION	1.84284e-10	1.51047e-08	0.826657	0.622267	2.44652	72	SHMT2|C1QBP|IARS2|LRPPRC|DARS2|MRPS7|YARS2|MRPS6|TARS2|TRUB2|RCC1L|GFM2|EARS2|MRPS21|NGRN|HARS1|PTCD3|MRPL47|TUFM|MTIF2|TACO1|MTG2|MRPS2|GATC|MRPS11|GFM1|COA3|MRPS12|MRPS14|MRPL58|MRPL51|LARS2|MRPS27|RPUSD4|TRMT10C|MRPL16
GOMF_NUCLEOSIDE_TRIPHOSPHATASE_REGULATOR_ACTIVITY	2.51606e-10	2.00847e-08	0.814036	-0.365136	-1.83681	480	SIPA1L1|ARHGAP31|ELMO1|RALGAPA1|SMAP2|LRRK2|ARHGEF6|TBC1D10A|KALRN|SOS2|TBC1D5|RIN3|FGD2|DENND6B|FGD5|PREX1|ARHGAP21|OPHN1|STARD8|EVI5|RGL1|RCBTB2|ARHGEF3|TBC1D19|USP6NL|IQSEC3|DOCK7|ARHGEF10L|AKAP13|ARHGAP6|CHN2|P2RY12|ASAP3|PLCE1|PLEKHG5|STXBP5|ARHGAP8|BCAR3|RAP1GAP|RGS18|DEF6|CCDC88C|SRGAP2|ARHGAP10|DOCK9|MCF2L|RABGAP1L|PLCB1|RGL2|DENND6A|JUN|DOCK11|ARHGAP26|ARHGEF33|ARHGAP45|RASGRF2|TBC1D1|AC…
GOBP_ESTABLISHMENT_OF_PROTEIN_LOCALIZATION_TO_ORGANELLE	2.51503e-10	2.00847e-08	0.814036	0.373429	1.85906	425	HSPD1|KPNA2|CCT5|DDIT3|CSE1L|ECT2|NPEPPS|CDK1|TP53|SNF8|TIMM17A|KPNB1|NUP88|CCT8|NUP155|HSPA5|HGS|PDCD5|POM121C|H1-5|TOMM40|TIMM8B|PMPCA|DKC1|POM121|TOMM20|CCT2|CCT3|PTTG1IP|BCL3|TIMM50|RPAIN|HK2|NUP214|HAX1|SRP68|VPS25|TRIM28|SEC61A1|TIMM10|NUP62|USP36|HSPA8|SQSTM1|ZIC1|WRAP53|CCT4|MED1|ZPR1|TIMM8A|RAN|ROMO1|SRP72|CCT7|TOMM34|SCRIB|HSPA4|NUP85|APOD|TSPAN17|NUP133|CDH1|NUTF2|BRCA2|IPO9|CDKN1A|NDU…
GOBP_MITOCHONDRIAL_TRANSMEMBRANE_TRANSPORT	2.51503e-10	2.00847e-08	0.814036	0.55509	2.33935	105	HSPD1|VDAC1|SFXN1|TIMM17A|ATP5F1B|ATP5PO|MCUR1|TOMM40|TOMM20|TIMM50|ATP5PD|SLC25A4|SLC25A22|ATP5PF|SLC25A5|ROMO1|MT-ATP8|SFXN4|PMPCB|PNPT1|SLC39A8|LETM1|ABCB8|ATP5F1E|ATP5MG|TIMM44|PSEN2|MPC2|MT-ATP6|MRS2|ATP5ME|SLC25A12|ATP5MF|TOMM40L|CCDC51|TOMM70|TIMM17B|ANTKMT|ATP5F1EP2|SLC25A3|SLC25A51|SLC8B1|GRPEL1|MAIP1|ATP5F1D
GOBP_CARBOHYDRATE_DERIVATIVE_BIOSYNTHETIC_PROCESS	2.74824e-10	2.1749e-08	0.814036	0.341022	1.74715	598	PAICS|PDK1|DLAT|ALDOA|CHST2|RRM2|PLOD2|ADSS2|NME1|ATP5F1B|XYLT2|AATF|ATP5MC1|OSTC|TPI1|DLD|ATP5PO|UAP1L1|PPAT|UGCG|TNIP1|GFPT1|DTYMK|CLTC|PLOD3|BACE2|SLC35C2|PHLDA1|NANS|PIGW|B4GALT3|PFAS|COASY|ACLY|GLCE|TMTC3|ATP5PD|ACACA|MAN2A2|H19|PANK1|HPRT1|B4GALNT1|GFPT2|ALG8|ACOT8|PDHB|RPN2|ALG2|ATP5PF|UGGT1|PDHA1|ATP5MC3|ADCY3|GOLGA2|CANT1|ALG3|GART|STT3A|MTCO2P12|B4GALT5|DPM1|MT-ATP8|HACD1|GXYLT1|UCKL1|H…
GOBP_PROTON_TRANSMEMBRANE_TRANSPORT	3.59711e-10	2.82235e-08	0.814036	0.497759	2.20501	149	PPIF|COX5A|ATP5F1B|COX5B|ATP5MC1|ATP5PO|CYC1|UQCRFS1|SLC36A1|NNT|COX6B1|ATP5PD|COX6A1|SLC25A4|COX7B|SLC11A2|SLC25A22|SLC9C2|ATP5PF|SLC25A5|ATP5MC3|SLC30A5|MTCO2P12|COX4I1|UQCRC1|ATP6V0E2|MT-ATP8|SLC17A5|COX8A|COX17|MT-ND4|ATP5F1E|MT-CO2|TACO1|ATP5MG|NDUFS7|SLC2A10|SURF1|MT-CO3|CTNS|MT-ATP6|SLC9A3R1|MT-ND5|ATP5ME|COX7A2L|ATP5MF|ATP6V1C2|SLC46A1|ATP1A2|ATP6V1G1|ANTKMT|ATP5F1EP2|SLC25A3|ACTN4|TESC|A…
GOBP_CARBOHYDRATE_DERIVATIVE_METABOLIC_PROCESS	4.15851e-10	3.23518e-08	0.814036	0.301648	1.60774	999	PGK1|PAICS|PDK1|DLAT|ALDOA|TP53|CHST2|RRM2|LDHA|FOXK2|PKM|PLOD2|PDE4D|ADSS2|ENO2|NME1|ATP5F1B|XYLT2|AATF|ATP5MC1|OSTC|TPI1|DLD|ATP5PO|UAP1L1|PPAT|UGCG|GPI|TNIP1|GFPT1|DTYMK|CLTC|PLOD3|BACE2|SLC35C2|PHLDA1|AKR1C1|NANS|PIGW|B4GALT3|PFAS|COASY|ACLY|ENTPD7|GLCE|GAPDH|HK2|TMTC3|ATP5PD|ACACA|PFKP|MAN2A2|CLN6|H19|NUDT19|PANK1|HPRT1|B4GALNT1|GFPT2|PTX3|ALG8|ACOT8|TK1|PDHB|RPN2|ALG2|GANAB|ATP5PF|UGGT1|PDH…
GOBP_RIBOSOMAL_SMALL_SUBUNIT_BIOGENESIS	4.20435e-10	3.24336e-08	0.814036	0.616499	2.42384	72	TSR1|NOL11|DCAF13|UTP25|UTP20|HEATR1|NOM1|UTP4|MRPS7|NOL10|DHX37|DDX52|RPS21|UTP6|NOP14|RRS1|RPS7|RPL38|NPM1|ERAL1|TSR3|XRCC5|RRP36|MRPS11|UTP23|RPS19|PWP2|RPS5|HELB|RPP40|KRI1|SRFBP1|BMS1|RPS28|WDR46|RPS17|RPS6|NAT10
GOBP_RNA_EXPORT_FROM_NUCLEUS	4.49738e-10	3.4405e-08	0.814036	0.60675	2.43981	82	XPOT|DDX39A|NUP88|NUP155|SMG5|POLR2D|POM121C|ALYREF|POM121|NSUN2|SMG7|NUP214|MCM3AP|XPO5|NUP62|DDX19A|RAN|CPSF6|CHTOP|NUP85|RAE1|NUP133|NCBP3|THOC3|PCID2|SSB|NPM1|THOC6|NOL6|TSC1|SUPT6H|NXT1|GLE1|NUP107|NCBP2|THOC7|AGFG1|NUP188|TPR|DHX9|ZC3H11A|PHAX|ALKBH5
GOBP_REGULATION_OF_CELL_CYCLE_G2_M_PHASE_TRANSITION	4.58469e-10	3.47831e-08	0.814036	0.550704	2.32087	105	CENPF|CDK1|CHEK1|TP53|KIF14|CCNB1|DONSON|AURKA|DTL|CDK4|BRCA1|CCND1|CDC7|RAD51C|RINT1|AURKB|HMGA2|ATF5|BLM|ATAD5|CDK2|BRD4|UIMC1|CDC6|CDKN1A|CDC25B|RRM2B|NPM1|RRM1|VPS4A|CDC25C|CHFR|NABP2|TOPBP1|BABAM1|PLK1|PAXIP1|MRNIP|AVEN|TICRR|CHMP4C
GOBP_CHROMATIN_ORGANIZATION	4.83094e-10	3.63508e-08	0.801216	0.345835	1.76954	567	H3C2|PPM1D|SET|DNAJC2|SS18L1|CHEK1|TP53|H2BC9|WDR5|MKI67|IGF2|H3C8|TTI1|GATAD2A|KDM3A|RBL1|UCHL5|H1-5|JMJD6|CENPP|H2AX|EZH2|MRGBP|SMYD3|H3C7|H2BC21|GRWD1|KDM5B|SMYD5|TLK2|BRCA1|SETDB1|CHAF1A|HNRNPU|H4C8|MCM2|COPRS|MCM3AP|DNMT1|CBX1|TRIM28|SUZ12|ANP32E|CHD7|VPS72|HAT1|NSD2|RBBP5|NFRKB|HMGA1|SSRP1|SMYD2|HMGA2|H2BC5|ZNHIT1|H2BC12|H2BC8|TP63|H2BC15|BPTF|CARM1|HJURP|POLE3|TOX|CDK2|H3C10|EHMT1|BRD4|UIM…
GOBP_MITOTIC_SPINDLE_ORGANIZATION	5.19963e-10	3.8807e-08	0.801216	0.523154	2.26824	127	TPX2|POLDIP2|KPNB1|CCNB1|NEK2|KIF11|RACGAP1|NUF2|AURKA|CENPE|CLTC|KIF2A|NDC80|GNAI1|SPC25|MISP|KIF23|HNRNPU|CENPH|AURKB|PCNT|KIF4A|NUP62|WDR62|TUBG1|RAN|GOLGA2|KIF15|RAE1|KIFC1|TACC3|MYBL2|CHMP4B|ZNF207|TTK|CHMP2A|BCCIP|PLK1|PLK2|DLGAP5|TBCE|CHMP6|MZT1|CHMP4C|SPAST
GOBP_PROTEIN_MODIFICATION_BY_SMALL_PROTEIN_CONJUGATION_OR_REMOVAL	5.57757e-10	4.1292e-08	0.801216	0.304842	1.62118	985	TRIM37|SHMT2|NPEPPS|CDK1|TAF4|DCAF13|UBE2C|PSMD14|OTULIN|UBE2S|MTBP|HSPA5|RFWD3|TRIM52|SDE2|TRPC4AP|UCHL5|FANCA|TNIP1|CUL4A|FAAP100|BUB1B|DTL|RNF2|PDCD6|UBE2M|UBE2T|DET1|DDA1|UBE2N|RNF114|FBXO22|UBE2Z|BRCA1|CCNF|ANKRD39|DTX4|FBXW5|PTTG1IP|DCAF7|MDM2|BIRC3|TRIM25|UBE2G1|USP10|CENPX|ANAPC1|FANCI|WDSUB1|APPBP2|USP37|TRIM28|SUZ12|BARD1|KCMF1|TRIM47|RNFT2|ANAPC11|DCUN1D5|UBE2Q1|USP36|PLAA|STAMBP|SPRY2…
GOBP_NUCLEOBASE_CONTAINING_COMPOUND_TRANSPORT	5.87707e-10	4.31612e-08	0.801216	0.452767	2.09688	213	XPOT|DDX39A|SLC35B1|SLC19A1|KPNB1|NUP88|LRPPRC|NUP155|SMG5|POLR2D|IGF2BP1|POM121C|SLC35C2|EIF5A2|AHCTF1|EIF5A|ALYREF|POM121|TOMM20|NSUN2|SMG7|NUP214|MCM3AP|XPO5|SLC25A4|NUP62|DDX19A|SLC25A5|RAN|CPSF6|CHTOP|SLC25A19|NUP85|RAE1|NUP205|SLC35A2|NUP133|NCBP3|NUTF2|THOC3|PCID2|SSB|NPM1|PNPT1|NUP58|THOC6|NOL6|G3BP2|TSC1|SUPT6H|SLC35A4|MYO1C|NXT1|HSF1|GLE1|NUP107|NCBP2|CR1|SLC35B3|FLOT1|THOC7|SRSF1|ZC3H3…
GOBP_REGULATION_OF_TRANSMEMBRANE_TRANSPORT	6.07395e-10	4.42531e-08	0.801216	-0.351027	-1.78366	540	KCNMA1|CACNA1D|ENPP1|SCN2B|C2CD5|ACSL5|CACNA2D1|ANO6|CACNA1C|PINK1|HSPA2|GSTM2|PSEN1|KCNMB1|FXYD5|PKD2|CLCNKB|SCN4B|PLP1|AZIN2|GOPC|TRPC1|KCNC4|C1QTNF12|PID1|PRNP|SNCA|ACSL1|KCNK5|PER2|CACNA2D2|FYN|CLIC6|AKAP6|PIK3R1|AMIGO1|RASGRF2|CTTNBP2NL|ZMPSTE24|FXYD6|KCNA2|TRPC6|SLMAP|KCNH5|IGF1|SCN7A|KCNB1|SRI|SLC9A1|MAPK8IP2|CALM1|FHL1|UTRN|ANK3|HECW2|C4orf3|KCNQ1|MEF2A|SLC31A2|CYBA|ARL6IP5|GPD1L|PRRT1|NL…
GOMF_PROTEIN_HETERODIMERIZATION_ACTIVITY	6.50355e-10	4.70099e-08	0.801216	0.399341	1.92903	312	TOP2A|P4HB|H3C2|DDIT3|TAF4|TP53|H2BC9|H3C8|H2AC16|H2AZ1|AURKA|H2AX|PHB1|TCF3|H2AC13|H3C7|H2BC21|RALGAPB|SIM2|MAPK4|H4C8|H2AC19|BARD1|ALG2|H2BC5|BCL2L1|TAF9B|UBA2|MAPK6|H2BC12|H2BC8|TCOF1|RAN|H2AC8|H2BC15|ARNT2|GABBR2|POLE3|H2AC11|CAV1|H3C10|H2AC4|H2BC11|DGKD|H2AC25|MAFG|SAE1|TAF6|IKBKB|H3C3|TRMT112|TAF7|ZHX1|CAV2|H2BC17|MIGA2|H2BC7|TAF9|CENPA|PPP2R1A|H3-4|ARNT|H2BC3|KRT10|HIF1A|QTRT2|H2AC6|H2AC12…
GOBP_NUCLEAR_EXPORT	6.64873e-10	4.76839e-08	0.801216	0.494632	2.20838	153	XPOT|HSPA9|DDX39A|XPO6|CSE1L|NUP88|NUP155|SMG5|POLR2D|POM121C|ALYREF|POM121|UHMK1|NSUN2|TXN|SMG7|NUP214|MCM3AP|XPO5|BARD1|NUP62|DDX19A|ABCE1|CDK5|RAN|CPSF6|CHTOP|NUP85|RAE1|PTPN11|NUP133|NCBP3|CALR|NUTF2|RRS1|THOC3|PCID2|SSB|NPM1|SIRT7|THOC6|NOL6|TSC1|EIF6|SUPT6H|NXT1|GLE1|NUP107|NCBP2|LSG1|THOC7|AGFG1|STRADB|EMD|ANP32B|NMD3|NUP188|BAG3|TPR|DHX9|ZC3H11A|PHAX|ALKBH5|IL1B|RITA1|XPO7
GOBP_MEIOTIC_CELL_CYCLE_PROCESS	7.03933e-10	5.00939e-08	0.801216	0.451873	2.07033	202	TOP2A|ASPM|SPIRE2|MSH6|CKS2|SGO2|PTTG1|BRIP1|SMC4|CCNB2|BUB1|NUF2|NCAPD2|FANCA|AURKA|BUB1B|RAD51AP1|NDC80|SMC2|NCAPD3|P3H4|NSUN2|TEX15|RAD51C|CENPX|RAD1|TRIP13|MYBL1|KIF18A|TUBG1|CCNE2|CCNE1|RAD51D|GOLGA2|CALR|EME1|SYCP2|BRCA2|TDRKH|FBXO43|CDC25B|CDC25C|INCENP|TTK|SIRT7|CHFR|ESPL1|SPATA22|PPP2R1A|PSMC3IP|PLK1|MASTL|RAD51|SYCE2|BRME1|SPIRE1|CNTD1|RMI1|MUS81
GOBP_ENZYME_LINKED_RECEPTOR_PROTEIN_SIGNALING_PATHWAY	7.75738e-10	5.4779e-08	0.801216	-0.305467	-1.61927	948	SIPA1L1|ZFYVE9|AR|LDLRAD4|FGR|SORL1|CHURC1|TGFB3|PDGFB|ENPP1|SFRP1|GFRA1|SORT1|KALRN|SMAD9|PTPRU|C2CD5|ING2|PALS1|EFS|SLA|NRP2|CDH5|DLL1|JCAD|NEDD9|PPM1A|EMILIN1|PDK4|RUNX2|CCND3|LTBP2|PSEN1|SHC4|LEPROT|FOXO1|IL17RD|PIK3CA|GDF10|DKK3|GNAI2|HTRA1|PRKCD|TAL1|CCN2|PTPRF|FUT8|ZFAND5|FGFRL1|RYK|RASSF2|SPRED1|RAC1|TMEM204|EFNB3|PIP4K2A|PLCE1|C1QTNF12|EP300|HPGD|PID1|BCAR3|SNCA|TEK|FOLR1|CSF1R|FYN|PLCB1…
GOBP_REGULATION_OF_DNA_DEPENDENT_DNA_REPLICATION	8.19367e-10	5.74182e-08	0.801216	0.676535	2.47866	52	RFC4|DONSON|E2F7|CDC7|POLG2|GINS1|GMNN|BLM|CDT1|TIMELESS|CDK2|GINS2|BRCA2|RFC3|RFC2|SSBP1|KAT7|E2F8|GINS4|WIZ|TICRR|SLFN11|RFC5|DBF4|TIPIN|MCIDAS|DSCC1|ZRANB3|CHTF18|LIG3|ZNF830|PCNA
GOMF_UNFOLDED_PROTEIN_BINDING	9.04348e-10	6.28933e-08	0.801216	0.529264	2.27607	120	HSPA9|HSPD1|CCT5|CCT8|PFDN2|HSPA5|CANX|HSP90B1|HSPA13|HYOU1|PTGES3|TOMM20|CCT2|CCT3|CHAF1A|ERO1B|HSPE1|SERPINH1|DNAJB11|HSPA8|UGGT1|CCT4|DNAJA3|CCT7|CALR|TRAP1|NPM1|HSPA6|PPIB|TUBB4B|SYVN1|CHAF1B|PDRG1|DNAJA1|SPG7|NDUFAF1|TCP1|HEATR3|RUVBL2|VBP1|GRPEL1|NACA2|PFDN6|SIL1|LMAN1|HSP90B2P|PFDN4|DNAJB13|CLPX|DNAJB3|CCT6A|NUDCD2|AIPL1|TTC1|DNAJB1|HSPA14|ERLEC1|HSP90AA1|PET100|SCG5|DNAJA2|SCAP|MKKS
GOBP_MRNA_TRANSPORT	9.29745e-10	6.41734e-08	0.801216	0.530892	2.27532	121	DDX39A|NUP88|LRPPRC|NUP155|SMG5|POLR2D|IGF2BP1|POM121C|EIF5A2|AHCTF1|EIF5A|ALYREF|POM121|NSUN2|SMG7|NUP214|MCM3AP|NUP62|DDX19A|CHTOP|NUP85|RAE1|NUP205|NUP133|NCBP3|NUTF2|THOC3|PCID2|NUP58|THOC6|G3BP2|SUPT6H|MYO1C|NXT1|HSF1|GLE1|NUP107|NCBP2|THOC7|SRSF1|ZC3H3|NUP210|AGFG1|UPF3B|BICD2|KHSRP|CETN3|NUP188|TPR|DHX9|ZC3H11A
GOBP_NUCLEOSOME_ORGANIZATION	9.86433e-10	6.7578e-08	0.788187	0.488878	2.18914	155	H3C2|SET|H2BC9|H3C8|UCHL5|H1-5|CENPP|H2AX|SMYD3|H3C7|H2BC21|GRWD1|CHAF1A|H4C8|MCM2|MCM3AP|ANP32E|VPS72|NFRKB|HMGA1|SSRP1|H2BC5|ZNHIT1|H2BC12|H2BC8|H2BC15|BPTF|HJURP|POLE3|H3C10|H2BC11|H2AC25|NPM1|H3C3|ASF1B|SMARCA4|H2BC17|H2BC7|H3-4|ACTR5|H2BC3|SUPT6H|SRCAP|DNAJC9|H3C6|CHAF1B|H3C13|H1-3|SMARCC1|H2BC18|H3C11|MIS18A|SMARCD1|H4C1|SMARCD3|RUVBL2|H2BC6|SMARCE1|H3-3A
GOBP_POSITIVE_REGULATION_OF_DNA_METABOLIC_PROCESS	9.96357e-10	6.77522e-08	0.788187	0.435748	2.03071	229	TFRC|CCT5|SPIRE2|FOXM1|NEK2|CCT8|RFC4|H2AX|ATR|RAD51AP1|RBBP8|MRGBP|DKC1|UBE2N|PTGES3|CCT2|RTEL1|BRCA1|CCT3|CEBPG|TRIM28|POLG2|VPS72|AURKB|NSD2|GINS1|WRAP53|CCT4|ATAD5|TIMELESS|CCT7|TOX|CDK2|GNL3|UIMC1|GINS2|NPAS2|TMEM161A|NVL|RFC3|RFC2|NABP2|PARP1|DDX11|BABAM1|EXOSC6|XRCC5|PPARGC1A|UBE2V2|RAD51|GINS4|MYC|PAXIP1|MRNIP|HSF1|SPIRE1|SPIDR|TERF2|RFC5|SHLD3|FANCB|SRC|TCP1|MORF4L2|EP400|MSH2|ST20|NEK7|…
GOBP_RESPONSE_TO_RADIATION	1.06209e-09	7.16909e-08	0.788187	0.368122	1.83844	430	PPM1D|ECT2|XRCC2|CHEK1|MSH6|TP53|MC1R|HSPA5|RFWD3|SDE2|H2AX|DTL|ATR|FBXL8|RAD51AP1|IKBIP|TLK2|BRCA1|BCL3|CCND1|MDM2|PBK|TXN|PCLAF|BARD1|EEF1D|AURKB|HMGA2|RAD1|FEN1|BCL2L1|THBD|BLM|IFT20|COP1|TRIAP1|CDK5|RHBDD1|RPL26|KARS1|SWI5|RO60|UIMC1|COL3A1|BRCA2|CDKN1A|H2AC25|COPS3|NPM1|POLD3|TMEM161A|POLD1|PRKAA1|SPRTN|GRM6|POLA1|NABP2|IL1A|TOPBP1|GRB2|PITPNM1|PARP1|BABAM1|XRCC5|CLK2|INTS7|NR2F6|ACTR5|UVSSA…
GOBP_REGULATION_OF_ION_TRANSMEMBRANE_TRANSPORT	1.22674e-09	8.22003e-08	0.788187	-0.363636	-1.82291	457	KCNMA1|CACNA1D|SCN2B|CACNA2D1|ANO6|CACNA1C|PINK1|HSPA2|GSTM2|PSEN1|KCNMB1|FXYD5|PKD2|CLCNKB|SCN4B|PLP1|GOPC|TRPC1|KCNC4|PRNP|SNCA|KCNK5|PER2|CACNA2D2|FYN|CLIC6|AKAP6|AMIGO1|RASGRF2|ZMPSTE24|FXYD6|KCNA2|TRPC6|SLMAP|KCNH5|SCN7A|KCNB1|SRI|SLC9A1|MAPK8IP2|CALM1|FHL1|UTRN|ANK3|HECW2|C4orf3|KCNQ1|SLC31A2|CYBA|ARL6IP5|GPD1L|PRRT1|NLGN1|CACNB2|CLIC2|CTSS|TWIST1|KCND1|CACNA1G|YWHAH|PRKD1|KCND3|SHANK3|STIM…
GOBP_REGULATION_OF_RESPONSE_TO_DNA_DAMAGE_STIMULUS	1.36417e-09	9.07471e-08	0.788187	0.431998	2.04386	243	SPIRE2|FOXM1|CHEK1|TP53|ANKRD1|RFWD3|CUL4A|H2AX|UBQLN4|ATR|RAD51AP1|RBBP8|MRGBP|UBE2N|WDR76|RTEL1|BRCA1|PTTG1IP|MDM2|CEBPG|TEX15|TRIM28|VPS72|NSD2|SMYD2|HMGA2|BCL2L1|TAF9B|TRIAP1|WRAP53|POLQ|ATAD5|TIMELESS|RPL26|DDIAS|EEF1E1|OTUB1|KLHL15|UIMC1|NPAS2|COPS3|TMEM161A|SIRT7|RNF169|RECQL5|KAT7|PARP1|DDX11|TAF9|BABAM1|UBE2V2|RAD51|MYC|PAXIP1|MRNIP|HSF1|SPIRE1|SPIDR|HELB|TERF2|UBE2V1|SHLD3|PPP4C|CD44|CG…
GOBP_POSITIVE_REGULATION_OF_MITOTIC_CELL_CYCLE	1.67711e-09	1.10762e-07	0.788187	0.529004	2.25761	117	POLDIP2|CDK1|RRM2|UBE2C|CCNB1|MTBP|CUL4A|DTL|CDK4|CDCA5|CCND1|CDC7|MDM2|RAD51C|RPS6KB1|ANAPC11|CDT1|CPSF3|ANAPC7|RPTOR|DUSP3|PTPN11|BRD4|TTL|EIF4EBP1|PRKCA|CDC6|BRCA2|CDC25B|RRM2B|NSMCE2|RRM1|CDC25C|ESPL1|ASNS|CENPJ|DLGAP5|LSM11|HSF1|CDK10|CDC23|CUL3|RDX|CDC27
GOBP_RESPONSE_TO_IONIZING_RADIATION	1.75684e-09	1.15198e-07	0.788187	0.506649	2.23151	139	ECT2|XRCC2|TP53|HSPA5|RFWD3|H2AX|ATR|RAD51AP1|IKBIP|TLK2|BRCA1|CCND1|MDM2|BARD1|EEF1D|HMGA2|RAD1|BCL2L1|THBD|BLM|COP1|RPL26|KARS1|SWI5|UIMC1|BRCA2|CDKN1A|PRKAA1|NABP2|IL1A|TOPBP1|GRB2|PARP1|BABAM1|XRCC5|CLK2|INTS7|RAD51|MYC|DNMT3A|CASP3|PAXIP1|MRNIP|HSF1|RAD9B|SPIDR|STK11|TICRR|LIG4|POLB|MSH2|INIP|AEN
GOBP_PROTEIN_LOCALIZATION_TO_CONDENSED_CHROMOSOME	2.7728e-09	1.80527e-07	0.774939	0.832682	2.38801	19	CDK1|MIS12|MTBP|SPDL1|KNL1|KNTC1|NDC80|AURKB|CDT1|CHAMP1|ZW10|TTK
GOBP_NADH_DEHYDROGENASE_COMPLEX_ASSEMBLY	3.18868e-09	2.06141e-07	0.774939	0.636272	2.41121	58	NDUFA12|NDUFS1|MT-ND1|NDUFS2|NDUFAF2|NDUFAF8|NDUFB11|NDUFS4|NDUFB2|NDUFB7|NDUFAF5|NDUFB9|NDUFA13|NDUFAB1|NDUFB4|MT-ND4|FOXRED1|NDUFS7|NDUFB3|TMEM186|MT-ND5|NDUFA10|NDUFA8|NDUFB10|NDUFB6|NDUFA2|NDUFAF1|MT-ND2|NDUFA3|NDUFS8|BCS1L|DMAC2|MT-ND6|ACAD9
GOBP_SPINDLE_ORGANIZATION	3.50886e-09	2.25254e-07	0.774939	0.438193	2.0139	207	SPAG5|ASPM|TPX2|POLDIP2|KPNB1|CCNB1|NEK2|KIF11|CCNB2|RACGAP1|NUF2|AURKA|CENPE|CLTC|KIF2A|NDC80|GNAI1|SPC25|MISP|TUBGCP4|KIF23|HNRNPU|HAUS6|CENPH|AURKB|PCNT|KIF4A|NUP62|WDR62|TUBG1|RAN|GOLGA2|KIF15|RAE1|KIFC1|TACC3|MYBL2|CHMP4B|INCENP|ZNF207|TTK|SAC3D1|CHMP2A|BCCIP|ESPL1|PPP2R1A|CENPJ|PLK1|PLK2|DLGAP5|TBCE|MAPRE1|TUBB|CHMP6|MZT1|CHMP4C|SPAST|NTMT1|DLG1|NCOR1
GOBP_RECOMBINATIONAL_REPAIR	3.62392e-09	2.31025e-07	0.774939	0.478391	2.15033	161	MCM4|XRCC2|CHEK1|PSMD14|TOP3A|RECQL4|RFWD3|GEN1|H2AX|UBQLN4|RAD51AP1|RBBP8|MRGBP|MCM6|UBE2N|RTEL1|BRCA1|CDC7|TEX15|RAD51C|MCM2|VPS72|FEN1|BLM|WRAP53|MCM8|POLQ|TIMELESS|RAD51D|SWI5|TONSL|KLHL15|GINS2|BRCA2|NSMCE2|NABP2|RECQL5|PARP1|SMC6|MCM7|RAD51|GINS4|AP5S1|MCMDC2|MRNIP|SPIDR|HELB|RMI1|MUS81|SHLD3|PPP4C|CGAS|FANCB|ZSWIM7|PARPBP|MORF4L2|EP400|INIP|SIRT6|RUVBL2|MBTD1|RIF1|MCM3|TRRAP|HDGFL2|MRE11|S…
GOMF_OXIDOREDUCTASE_ACTIVITY	4.30469e-09	2.72531e-07	0.761461	0.31579	1.64461	725	PGK1|FASN|FTH1|P4HB|DLAT|PEDS1|RRM2|LDHA|COX5A|EGLN3|PLOD2|IDH3A|COX5B|MTARC2|KDM3A|NDUFA12|DLD|NDUFS1|NDUFS6|RDH10|GLRX2|CYC1|MT-ND1|DEGS1|UQCRFS1|DHRS11|JMJD6|PDIA6|PRDX2|PLOD3|NDUFS2|AKR1C1|PTGES2|NDUFV3|PTGIS|ADH1B|NNT|KDM5B|COX6B1|CIAPIN1|DUS1L|GAPDH|TXN|ERO1B|PTGES|PDIA4|TXNDC17|MDH2|COX6A1|COX7B|PDHB|COX7A2|LOX|TMX2|ALKBH2|NDUFS4|NDUFB2|DHRS13|DHRSX|SCD|PDHA1|CYP7B1|NQO2|FADS2|DHCR7|FADS1|…
GOBP_CHROMATIN_ASSEMBLY_OR_DISASSEMBLY	4.63158e-09	2.91218e-07	0.761461	0.435731	2.01674	211	H3C2|PPM1D|SET|TP53|H2BC9|H3C8|H1-5|CENPP|H2AX|EZH2|SMYD3|H3C7|H2BC21|GRWD1|TLK2|SETDB1|CHAF1A|H4C8|MCM2|DNMT1|TRIM28|HAT1|HMGA1|SSRP1|HMGA2|H2BC5|H2BC12|H2BC8|H2BC15|HJURP|POLE3|CDK2|H3C10|H2BC11|H2AC25|NPM1|H3C3|ASF1B|SMARCA4|H2BC17|H2BC7|H3-4|H2BC3|HELLS|DNMT3A|PPHLN1|RRP8|SUV39H2|UBN1|DNAJC9|H3C6|CHAF1B|H3C13|H1-3|TET1|SMARCC1|H2BC18|SAMD1|TLK1|CBX3|MBD3|AXIN1|H3C11|MIS18A|SMARCD1|H4C1|SMARCD…
GOMF_LIGASE_ACTIVITY_FORMING_CARBON_OXYGEN_BONDS	4.6905e-09	2.92917e-07	0.761461	0.692499	2.41413	41	AARS1|IARS1|EPRS1|IARS2|FARSB|LARS1|DARS2|FARSA|YARS2|RARS1|TARS1|TARS2|DARS1|EARS2|KARS1|HARS1|MARS1|HARS2|TARS3|VARS1|LARS2|AARSD1|CARS1|NARS1|AARS2|GARS1
GOBP_POSITIVE_REGULATION_OF_CELL_CYCLE_PHASE_TRANSITION	5.05524e-09	3.13561e-07	0.761461	0.526539	2.23826	112	CDK1|RRM2|UBE2C|CCNB1|MTBP|CUL4A|DTL|CDK4|EZH2|FAM83D|CDCA5|CCND1|CDC7|MDM2|RAD51C|ANAPC11|CDT1|CPSF3|ANAPC7|ATAD5|RPTOR|CDC73|BRD4|CDC6|CDC25B|RRM2B|NSMCE2|NPM1|RRM1|CDC25C|ESPL1|CENPJ|DLGAP5|LSM11|STXBP4|CDK10|CDC23|CUL3|RDX|CDC27
GOMF_ACTIVE_TRANSMEMBRANE_TRANSPORTER_ACTIVITY	6.00107e-09	3.6973e-07	0.761461	0.362907	1.79546	400	SLC3A2|COX5A|SLC19A1|ATP5F1B|COX5B|NDUFA12|NDUFS1|NDUFS6|CYC1|SLC22A6|MT-ND1|UQCRFS1|NDUFS2|SLC35C2|NDUFV3|SLC36A1|SLC22A2|TOMM20|ATP13A1|COX6B1|ABCA1|COX6A1|SLC13A4|SLC25A4|COX7B|SLC20A1|SLC11A2|ATP2A2|NDUFS4|SLC25A22|SLC9C2|NDUFB2|SLC35E1|SLC25A5|SLC5A3|SLC37A4|NDUFB7|SLC25A11|MT-ND4L|MTCO2P12|COX4I1|UQCRC1|NDUFB9|ATP6V0E2|ATP2B2|SLC17A5|COX8A|SLC6A16|SLC25A16|ABCC3|NDUFV1|NDUFA13|SLC22A8|SLC5A…
GOBP_CELL_CYCLE_G1_S_PHASE_TRANSITION	6.12534e-09	3.74871e-07	0.761461	0.430204	2.00061	226	CASP2|TP53|KIF14|RRM2|MTBP|RBL1|RFWD3|SDE2|CDKN2A|CUL4A|CDK4|EZH2|RBBP8|PSME3|KLF11|E2F7|FAM83D|CCND1|BACH1|CDC7|MDM2|CDKN2B|CCNA2|USP37|RPS6KB1|IQGAP3|ID4|E2F1|CPSF3|TRIAP1|ZPR1|CDK5|CCNE2|CCNE1|RPL26|RPTOR|CDC73|E2F6|CDK2|BRD4|EIF4EBP1|CDC6|CDKN1A|BCAT1|RRM1|CDK16|ZNF655|CENPJ|PLK2|CDKN3|LSM11|TMEM14B|STXBP4|MYC|METTL13|CDK10|CUL3|GIGYF2|CDK7|CDK17|RDX|SLFN11|POLE|CDK18|CDKN2C|ATP2B4|DLG1|DBF4|…
GOBP_NUCLEOSOME_ASSEMBLY	6.4584e-09	3.92637e-07	0.761461	0.528548	2.2275	105	H3C2|SET|H2BC9|H3C8|H1-5|CENPP|H2AX|SMYD3|H3C7|H2BC21|GRWD1|CHAF1A|H4C8|MCM2|H2BC5|H2BC12|H2BC8|H2BC15|HJURP|POLE3|H3C10|H2BC11|NPM1|H3C3|ASF1B|H2BC17|H2BC7|H3-4|H2BC3|DNAJC9|H3C6|CHAF1B|H3C13|H1-3|H2BC18|H3C11|MIS18A|H4C1|H2BC6|H3-3A|ANP32B|H2BC13|H2BC10
GOBP_AMINO_ACID_ACTIVATION	6.57764e-09	3.97255e-07	0.761461	0.680875	2.41717	45	AARS1|IARS1|EPRS1|IARS2|FARSB|LARS1|DARS2|FARSA|YARS2|RARS1|TARS1|TARS2|DARS1|EARS2|KARS1|HARS1|MARS1|HARS2|GATC|TARS3|VARS1
GOBP_NUCLEOBASE_CONTAINING_SMALL_MOLECULE_METABOLIC_PROCESS	7.32447e-09	4.39468e-07	0.761461	0.334193	1.70498	558	PGK1|PAICS|SHMT2|PDK1|DLAT|ALDOA|RRM2|LDHA|FOXK2|PKM|PDE4D|ADSS2|ENO2|NME1|ATP5F1B|ATP5MC1|TPI1|DLD|ATP5PO|UAP1L1|PPAT|GPI|GFPT1|DTYMK|NANS|PTGIS|PFAS|COASY|ACLY|ENTPD7|PARP16|GAPDH|HK2|ATP5PD|ACACA|PFKP|FLAD1|H19|NUDT19|PANK1|HPRT1|GFPT2|ACOT8|TK1|PDHB|ATP5PF|UGGT1|PDHA1|ATP5MC3|SMUG1|NT5C3B|ADCY3|RAN|DCTPP1|INSR|CROT|KARS1|ITPA|GART|NADSYN1|NAXE|MTCO2P12|DPM1|MT-ATP8|HACD1|UCKL1|ACSS2|SLC25A16|…
GOBP_POSTTRANSCRIPTIONAL_REGULATION_OF_GENE_EXPRESSION	7.81494e-09	4.65851e-07	0.74774	0.327724	1.67954	594	SHMT2|LARP1|PATL1|C1QBP|AARS1|PUS7|TP53|EPRS1|YTHDF1|PKM|LRPPRC|METTL16|CNOT11|ETF1|POLR2D|IGF2BP1|EIF5A2|EIF5A|EIF5B|DKC1|UHMK1|BCL3|TMED2|HNRNPU|NSUN2|GAPDH|MRPL13|UNK|GCN1|H19|BZW2|TRUB2|XPO5|RPS6KB1|RCC1L|E2F1|FASTKD1|DDX49|PA2G4|ABCE1|CNOT1|NT5C3B|TENT4A|TCOF1|RAN|NCL|TRAF2|RPL26|ZC3H18|EIF2AK3|GEMIN5|CAV1|LARP4|NGRN|EIF4EBP1|CALR|PRKCA|DHFR|PAIP1|TUT7|RPL38|PASK|NEAT1|PUM3|ADAR|INPP5E|TRAP1…
GOBP_MICROTUBULE_CYTOSKELETON_ORGANIZATION	7.99145e-09	4.733e-07	0.74774	0.322153	1.66152	639	SPAG5|ASPM|TRIM37|TPX2|SPIRE2|POLDIP2|XRCC2|CDK1|CHEK1|KIF14|KPNB1|CCNB1|NEK2|KIF11|CCNB2|KIF20A|RACGAP1|NUF2|SPDL1|CEP152|GEN1|AURKA|CENPE|CLTC|KIF2A|KIF18B|NDC80|GNAI1|NAV1|CKAP2|SPC25|BRCA1|CCNF|FBXW5|C2CD3|TXNDC9|MISP|TUBGCP4|KIF23|HNRNPU|GAPDH|HAUS6|ODF2|PCLAF|CAMSAP1|CEP131|EPHA3|CENPH|EFNA5|AURKB|PCNT|KIF4A|NUP62|ATF5|TUBD1|SPRY2|SKA2|ZPR1|KIF18A|CDK5|WDR62|TUBG1|RAN|GAS2L3|MAD2L1|GOLGA2|K…
GOMF_STRUCTURAL_MOLECULE_ACTIVITY	8.91607e-09	5.24676e-07	0.74774	0.317998	1.64743	672	COL18A1|MRPS23|KRT18|MRPL27|LMNB1|PI3|COL4A4|LAMA5|NUP88|COL7A1|NUP155|COL5A1|DAP3|LAMC1|MRPS30|POM121C|MRPL42|CLTC|SNTG1|MRPL24|MRPL15|MRPS7|POM121|MRPL21|NID1|TUBGCP4|MRPS5|COL4A2|MRPL13|COL4A3|RPL22L1|ODF2|NUP214|MRPS6|VPS25|COL27A1|MRPL30|SPTBN2|THBS2|COL6A3|HMGA1|RPS21|NUP62|TUBD1|SPAG4|RPL26L1|MRPL22|MRPS35|TUBG1|COL4A1|RPL26|MRPS21|NUP85|MRPL35|NUP205|MRPL36|NEFL|NUP133|PSMD11|NUTF2|NEBL|C…
GOBP_CELL_MORPHOGENESIS_INVOLVED_IN_DIFFERENTIATION	9.04031e-09	5.28599e-07	0.74774	-0.315826	-1.6434	710	NUMB|BVES|SIPA1L1|AR|RERE|ROBO4|LRRK2|KALRN|SZT2|NRP2|PTPRM|NEDD9|ECE1|PSEN1|FRMD6|PREX1|OPHN1|FZD7|CDC42|LPAR3|ATL1|UST|VAMP3|GLI3|TAL1|RBFOX2|MACF1|NTN1|NEXN|RYK|ROBO3|DOCK7|RAC1|EFNB3|TNIK|SULT4A1|KIDINS220|PLXNA2|EP300|FBLN1|CDH23|NIN|TEK|CHODL|TMEM106B|CCDC88C|SRGAP2|CSF1R|PARVG|FYN|MYH9|USP33|MBP|ABI3|CASS4|PIK3R1|AMIGO1|FERMT2|BOC|S100B|NFATC4|PLPPR4|PTEN|DVL1|MAPK8IP2|SEMA4D|KIF13B|NEFH|C…
GOBP_NEGATIVE_REGULATION_OF_LOCOMOTION	9.68713e-09	5.62835e-07	0.74774	-0.386145	-1.89028	328	PODN|LDLRAD4|CD200|SFRP1|PTPRU|SRGAP2B|RIN3|SERPINF1|VASH1|PRKG1|MMP28|FOXO3|PTPRM|EMILIN1|BMERB1|CD74|RYK|SRGAP2C|SPRED1|RAC1|APEX1|FBLN1|PADI2|SRGAP2|PLCB1|SFRP2|MIR101-1|SVBP|RHOB|LRCH1|TIE1|PTEN|NISCH|ADORA3|SEMA4D|LIMCH1|PATZ1|MMRN2|SLIT2|AIF1|ARHGDIB|STK26|DUSP1|BCL2|ARRDC3|ADGRG1|CLIC4|NF2|IGFBP5|APOE|PHLDB2|CCN3|GADD45A|RHOA|AKT1|THBS1|TPM1|EVL|MIR218-1|BST2|ARHGAP4|NAV3|CLASP2|C5|MECP2|S…
GOBP_NUCLEOSIDE_PHOSPHATE_BIOSYNTHETIC_PROCESS	1.11734e-08	6.45103e-07	0.74774	0.412785	1.95362	255	PAICS|PDK1|DLAT|ALDOA|RRM2|ADSS2|NME1|ATP5F1B|ATP5MC1|DLD|ATP5PO|PPAT|DTYMK|PTGIS|PFAS|COASY|ACLY|PARP16|ATP5PD|ACACA|FLAD1|H19|PANK1|HPRT1|TK1|PDHB|ATP5PF|PDHA1|ATP5MC3|ADCY3|KARS1|GART|NADSYN1|MTCO2P12|MT-ATP8|HACD1|UCKL1|ACSS2|SLC25A16|MTHFD2L|RRM2B|ATIC|RRM1|PRPS2|UCK1|ATP5F1E|APRT|MT-CO2|ATP5MG|PARP1|TYMS|ADCY5|PPARGC1A|AK6|MPC2|NAXD|MT-ATP6|DCAKD|MYC|PANK3|PDHX|TECR|ATP5ME|SLC25A12|ATP5MF|A…
GOBP_KINETOCHORE_ORGANIZATION	1.14052e-08	6.54371e-07	0.74774	0.817351	2.44188	22	CENPF|MIS12|CENPK|SMC4|NUF2|KNTC1|CENPE|NDC80|SMC2|CENPX|CENPH|CDT1|CENPA|DLGAP5|CENPT|CENPN
GOMF_ACTIN_BINDING	1.40928e-08	8.03551e-07	0.74774	-0.353507	-1.7645	436	KCNMA1|SYNPO2|DAAM1|WASF2|PSTPIP2|CROCC|LRRK2|ANXA6|SSH2|VASH1|MYLK|LIMA1|EPB41L2|IPP|PRKN|HCLS1|OPHN1|FXYD5|FMN1|MACF1|NEXN|MRTFA|MYO5B|GMFB|MYO1D|CORO6|SNCA|ADD3|PARVG|MYH9|ABI3|GSN|CAP1|CFL2|FERMT2|FMNL3|SPTB|WIPF1|DAAM2|PICK1|LIMCH1|UTRN|ADD1|CAPZB|SNTG2|TRIOBP|TRPM7|PHACTR1|ABLIM3|PHACTR4|SLC6A4|SPTBN1|ANTXR1|TMOD2|CACNB2|AIF1|CNN3|SETD3|TNNC1|TLN2|LMOD1|MICAL3|YWHAH|FMNL2|SMTN|SHANK3|MYH15|…
GOBP_REGULATION_OF_METAL_ION_TRANSPORT	1.44653e-08	8.19699e-07	0.74774	-0.36689	-1.80945	375	PDGFB|CACNA1D|SCN2B|CACNA2D1|ANO6|MYLK|CACNA1C|HSPA2|GSTM2|KCNMB1|FXYD5|GNAI2|PKD2|SCN4B|PLP1|TRPC1|PRNP|SNCA|ATP1A1|FYN|IL16|AKAP6|AMIGO1|FXYD6|TRPC6|SLMAP|SRI|SLC9A1|CALM1|FHL1|UTRN|ANK3|HECW2|C4orf3|CD84|KCNQ1|CD4|SLC31A2|CYBA|GPD1L|CACNB2|CLIC2|SARAF|YWHAH|BCL2|PRKD1|STIMATE|HFE|SELENON|CASK|SLC8A1|ARRB2|CORO1A|JPH1|AHCYL1|CRACR2A|RHOA|PIK3CG|AKT1|PTPN3|KCNIP1|CAMK2G|P2RX7|FXYD2|CNKSR3|TF|ATG…
GOBP_REGULATION_OF_CELLULAR_AMIDE_METABOLIC_PROCESS	1.50969e-08	8.50242e-07	0.733762	0.347422	1.7436	453	SHMT2|LARP1|PATL1|C1QBP|AARS1|PUS7|PDK1|RTN3|TP53|EPRS1|YTHDF1|PKM|LRPPRC|METTL16|CNOT11|ETF1|POLR2D|IGF2BP1|EIF5A2|EIF5A|EIF5B|UHMK1|BCL3|TMED2|HNRNPU|GAPDH|MRPL13|UNK|GCN1|BZW2|TRUB2|RPS6KB1|RCC1L|PA2G4|ABCE1|CNOT1|NT5C3B|TENT4A|TCOF1|NCL|RPL26|EIF2AK3|GEMIN5|LARP4|NGRN|EIF4EBP1|CALR|DHFR|PAIP1|TUT7|RPL38|PASK|PUM3|INPP5E|TRAP1|CNOT6|NPM1|PNPT1|METTL18|PTCD3|PRKAA1|CASC3|GGA3|SRP9|EIF3E|MTIF2|T…
GOBP_MITOTIC_METAPHASE_PLATE_CONGRESSION	1.53043e-08	8.5667e-07	0.733762	0.651255	2.39529	53	KIF14|MIS12|KPNB1|CCNB1|NUF2|SPDL1|CENPE|NDC80|CEP55|CDCA5|HNRNPU|AURKB|NUP62|CDT1|KIF18A|RRS1|KIFC1|CHAMP1|ZW10|CHMP4B|VPS4A|CHMP2A|BOD1|CDC23|CUL3|CHMP6|CHMP4C
GOBP_NEGATIVE_REGULATION_OF_CELL_DEATH	1.64625e-08	9.15915e-07	0.733762	0.2917	1.55041	950	HSPA9|HSPD1|AARS1|SOX11|AGR2|TFRC|VDAC1|KRT18|SET|CASP2|PTRH2|BIRC5|XRCC2|CDK1|TP53|KIF14|PPIF|GBE1|BNIP3|ENO2|ANKLE2|AATF|HSPA5|PIM1|RETREG1|GPI|HSP90B1|AURKA|PRDX2|ADAM8|NIBAN2|ARHGDIA|NOL3|PSME3|NUAK2|HYOU1|ADNP|PTMA|CASP8|LHX4|NOG|UBE2Z|BRCA1|CIAPIN1|PTTG1IP|BCL3|PARP16|BAG1|MDM2|BIRC3|TXN|FNIP1|CCN4|HAX1|DNMT1|BARD1|SLC25A4|RPS6KB1|AURKB|HMGA2|NUP62|TXNDC5|ATF5|PA2G4|BCL2L1|MAZ|SLC25A5|TAF9B…
GOMF_PROTON_TRANSMEMBRANE_TRANSPORTER_ACTIVITY	1.67893e-08	9.2847e-07	0.733762	0.496517	2.14093	125	COX5A|ATP5F1B|COX5B|ATP5MC1|ATP5PO|CYC1|UQCRFS1|SLC36A1|NNT|COX6B1|ATP5PD|COX6A1|SLC25A4|COX7B|SLC11A2|ATP6V0A2|SLC25A22|SLC9C2|ATP5PF|SLC25A5|ATP5MC3|MTCO2P12|COX4I1|UQCRC1|ATP6V0E2|MT-ATP8|SLC17A5|COX8A|SLC39A8|LETM1|ATP5F1E|MT-CO2|ATP5MG|SLC2A10|SURF1|MT-CO3|CTNS|MT-ATP6|ATP5ME|COX7A2L|ATP5MF|ATP6V1C2|SLC46A1|ATP6V1G1|ATP5F1EP2|SLC25A3|ATP6V1C1|SLC22A18|ATP6V0D2|ATP5F1D|SLC9A8|OTOP2|ATP4A|UQCR…
GOBP_CELLULAR_AMINO_ACID_METABOLIC_PROCESS	1.72301e-08	9.47142e-07	0.733762	0.394268	1.89117	284	SHMT2|AARS1|IARS1|EPRS1|MTR|PLOD2|IARS2|FARSB|ADSS2|LARS1|DLD|PPAT|CARNMT1|DARS2|PSAT1|GOT2|GFPT1|FARSA|PLOD3|PFAS|SLC25A44|YARS2|RARS1|TARS1|TARS2|ASPA|GFPT2|DARS1|GOT1|EARS2|PYCR1|KARS1|GART|SCLY|THAP4|HARS1|DHFR|MARS1|MTHFD2L|ODC1|BCAT1|PYCR2|ILVBL|GPT2|SERINC3|SLC39A8|SEPHS2|NAT8L|FTCD|FN3K|ASNS|MTRR|HARS2|AASDHPPT|GATC|CPS1|CTNS|TH|THNSL2|TARS3|PRODH2|MRI1|VARS1|SLC25A12|MCCC2|ACY1|RIDA|ATP2…
GOBP_MITOCHONDRIAL_ELECTRON_TRANSPORT_NADH_TO_UBIQUINONE	1.99184e-08	1.0884e-06	0.733762	0.649566	2.37003	50	DLD|NDUFS1|NDUFS6|MT-ND1|NDUFS2|NDUFV3|NDUFS4|NDUFB2|COQ9|NDUFB7|MT-ND4L|NDUFB9|NDUFV1|NDUFAB1|NDUFB4|MT-ND4|NDUFS7|NDUFB3|MT-ND5|NDUFA10|NDUFA8|NDUFB10|NDUFB6|NDUFA2|MIR210|NDUFAF1|MT-ND3|MT-ND2|NDUFA3|NDUFS8
GOMF_RIBOSOME_BINDING	2.17975e-08	1.18403e-06	0.733762	0.587213	2.30157	70	C1QBP|DNAJC2|YTHDF1|CCDC47|HSPA5|ETF1|EIF5A2|NCLN|EIF5A|GCN1|SRP68|SEC61A1|RPN2|TMCO1|SRP72|NAA15|GEMIN5|TMEM147|LETM1|TACO1|OLA1|SEC61B|NOMO2|SRP19|EIF6|ZNF598|NOMO1|EFL1|YTHDF3|LETMD1|MRPS27|SEC61G|GUF1|IGHMBP2|MAIP1|PRMT3
GOBP_PROTEIN_MODIFICATION_BY_SMALL_PROTEIN_CONJUGATION	2.29343e-08	1.23845e-06	0.733762	0.294788	1.55173	853	TRIM37|NPEPPS|DCAF13|UBE2C|OTULIN|UBE2S|MTBP|HSPA5|RFWD3|TRIM52|SDE2|TRPC4AP|FANCA|CUL4A|FAAP100|BUB1B|DTL|RNF2|PDCD6|UBE2M|UBE2T|DET1|DDA1|UBE2N|RNF114|FBXO22|UBE2Z|BRCA1|CCNF|ANKRD39|DTX4|FBXW5|PTTG1IP|DCAF7|MDM2|BIRC3|TRIM25|UBE2G1|CENPX|ANAPC1|FANCI|WDSUB1|APPBP2|TRIM28|SUZ12|BARD1|KCMF1|TRIM47|RNFT2|ANAPC11|DCUN1D5|UBE2Q1|PLAA|SPRY2|ZFP91|SQSTM1|UBA2|PRPF19|URM1|COP1|WSB2|NFX1|TRIM24|ANAPC7|…
GOBP_MATURATION_OF_SSU_RRNA	2.39736e-08	1.287e-06	0.733762	0.64738	2.36206	50	TSR1|NOL11|DCAF13|UTP25|UTP20|HEATR1|UTP4|NOL10|DHX37|DDX52|RPS21|UTP6|NOP14|RRS1|TSR3|RRP36|MRPS11|UTP23|RPS19|PWP2|HELB|RPP40|KRI1|SRFBP1|BMS1|RPS28|WDR46
GOBP_TELOMERE_ORGANIZATION	2.61935e-08	1.398e-06	0.733762	0.462838	2.07075	156	H3C2|CCT5|NEK2|CCT8|H3C8|SMG5|RECQL4|NOP10|EZH2|ATR|H3C7|DKC1|PTGES3|CCT2|RTEL1|CCT3|HNRNPU|RAD51C|H4C8|AURKB|FEN1|EXO1|BLM|WRAP53|CCT4|CCNE2|CCNE1|RAD51D|CCT7|H3C10|GNL3|BRCA2|DNA2|NSMCE2|H3C3|NABP2|PARP1|XRCC5|SMC6|RAD51|NHP2|MYC|DOT1L|TERF2|H3C6|SRC|TCP1|GNL3L|DCP2|H3C11|NEK7|H4C1|SIRT6|H3-3A|RIF1|NAT10|MRE11|TPRKB|SMC5|TERT|PCNA|MAPKAPK5|ZSCAN4|TEN1|ACD|PARN|TELO2|CCT6A|SLX4
GOBP_RESPONSE_TO_ENDOPLASMIC_RETICULUM_STRESS	2.73949e-08	1.45367e-06	0.733762	0.403284	1.90911	254	AGR2|HM13|P4HB|DDIT3|TP53|NPLOC4|CCDC47|CXCL8|HSPA5|CREB3L2|CANX|HSP90B1|TBL2|STC2|GORASP2|HYOU1|UBXN4|TNFRSF10B|PARP16|TMED2|CCND1|TRIM25|TMTC3|PDIA4|DERL2|CREB3L4|FICD|SEC16A|RNFT2|ATP2A2|BCL2L1|TMCO1|UGGT1|RHBDD1|TRAF2|EIF2AK3|CAV1|DNAJB9|UBE2G2|MANF|CALR|GRINA|ERP44|PDIA3|ERO1A|TRIB3|SERINC3|BRSK2|UBQLN1|NR1H3|ATP2A1|SEC61B|TMTC4|BFAR|SGTB|AUP1|SYVN1|NCK2|TMEM117|COPS5|YOD1|DNAJC3|NGLY1|DERL1…
GOMF_CELL_ADHESION_MOLECULE_BINDING	2.78239e-08	1.46795e-06	0.733762	0.326959	1.66792	554	ADAMTS5|PAICS|LRRC59|LARP1|FASN|P4HB|H3C2|KRT18|ALDOA|EPS8L2|LDHA|SLC3A2|PKM|LAMA5|IGF2|CCT8|ANLN|H3C8|CCNB2|HSPA5|COL5A1|NOP56|ADAM8|NIBAN2|DSC2|PFN1|PPME1|PDLIM1|H3C7|HDLBP|TXNDC9|RARS1|DIAPH3|ATXN2L|TRIM25|COL4A3|PFKP|UBFD1|GCN1|CCN4|BZW2|SCYL1|VSIG10|EEF1D|SPTBN2|TAGLN2|GOLGA3|PVR|HSPA8|PSMB6|UBAP2|RAN|CLINT1|GOLGA2|SCRIB|PTPN11|H3C10|CALR|PRKCA|CDH1|COL3A1|FRMD5|SPP1|CD151|ATIC|CHMP4B|H3C3|L…
GOBP_PROTEIN_CATABOLIC_PROCESS	2.81743e-08	1.47794e-06	0.733762	0.288789	1.53373	944	LPCAT1|HM13|DDIT3|KIF14|SNF8|PSMA7|UBE2C|PSMD14|BNIP3|UTP25|NPLOC4|UBE2S|CCDC47|HSPA5|PSMB4|HGS|TRPC4AP|UCHL5|CANX|HSP90B1|CUL4A|AURKA|DTL|UBQLN4|ADAM8|PSMD7|PHB1|FBXL8|PSMD3|DET1|DDA1|TRAF4|LYPLA1|PSME3|ADRM1|UBE2N|RNF114|FBXO22|UBXN4|CASP8|UBE2Z|TLK2|PSMB3|FAM83D|CCNF|FBXW5|PTTG1IP|MDM2|PBK|TRIM25|TMTC3|VGLL4|CLN6|UBE2G1|CTSC|USP10|ANAPC1|VPS25|DERL2|APPBP2|USP37|RAD23A|PSMC2|BARD1|LONP1|PSME3I…
GOBP_PROTEIN_LOCALIZATION_TO_CHROMOSOME_CENTROMERIC_REGION	2.85151e-08	1.48732e-06	0.733762	0.777361	2.41052	25	CDK1|MIS12|MTBP|SPDL1|KNL1|KNTC1|NDC80|AURKB|CDT1|CHAMP1|ZW10|TTK|CENPA|BOD1
GOBP_NUCLEAR_TRANSPORT	2.96009e-08	1.53524e-06	0.733762	0.388603	1.8688	303	XPOT|HSPA9|KPNA2|DDX39A|XPO6|CSE1L|ECT2|CDK1|TP53|KPNB1|NUP88|NUP155|SMG5|POLR2D|POM121C|ALYREF|POM121|FBXO22|UHMK1|PTTG1IP|BCL3|RPAIN|NSUN2|TXN|SMG7|NUP214|MCM3AP|XPO5|TRIM28|BARD1|NUP62|DDX19A|ABCE1|SQSTM1|ZIC1|MED1|ZPR1|CDK5|RAN|CPSF6|CHTOP|NUP85|RAE1|PTPN11|NUP205|APOD|NUP133|NCBP3|CALR|CDH1|NUTF2|RRS1|THOC3|IPO9|CDKN1A|PCID2|SSB|NPM1|NUP58|SIRT7|STK3|THOC6|NOL6|TSC1|EIF6|PPP1CC|IPO5|SMAD3|SU…
GOBP_NEGATIVE_REGULATION_OF_MULTICELLULAR_ORGANISMAL_PROCESS	2.97755e-08	1.53561e-06	0.733762	-0.292236	-1.55628	992	KCNMA1|HDAC9|LDLRAD4|SORL1|PI16|TGFB3|PDGFB|ENPP1|CD200|KLF2|SFRP1|TLR2|SERPINF1|VASH1|PRKG1|KREMEN1|KDM4A|SAV1|DLL1|PTPRM|EMILIN1|PDE3B|AMOT|FGL2|PSEN1|TOB2|AGO1|FZD7|FOXO1|IL17RD|GNAI2|GLI3|PRKCD|CD74|GPATCH3|NTN1|IRAK3|RYK|BBS2|DOCK7|VSIR|SPRED1|RAC1|IL17D|EFNB3|PLCL2|PRNP|TEK|RAP1GAP|ATP1A1|ADGRB2|ANGPTL7|ACOT11|TNFRSF1B|NRDC|NDRG2|GPR4|SFRP2|MBP|SERPINB1|MIR101-1|FIG4|SVBP|PIK3R1|HLA-DRB1|TM…
GOBP_REGULATION_OF_DNA_REPAIR	3.11099e-08	1.59547e-06	0.719513	0.468567	2.08588	151	SPIRE2|FOXM1|CHEK1|CUL4A|H2AX|UBQLN4|RAD51AP1|RBBP8|MRGBP|UBE2N|RTEL1|BRCA1|CEBPG|TEX15|TRIM28|VPS72|NSD2|HMGA2|WRAP53|POLQ|TIMELESS|OTUB1|KLHL15|UIMC1|NPAS2|TMEM161A|SIRT7|RNF169|RECQL5|KAT7|PARP1|DDX11|BABAM1|UBE2V2|RAD51|MRNIP|HSF1|SPIRE1|SPIDR|HELB|TERF2|UBE2V1|SHLD3|PPP4C|CGAS|FANCB|PARG|POLH|PARPBP|MORF4L2|EP400|SIRT6|RUVBL2|BRCC3|MBTD1|RIF1|TRRAP|HDGFL2|DHX9|PPP4R3B|NUDT16L1|RPS3|PCNA|RUVB…
GOMF_SINGLE_STRANDED_DNA_BINDING	3.7764e-08	1.92596e-06	0.719513	0.504516	2.15888	118	HSPD1|MCM4|TP53|TOP3A|LRPPRC|SMC4|RECQL4|RAD51AP1|RBBP8|MCM6|SMC2|HNRNPU|MCM2|RAD23A|LONP1|BLM|MCM8|RAD23B|RAD51D|REXO4|NEIL3|BRCA2|SPRTN|POLA1|APTX|NABP2|SSBP1|DDX11|SMC6|MCM7|RAD51|MCM10|POLR3C|FUBP3|HSF1|TWNK|TERF2
GOBP_REGULATION_OF_DNA_RECOMBINATION	3.80735e-08	1.93102e-06	0.719513	0.47994	2.08089	130	KPNA2|TFRC|CHEK1|MSH6|H1-5|UBQLN4|RAD51AP1|RBBP8|MRGBP|ALYREF|RTEL1|TEX15|VPS72|NSD2|BLM|WRAP53|POLQ|ATAD5|TIMELESS|KLHL15|RECQL5|PARP1|EXOSC6|RAD51|SUPT6H|PAXIP1|MRNIP|SPIDR|HELB|TERF2|H1-3|SHLD3|PPP4C|CGAS|FANCB|PARPBP|MORF4L2|EP400|MSH2|SIRT6|RUVBL2|MBTD1|ZRANB3|RIF1|TRRAP|HDGFL2|MRE11
GOBP_RIBOSE_PHOSPHATE_METABOLIC_PROCESS	4.04739e-08	2.04149e-06	0.719513	0.356105	1.75706	387	PGK1|PAICS|PDK1|DLAT|ALDOA|LDHA|FOXK2|PKM|PDE4D|ADSS2|ENO2|NME1|ATP5F1B|ATP5MC1|TPI1|DLD|ATP5PO|PPAT|GPI|PFAS|COASY|ACLY|ENTPD7|GAPDH|HK2|ATP5PD|ACACA|PFKP|H19|NUDT19|PANK1|HPRT1|ACOT8|PDHB|ATP5PF|PDHA1|ATP5MC3|ADCY3|RAN|INSR|CROT|ITPA|GART|MTCO2P12|MT-ATP8|HACD1|UCKL1|ACSS2|SLC25A16|NUDT4|ATIC|PRPS2|PRKAA1|GALK1|UCK1|ATP5F1E|APRT|MT-CO2|HMGCS1|GIT1|ATP5MG|PARP1|ADCY5|PPARGC1A|ARNT|EIF6|MPC2|MT-A…
GOBP_NEGATIVE_REGULATION_OF_METAPHASE_ANAPHASE_TRANSITION_OF_CELL_CYCLE	4.10695e-08	2.06021e-06	0.719513	0.668593	2.33079	41	CENPF|CCNB1|BUB1|SPDL1|KNTC1|GEN1|BUB1B|NDC80|ZWINT|AURKB|CDT1|TRIP13|MAD2L1|PCID2|ZW10|ZNF207|TTK|CHFR|PLK1
GOMF_SH3_DOMAIN_BINDING	4.58723e-08	2.27626e-06	0.719513	-0.493692	-2.1444	124	ARHGAP31|WASF2|ELMO1|SH3BGRL2|CTTNBP2|EFS|AKAP5|PRKN|EPS15|SH3BGRL|HCLS1|FMN1|DNAJC6|FUT8|PLSCR4|ARHGAP6|AFAP1L1|ABI3|INPP5D|WIPF1|CASP9|PTPN22|CYBA|CBLB|ADAM12|SYNJ2|SH3BP5|SHANK3|ARHGAP27|DOCK1|EVL|INPP5J|DAB2IP|RUFY1|PAK3|SH3BP1|REPS1|AFAP1L2|CCDC6|GPX1|NCF1|ENKUR|ARHGAP1|PTPN12|DOCK3|KHDRBS1|ITGB1BP2|ERRFI1|WAS|CIT|PTPN6|ZNF106|SHANK1|ESPN|SGIP1|MAPK15|LYN|SOS1
GOBP_IN_UTERO_EMBRYONIC_DEVELOPMENT	4.56298e-08	2.27626e-06	0.719513	0.355845	1.75578	387	EIF2S2|DSC3|HM13|RCN1|XRCC2|CHEK1|FLVCR1|TP53|RRM2|IGF2|NCAPG2|CCNB1|NEK2|CCNB2|RDH10|GPI|CUL4A|PLOD3|RBBP8|CASP8|E2F7|NOG|C2CD3|TMED2|NSUN2|UNK|HOPX|TRIM28|POLG2|CHD7|GINS1|HEY1|BCL2L1|CNOT1|MED1|ZPR1|ELF3|ARNT2|CHTOP|ANKS6|BPTF|FKBP10|TEAD4|HS6ST1|COL3A1|RUNDC1|BRCA2|GGNBP2|FOXD3|MAFG|COPS3|NLE1|EPN1|TTPA|NDEL1|ASF1B|MT-ND4|SF3B6|DHX35|STK3|GRB2|VASH2|CAPN2|MGAT1|CNOT3|ARNT|GNA13|SMAD3|E2F8|INP…
GOBP_REGULATION_OF_CELL_ADHESION	5.11365e-08	2.52383e-06	0.719513	-0.304952	-1.59226	734	PDGFB|ATXN3|SFRP1|PTPRU|PRKG1|FOXO3|DLL1|NEDD9|EMILIN1|PDE3B|PELI1|FGL2|HLA-DOA|PREX1|VIT|FZD7|ADAM22|CDC42|HLA-E|PIK3CA|FXYD5|GLI3|PRKCD|CD74|FMN1|MACF1|HLA-DRA|HLA-DPA1|ARHGAP6|VSIR|P2RY12|RAC1|EFNB3|HLA-DMA|PLXNA2|ZFHX3|ILDR2|FBLN1|SPN|PRNP|TEK|CCDC80|S1PR1|GPR4|FYN|SFRP2|MBP|DENND6A|CASS4|PIK3R1|MMRN1|HLA-DRB1|FERMT2|GPM6B|IGF1|PLPP3|CD164|PTEN|SLC9A1|FCHO1|JAK2|TNFSF4|SEMA4D|ZBTB1|LIMCH1|JAK…
GOBP_CENTROMERE_COMPLEX_ASSEMBLY	5.41152e-08	2.65656e-06	0.719513	0.735883	2.37343	29	CENPF|MIS12|CENPK|KNTC1|CENPO|CENPP|CENPE|CENPX|CENPH|CENPI|HJURP|CENPA|DLGAP5|HELLS|CENPT|CENPN|MIS18A|H3-3A
GOBP_IMMUNE_EFFECTOR_PROCESS	5.7628e-08	2.81396e-06	0.719513	-0.321516	-1.64756	595	FGR|TGFB3|CLEC4E|A2M|DLL1|FGL2|PSEN1|HLA-DOA|HLA-E|VAMP3|MASP2|PRKCD|TRAF3IP2|CD74|CLU|HLA-DRA|IRAK3|PTGDR|HLA-DPA1|STX7|MTOR|C4A|HLA-DMA|PLCL2|IL1R1|SPN|TNFRSF1B|FYN|IL6R|FOXP1|C4BPA|C4B|MFAP4|DOCK11|PLEKHM2|HLA-DRB1|TMEM98|SNAP23|INPP5D|RBP4|KLK7|TLR3|TNFSF4|ZBTB1|BTK|PTPN22|CD84|IL5|RIPK3|GAPT|BCL10|DOCK2|HLA-DPB1|CD81|LILRB4|C1QA|APBB1IP|CLEC7A|PRAM1|SERPING1|CD86|DDX60|NLRP3|NOTCH2|ANGPT1|PT…
GOBP_POSITIVE_REGULATION_OF_IMMUNE_SYSTEM_PROCESS	5.8984e-08	2.86493e-06	0.719513	-0.298858	-1.57328	850	PRKCH|FGR|LRRK2|A2M|ERMAP|ANO6|FOXO3|SFPQ|CTNNBIP1|ACIN1|PELI1|PSEN1|HLA-DOA|HCLS1|HLA-E|PIK3CA|VAMP3|GLI3|MASP2|PRKCD|CD74|CLU|HLA-DRA|IRAK3|HLA-DPA1|STX7|PPP2R3C|VSIR|P2RY12|RAC1|C4A|EFNB3|HLA-DMA|PLCL2|IL1R1|EP300|SPN|PRNP|KLHL6|THEMIS2|CSF1R|FYN|IL6R|FOXP1|C4BPA|C4B|MFAP4|HLA-DRB1|INPP5D|IGF1|RBP4|KLK7|FCHO1|JAK2|TNFSF4|ZBTB1|BTK|NFATC2|NFAM1|PTPN22|IL6ST|CD84|RNF185|IL5|PLEKHA1|BCL10|AXL|HLA…
GOBP_NEGATIVE_REGULATION_OF_IMMUNE_SYSTEM_PROCESS	5.98563e-08	2.892e-06	0.704976	-0.356058	-1.76323	402	FGR|TGFB3|CD200|SFRP1|A2M|RIN3|MMP28|EMILIN1|PELI1|FGL2|HLA-DOA|TOB2|HLA-E|GLI3|CD74|IRAK3|LRFN5|VSIR|IL17D|PLCL2|ILDR2|SPN|PRNP|PADI2|FYN|TSC22D3|PLCB1|TAPBPL|C4BPA|PIK3R1|HLA-DRB1|INPP5D|LRCH1|TLR3|TNFSF4|BTK|PTPN22|CD84|AXL|BPI|LILRB4|CBLB|SLIT2|ELF1|SERPING1|YTHDF2|CD86|METTL3|DUSP1|ANGPT1|PTPRC|STAT2|SERPINB9|HFE|FBXO7|HLA-F|TYROBP|NCKAP1L|ARRB2|HAVCR2|BMP4|PPP3CB|CCN3|TNFRSF14|RHBDF2|AKT1|M…
GOMF_INTRAMOLECULAR_OXIDOREDUCTASE_ACTIVITY	6.50446e-08	3.12623e-06	0.704976	0.636584	2.32267	50	P4HB|TPI1|GPI|GLRX2|PDIA6|PTGES2|PTGIS|PTGES3|PTGES|PDIA4|TXNDC5|ECI1|ERP44|PDIA3|EBPL|QSOX1|QSOX2|MRI1|GNPDA1|ENOPH1|RPIA
GOBP_NEGATIVE_REGULATION_OF_NUCLEAR_DIVISION	6.93427e-08	3.31545e-06	0.704976	0.624862	2.31706	54	CENPF|CHEK1|CCNB1|MTBP|BUB1|SPDL1|KNTC1|GEN1|BUB1B|NDC80|ZWINT|AURKB|RAD1|CDT1|TRIP13|TOM1L1|MAD2L1|FBXO43|PCID2|ZW10|ZNF207|TTK|PLK1
GOBP_MITOCHONDRIAL_TRANSPORT	7.21644e-08	3.41479e-06	0.704976	0.427436	1.9574	195	HSPD1|NPEPPS|FLVCR1|TP53|PPIF|TIMM17A|BNIP3|ATP5F1B|ATP5PO|PDCD5|TOMM40|TIMM8B|NOL3|PMPCA|TOMM20|TIMM50|HK2|ATP5PD|HAX1|SLC25A4|TIMM10|ATP5PF|BCL2L1|SLC25A5|USP36|TIMM8A|ROMO1|TOMM34|HSPA4|MT-ATP8|SLC25A16|NDUFA13|PMPCB|SAE1|PRKAA1|ATP5F1E|CNP|TIMM13|ATP5MG|SLC35F6|TIMM44|CHCHD10|IMMP1L|STARD3|MT-ATP6|ATP5ME|ATP5MF|SPG7|TOMM40L|MTX2|TOMM70|TOMM5|BCS1L|TIMM17B|ABCB10|TMEM102|SLC25A10|ANTKMT|ATP5F1…
GOBP_POSITIVE_REGULATION_OF_MITOTIC_CELL_CYCLE_PHASE_TRANSITION	7.21644e-08	3.41479e-06	0.704976	0.540011	2.20553	89	CDK1|RRM2|UBE2C|CCNB1|MTBP|CUL4A|DTL|CDK4|CDCA5|CCND1|CDC7|MDM2|RAD51C|ANAPC11|CDT1|CPSF3|ANAPC7|RPTOR|BRD4|CDC6|CDC25B|RRM2B|NSMCE2|RRM1|CDC25C|ESPL1|CENPJ|DLGAP5|LSM11|CDK10|CDC23|CUL3|RDX|CDC27
GOBP_RIBONUCLEOPROTEIN_COMPLEX_SUBUNIT_ORGANIZATION	8.05537e-08	3.79222e-06	0.704976	0.419179	1.92801	204	EIF2S2|BOP1|DHX8|SNRPE|PRPF3|SF3A2|POLR2D|BRIX1|SNRPG|ATR|COIL|DENR|NOL3|MRPS7|PTGES3|DDX23|KHDC4|PRPF6|RNU6ATAC|AAR2|SNRNP200|PRPF19|RNU4-1|CPSF6|CDC73|MCTS1|GEMIN5|RRS1|RPLP0P6|RPL38|ADAR|NLE1|PRPF31|PSIP1|GEMIN4|RPLP0|STRAP|LSM4|ERAL1|SNRPF|CLNS1A|TAF9|XRCC5|EIF6|SNRPC|MRPS11|RNVU1-7|PPAN|RPS19|PWP2|SNRPD2|RNU4ATAC|RPS5|RPL23A|SNRPB|KIF5B|GEMIN6|SRSF1|RPF2|AGO2|RPS28|LUC7L3|NUFIP1|SNRPD1|RNU5A…
GOBP_DNA_REPLICATION_INITIATION	8.67166e-08	4.06152e-06	0.704976	0.688536	2.36821	38	MCM4|ORC6|MCM6|MCM2|GMNN|CDT1|CCNE2|CCNE1|CDK2|CDC6|POLA1|TOPBP1|KAT7|MCM7|MCM10|POLA2|ORC2|ORC4|TICRR|LRWD1|ORC5|MCIDAS|CDC34|MCM3
GOBP_LEUKOCYTE_DIFFERENTIATION	8.86014e-08	4.12873e-06	0.704976	-0.331222	-1.68308	532	HDAC9|CLEC4E|LEPR|SFRP1|SOS2|TLR2|FOXO3|CTNNBIP1|DLL1|ACIN1|RUNX2|FGL2|PSEN1|HLA-DOA|PREX1|IKZF1|HCLS1|TOB2|FZD7|CDC42|GLI3|TAL1|TRAF3IP2|CD74|HLA-DRA|RASSF2|PPP2R3C|MTOR|VSIR|PLCL2|HECTD1|EP300|SPN|BATF3|CSF1R|IL6R|MYH9|FOXP1|JUN|DOCK11|PIK3R1|HLA-DRB1|TMEM98|INPP5D|GAB3|RPL22|TLR3|TNFSF4|ZBTB1|PRDM1|BTK|PRXL2A|NFAM1|PTPN22|PATZ1|IL5|RIPK3|AXL|DOCK2|CD4|CD81|LILRB4|VNN1|CD86|THEMIS|METTL3|FOS|BC…
GOBP_REGULATION_OF_MITOTIC_SISTER_CHROMATID_SEGREGATION	9.06398e-08	4.20239e-06	0.704976	0.655224	2.32611	45	CENPF|CCNB1|PTTG1|BUB1|SPDL1|KNTC1|GEN1|BUB1B|NDC80|ZWINT|HNRNPU|AURKB|CDT1|TRIP13|MAD2L1|PCID2|ZW10|ZNF207|TTK|PLK1
GOBP_RIBOSOME_ASSEMBLY	9.47371e-08	4.37028e-06	0.704976	0.598883	2.28684	60	C1QBP|BOP1|NIP7|BRIX1|MRPS7|DHX37|MRPL22|NGRN|RRS1|RPLP0P6|RPL38|NLE1|NPM1|RPLP0|ERAL1|XRCC5|EIF6|MRPS2|MRPS11|PPAN|RPS19|PWP2|RPS5|RPL23A|EFL1|RPF2|RPS28
GOMF_ATP_DEPENDENT_ACTIVITY_ACTING_ON_DNA	9.82459e-08	4.50949e-06	0.704976	0.513262	2.16742	104	TOP2A|MCM4|XRCC2|MSH6|G3BP1|BRIP1|RFC4|RECQL4|MCM6|RTEL1|RAD51C|MCM2|CHD7|BLM|MCM8|POLQ|ATAD5|RAD51D|BPTF|DNA2|RFC3|RFC2|SMARCA4|RECQL5|CHD1|DDX11|XRCC5|MCM7|RAD51|GTF2F2|HELB|CDK7|TWNK|DDX12P|RFC5|HLTF|MSH2|SETX|RUVBL2|DSCC1|CHD1L|ERCC3|ZRANB3|MCM3|CHTF18|RAD17|MRE11|IGHMBP2|DHX9|ERCC6L
GOBP_TUMOR_NECROSIS_FACTOR_SUPERFAMILY_CYTOKINE_PRODUCTION	1e-07	4.56718e-06	0.704976	-0.447834	-2.02394	169	LRRK2|TLR2|PSEN1|HLA-E|CLU|IRAK3|VSIR|SPN|ZBTB20|FOXP1|MIR101-1|PIK3R1|IGF1|DICER1|NFATC4|JAK2|TLR3|PTPN22|CD84|BCL10|AXL|BPI|LILRB4|CYBA|CLEC7A|CD34|CD86|TWIST1|IL33|ANGPT1|PTPRC|SASH3|TYROBP|EPHB2|ARRB2|HAVCR2|THBS1|CYBB|TSPO|SPON2|PTAFR|NOD1|LILRA2|IFNG|PARK7|GPNMB|C5AR2|TREM2|CD33|CCR2|GAS6|ZFP36|SYK|C1QTNF4|PLCG2|UBE2J1|GHRL|CD2|TLR1|CCL19|LGALS9|CX3CR1|IFNGR1|ERRFI1|NLRC3|HMGB1|ARG2|MIR27B|…
GOBP_CHROMATIN_REMODELING	1.008e-07	4.58092e-06	0.704976	0.399025	1.8828	246	H3C2|SET|H2BC9|H3C8|TTI1|GATAD2A|UCHL5|H1-5|CENPP|H2AX|SMYD3|H3C7|H2BC21|GRWD1|KDM5B|CHAF1A|H4C8|MCM2|MCM3AP|ANP32E|CHD7|VPS72|NFRKB|HMGA1|SSRP1|H2BC5|ZNHIT1|H2BC12|H2BC8|TP63|H2BC15|BPTF|HJURP|POLE3|H3C10|BRD4|H2BC11|H2AC25|NPM1|H3C3|ASF1B|SMARCA4|CHD1|H2BC17|H2BC7|BAZ1B|H3-4|ACTR5|H2BC3|HELLS|SUPT6H|MYC|SUV39H2|CFDP1|KAT2A|SRCAP|DNAJC9|H3C6|CHAF1B|H3C13|H1-3|SMARCC1|H2BC18|NUDT5|CBX3|MBD3|TAF6L…
GOMF_ISOMERASE_ACTIVITY	1.03726e-07	4.69069e-06	0.704976	0.454943	2.03118	153	TOP2A|HSPD1|PUS7|P4HB|YJEFN3|PPIF|TOP3A|TPI1|GPI|GLRX2|DEGS1|PDIA6|PTGES2|PTGIS|DKC1|PTGES3|GLCE|PTGES|PDIA4|LSS|TRUB2|PUS7L|TXNDC5|FKBP11|FKBP10|NAXE|ECI1|THAP4|PUS3|FKBP4|PGM2L1|ERP44|PDIA3|EBPL|QSOX1|PPIB|PMM2|PUS1|QSOX2|GFUS|PPIL1|TOP1MT|MRI1|SPAST|GNPDA1|ENOPH1|RPE|FKBP15|RPUSD4|RPIA|SRR
GOMF_OXIDOREDUCTASE_ACTIVITY_ACTING_ON_A_HEME_GROUP_OF_DONORS	1.19653e-07	5.38438e-06	0.690132	0.816398	2.31103	18	COX5A|COX5B|COX6B1|COX6A1|COX7B|MTCO2P12|COX4I1|COX8A|MT-CO2|SURF1|MT-CO3|COX7A2L
GOBP_CELLULAR_PROTEIN_CATABOLIC_PROCESS	1.32309e-07	5.92488e-06	0.690132	0.298631	1.56457	790	HM13|DDIT3|KIF14|SNF8|PSMA7|UBE2C|PSMD14|BNIP3|NPLOC4|UBE2S|CCDC47|HSPA5|PSMB4|TRPC4AP|UCHL5|CANX|HSP90B1|CUL4A|AURKA|DTL|UBQLN4|PSMD7|FBXL8|PSMD3|DET1|DDA1|TRAF4|PSME3|ADRM1|UBE2N|RNF114|FBXO22|UBXN4|CASP8|UBE2Z|TLK2|PSMB3|CCNF|FBXW5|PTTG1IP|MDM2|PBK|TRIM25|TMTC3|VGLL4|UBE2G1|CTSC|USP10|ANAPC1|VPS25|DERL2|APPBP2|USP37|RAD23A|PSMC2|LONP1|PSME3IP1|PSMD4|PSMD1|RNFT2|ANAPC11|NR1D1|PSMD8|USP36|PLAA|S…
GOBP_CIRCULATORY_SYSTEM_PROCESS	1.53129e-07	6.82389e-06	0.690132	-0.319766	-1.63087	577	KCNMA1|BVES|AR|CELF2|SLC7A8|PDGFB|CACNA1D|KLF2|LEPR|SCN2B|CACNA2D1|PRKG1|CACNA1C|CTNNBIP1|CDH5|DLL1|TBXAS1|ECE1|GSTM2|KCNMB1|PPCS|FLI1|CDC42|SLC44A1|PIK3CA|GNAI2|SCN4B|CCN2|AKAP13|MTOR|TRPC1|CYP4A11|TEK|ATP1A1|PER2|GPR4|SLC2A5|FYN|GSN|NPY1R|FERMT2|SLCO2B1|ZMPSTE24|SLC22A5|ELN|SRI|SLC9A1|JAK2|SLC5A6|ADORA3|PIK3C2A|CALM1|CYP4F12|PDE3A|SLC15A2|RPS6KA2|KCNQ1|SLC1A4|PPARA|NAV2|FAAH|SLC6A4|MEF2A|ROCK1|…
GOBP_INFLAMMATORY_RESPONSE	1.61725e-07	7.17214e-06	0.690132	-0.301723	-1.57854	749	HDAC9|FGR|NFKBIA|CD200|LRRK2|A2M|PTGER2|TLR2|SERPINF1|ANO6|CTNNBIP1|CDH5|CXCR6|NT5E|PLD3|DAGLB|PNMA1|HLA-E|SCUBE1|CD163|VAMP3|PRKCD|TRAF3IP2|NLRP1|PTGDR|PLP1|LRFN5|MTOR|RAC1|C4A|IL17D|PLD4|IL1R1|C1QTNF12|TLR5|SNCA|TEK|THEMIS2|TNFRSF1B|CSF1R|GPR4|FYN|IL6R|FOXP1|APOL3|IL16|C4B|HLA-DRB1|HSPG2|SNAP23|IL17RE|CDO1|IGF1|NFATC4|JAK2|TLR3|TNFSF4|ADORA3|BTK|PSMA6|KPNA6|NFAM1|IL6ST|IL5|ADCY1|PPARA|AXL|AREL1…
GOBP_POSITIVE_REGULATION_OF_TRANSPORT	1.74954e-07	7.72151e-06	0.690132	-0.292172	-1.53976	872	TMEM30B|FGR|SORL1|TGFB3|PDGFB|CACNA1D|NFKBIA|RAB2B|LRRK2|C2CD5|TBC1D5|TLR2|ACSL5|CACNA2D1|ANO6|MYLK|LDLRAP1|AKAP5|PINK1|DLL1|TCF7L2|PPM1A|PRKN|HSPA2|GSTM2|SCP2|PSEN1|KCNMB1|HCLS1|LEPROT|CDC42|GNAI2|GLI3|MFGE8|PKD2|PRKCD|TMED10|SCN4B|ARF6|CLU|PLP1|RAB31|UBL4B|AZIN2|P2RY12|C4A|TRPC1|NRDE2|C1QTNF12|STXBP5|CYP4A11|PRNP|SNCA|ACSL1|FYN|AKAP6|TARDBP|C4B|RAB15|PIK3R1|AMIGO1|HLA-DRB1|DMAP1|TRPC6|IGF1|RBP4…
GOBP_IMMUNE_SYSTEM_DEVELOPMENT	1.81297e-07	7.9632e-06	0.690132	-0.290845	-1.54029	935	BVES|WASF2|WBP1L|HDAC9|DNAI4|PDGFB|NFKBIA|CLEC4E|KLF2|LEPR|SFRP1|SOS2|ARID4A|TLR2|CACNA1C|FOXO3|CTNNBIP1|DLL1|ACIN1|RUNX2|SIX1|FGL2|PSEN1|HLA-DOA|MTURN|PREX1|IKZF1|HCLS1|TOB2|FZD7|FLI1|CDC42|BRD1|HLA-E|SELPLG|GLI3|TAL1|TRAF3IP2|RBFOX2|CD74|HLA-DRA|IRAK3|CSF3R|RASSF2|XKR8|PPP2R3C|MTOR|VSIR|IL17D|PLCL2|PIP4K2A|PLD4|HECTD1|EP300|SPN|TEK|BATF3|EML1|CSF1R|IL6R|SIX4|MYH9|FOXP1|SFRP2|JUN|DOCK11|PIK3R1|H…
GOMF_CYTOSKELETAL_PROTEIN_BINDING	2.11775e-07	9.25758e-06	0.690132	-0.282569	-1.50393	983	KCNMA1|SYNPO2|DAAM1|WASF2|DNAL1|CLSTN1|PSTPIP2|CACNA1D|CROCC|LRRK2|ANXA6|SSH2|VASH1|MYLK|MARK3|CACNA1C|TOGARAM1|LIMA1|EPB41L2|IPP|PRKN|HSPA2|PACSIN2|SPATA6|HCLS1|KTN1|OPHN1|MACO1|FXYD5|PKD2|TTLL1|FMN1|CLU|MACF1|NEXN|MRTFA|DNAI7|MYO5B|GMFB|RCAN3|MYO1D|EP300|STXBP5|CORO6|PRNP|SNCA|NIN|EML1|ADD3|EML3|CCDC88C|PARVG|FYN|KIF13A|TTLL11|MYH9|ABI3|KIF1B|HAUS4|GSN|CAP1|CFL2|TUBGCP6|BEX4|SVBP|RMDN2|PLEKHM2|…
GOBP_CELLULAR_COMPONENT_DISASSEMBLY	2.13556e-07	9.29122e-06	0.690132	0.334847	1.68032	462	ADAMTS5|TOP2A|TPX2|VMP1|VDAC1|SET|MAP1LC3C|CDK1|TP53|KIF14|BLCAP|BNIP3|DHX8|ETF1|RETREG1|LAMC1|MRRF|KIF2A|UBQLN4|ADAM8|EIF5A2|KIF18B|DENR|EIF5A|GRWD1|CKAP2|HK2|CAMSAP1|HAX1|SLC25A4|WIPI1|SPTBN2|HMGA1|SSRP1|ATP2A2|GFM2|SLC25A5|USP36|HSPA8|ABCE1|SEMA5A|SQSTM1|KIF18A|CDK5|ATG4B|SHARPIN|INSR|SCAF4|GOLGA2|DUSP3|MCTS1|EPS8|PRKCA|DNM1L|H2AC25|CTSV|SMCR8|CHMP4B|NDEL1|VPS4A|CFL1|CHMP2A|SMARCA4|MTIF2|PPP1R…
GOBP_ENDOMEMBRANE_SYSTEM_ORGANIZATION	2.17188e-07	9.40467e-06	0.690132	0.319613	1.62361	538	VMP1|RTN3|FER1L4|CDK1|LMNB1|SNF8|NPLOC4|CCDC47|NUP155|MIA3|ANKLE2|XKR9|TMED9|COL5A1|HGS|KNL1|UGCG|DEGS1|ARFGEF2|TOR1B|RAB22A|GORASP2|SURF4|TMED2|ABCA1|SNAP47|VPS25|STX3|PLEKHJ1|TMEFF2|SEC61A1|SEC16A|OSBPL2|ATP2A2|SPAG4|COG1|SQSTM1|NEMP1|ARV1|ARL6IP1|XKR6|GOLGA2|EMC2|TOR1AIP2|OSBP|EIF2AK3|F2R|CAV1|SMPD4|PRKCA|ANO7|SYNGR2|SERPINE2|DNM1L|TLCD1|TMEM9|RAB3A|ZW10|CHMP4B|NDEL1|VPS4A|LMAN2|S100A9|CAV2|CH…
GOBP_REGULATION_OF_CELLULAR_RESPONSE_TO_STRESS	2.19684e-07	9.46806e-06	0.690132	0.30459	1.57405	664	AGR2|P4HB|SPIRE2|DDIT3|FOXM1|DNAJC2|CHEK1|TP53|ANKRD1|HSPA5|RBL1|RFWD3|CUL4A|H2AX|UBQLN4|ATR|RAD51AP1|RBBP8|MRGBP|TRAF4|NOL3|HYOU1|UBE2N|ZNF622|WDR76|RTEL1|BRCA1|PTTG1IP|TMED2|MDM2|PBK|CEBPG|TXN|TEX15|H19|TRIM28|FICD|VPS72|NSD2|CERS2|SMYD2|HMGA2|RNFT2|BCL2L1|TAF9B|TRIAP1|WRAP53|POLQ|ATAD5|TRAF2|TIMELESS|RPL26|PYCR1|DUSP3|DDIAS|EIF2AK3|EEF1E1|OTUB1|CAV1|KLHL15|DNAJB9|MANF|UIMC1|DHFR|GRINA|NPAS2|SP…
GOBP_POSITIVE_REGULATION_OF_CELL_DIFFERENTIATION	2.31076e-07	9.91252e-06	0.690132	-0.292162	-1.53706	829	PRKCH|NUMB|MAP3K5|AR|TGFB3|SFRP1|TLR2|SERPINF1|KDM4A|SAV1|FOXO3|CTNNBIP1|CDH5|TCF7L2|NEDD9|ACIN1|RUNX2|PARP2|SIX1|HDAC1|KDM1A|MTURN|PREX1|HCLS1|CDON|RBM24|CDC42|BRD1|GDF10|SPEN|LPAR3|GLI3|TAL1|CD74|CCN2|MACF1|HLA-DRA|NTN1|XKR8|PPP2R3C|MTOR|VSIR|RAC1|PLXNA2|PRMT5|NIN|CHODL|RPS6KA1|TNFRSF1B|FAIM|IL6R|PLCB1|SFRP2|AKAP6|CASS4|AMIGO1|HLA-DRB1|INPP5D|FERMT2|ZBTB7C|BOC|FAXDC2|IGF1|DICER1|CSNK1E|JAK2|TNF…
GOBP_PURINE_CONTAINING_COMPOUND_BIOSYNTHETIC_PROCESS	2.42287e-07	1.03451e-05	0.674963	0.412016	1.88976	199	PAICS|SHMT2|PDK1|DLAT|ALDOA|ADSS2|NME1|ATP5F1B|ATP5MC1|DLD|ATP5PO|PPAT|PFAS|COASY|ACLY|ATP5PD|ACACA|H19|PANK1|HPRT1|PDHB|ATP5PF|PDHA1|ATP5MC3|ADCY3|GART|MTCO2P12|MT-ATP8|HACD1|ACSS2|SLC25A16|MTHFD2L|ATIC|PRPS2|ATP5F1E|APRT|MT-CO2|ATP5MG|ADAL|PARP1|ADCY5|PPARGC1A|MPC2|MT-ATP6|DCAKD|MYC|PANK3|PDHX|TECR|ATP5ME|SLC25A12|ATP5MF|ACSL3|ADORA2B|SLC35B3|NME2|ADA|IMPDH1|ACSBG1|ADCY10|ANTKMT|ATP5F1EP2|DGUOK…
GOBP_HOMOPHILIC_CELL_ADHESION_VIA_PLASMA_MEMBRANE_ADHESION_MOLECULES	2.47841e-07	1.05332e-05	0.674963	0.436301	1.96857	166	DSC3|PCDHGB6|PCDHGA1|DSC2|PCDHGA6|PCDHGB3|PCDHGB2|ROBO1|IGFN1|PCDHGA8|PCDHGA7|PCDHGA5|PCDHGA11|PCDHGB4|PVR|PCDHB2|PCDHB10|PCDHGA9|PCDH7|PCDHB8|DSG1|PCDHB9|PCDHA5|PCDHGA10|PCDHA7|CDH1|PCDHA4|PCDHB5|PCDHB16|PCDHGC4|PCDHA3|PCDHGB7|PCDHB7|PCDHGA4|PCDHGC5|PCDHB3|PCDHB6|PCDHA9|DSG2|PCDHA2|VSTM2L|PCDHA10|PCDHA6|PCDHGB5|CDH10|BSG|PCDHA8|PCDHB1|PCDHB11|CELSR3|CDH13|CNTN2|CDH9|PCDHAC1|PCDH8|CADM3|NECTIN4
GOBP_PURINE_CONTAINING_COMPOUND_METABOLIC_PROCESS	2.56431e-07	1.08481e-05	0.674963	0.339166	1.68088	406	PGK1|PAICS|SHMT2|PDK1|DLAT|ALDOA|LDHA|FOXK2|PKM|PDE4D|ADSS2|ENO2|NME1|ATP5F1B|ATP5MC1|TPI1|DLD|ATP5PO|PPAT|GPI|PFAS|COASY|ACLY|ENTPD7|GAPDH|HK2|ATP5PD|ACACA|PFKP|H19|NUDT19|PANK1|HPRT1|ACOT8|PDHB|ATP5PF|PDHA1|ATP5MC3|ADCY3|RAN|INSR|CROT|ITPA|GART|MTCO2P12|MT-ATP8|HACD1|ACSS2|SLC25A16|NUDT4|MTHFD2L|ATIC|PRPS2|PRKAA1|GALK1|ATP5F1E|APRT|MT-CO2|NUDT15|HMGCS1|GIT1|ATP5MG|ADAL|PARP1|ADCY5|PPARGC1A|ARNT…
GOBP_ATTACHMENT_OF_SPINDLE_MICROTUBULES_TO_KINETOCHORE	2.59206e-07	1.09152e-05	0.674963	0.690428	2.35272	37	SPAG5|ECT2|MIS12|CCNB1|SPC24|NEK2|RACGAP1|NUF2|KNL1|CENPE|NDC80|SPC25|HNRNPU|AURKB|CDT1|CHAMP1|ZNF207|BOD1
GOBP_MITOTIC_DNA_INTEGRITY_CHECKPOINT_SIGNALING	2.70967e-07	1.13583e-05	0.674963	0.539115	2.1815	83	CASP2|CDK1|CHEK1|TP53|DONSON|RFWD3|SDE2|DTL|BRCA1|CCND1|MDM2|RINT1|HMGA2|BLM|TRIAP1|RPL26|CDK2|UIMC1|EME1|CDC6|CDKN1A|TOPBP1|BABAM1|PLK1|PLK2|MRNIP|RAD9B|GIGYF2|TICRR|MUS81|MSH2|GTSE1|TIPIN|BRCC3|MUC1|RAD17|MRE11|ZNF830|CCNG1
GOBP_POSITIVE_REGULATION_OF_CHROMOSOME_ORGANIZATION	2.7257e-07	1.13736e-05	0.674963	0.526871	2.14817	87	CCT5|NEK2|CCT8|SMC4|NCAPD2|ATR|NCAPG|DKC1|CCT2|RTEL1|SMC2|CCT3|SETDB1|DNMT1|TRIM28|AURKB|FEN1|CDT1|CCT4|CCT7|CDK2|GNL3|NSMCE2|NABP2|SSBP1|DDX11|XRCC5|PPHLN1|LIG4|TERF2|TCP1|NEK7|SIRT6|ZNF304|MRE11|TPR|SMC5|MAPKAPK5|SIN3A|ACD|PARN|CCT6A|SLX4|NCAPH
GOBP_LYMPHOCYTE_ACTIVATION	2.77608e-07	1.15314e-05	0.674963	-0.300024	-1.5603	716	HDAC9|FGR|CLEC4E|LEPR|SFRP1|SOS2|FOXO3|DLL1|RUNX2|CCND3|PELI1|FGL2|PSEN1|HLA-DOA|PREX1|IKZF1|FZD7|HLA-E|PIK3CA|GLI3|PRKCD|TRAF3IP2|CD74|HLA-DRA|HLA-DPA1|PPP2R3C|MTOR|VSIR|EFNB3|HLA-DMA|PLCL2|HECTD1|EP300|ILDR2|SPN|PRNP|THEMIS2|TNFRSF1B|FYN|IL6R|MYH9|FOXP1|GSN|DOCK11|HLA-DRB1|TMEM98|INPP5D|IGF1|RPL22|FCHO1|JAK2|TNFSF4|KIF13B|ZBTB1|PRDM1|BTK|NFATC2|NFAM1|PTPN22|PATZ1|IL6ST|CD84|IL5|RIPK3|GAPT|BCL10…
GOBP_MRNA_PROCESSING	2.83934e-07	1.16884e-05	0.674963	0.324914	1.63724	474	C1QBP|DDX39A|TSEN54|DHX8|SNRPE|METTL16|PRPF3|PAXBP1|SF3A2|POLR2D|RBM28|JMJD6|SNRPG|CSTF1|COIL|DDX41|PRPF40A|NOL3|EFTUD2|ALYREF|DDX23|KHDC4|PRPF4|PRPF6|HNRNPU|RNU6ATAC|TRUB2|BARD1|AAR2|SNRNP200|DDX46|PTBP3|HSPA8|SCNM1|PRPF19|CPSF3|ZPR1|TENT4A|RNU4-1|SF3B3|NCL|CPSF6|SCAF4|SUGP2|CDC73|PTBP1|RRP1B|RBM19|SF3B4|LSM7|GEMIN5|NCBP3|SNRPB2|THOC3|ADAR|PRPF31|PNPT1|PSIP1|GEMIN4|CASC3|SF3B6|RPRD1B|STRAP|LSM4|…
GOBP_DNA_GEOMETRIC_CHANGE	2.83691e-07	1.16884e-05	0.674963	0.519712	2.1514	95	TOP2A|MCM4|G3BP1|BRIP1|RFC4|RECQL4|MCM6|RTEL1|MCM2|CHD7|HMGA1|GINS1|BLM|MCM8|POLQ|GINS2|DNA2|RFC3|RFC2|RECQL5|CHD1|SSBP1|DDX11|XRCC5|MCM7|RAD51|GINS4|MCMDC2|GTF2F2|HELB|TWNK|DDX12P|RFC5|HMGB3|SETX|RUVBL2|DSCC1|CHD1L|ERCC3|ZRANB3|MCM3|CHTF18|MRE11|IGHMBP2|DHX9|ERCC6L|RUVBL1
GOBP_NEGATIVE_REGULATION_OF_DNA_METABOLIC_PROCESS	2.93745e-07	1.19976e-05	0.674963	0.482185	2.06333	118	DNAJC2|CHEK1|MSH6|TP53|ANKRD1|H1-5|UBQLN4|NIBAN2|RTEL1|HNRNPU|TRIM28|HMGA2|BLM|POLQ|OTUB1|KLHL15|CDKN1A|ZNF93|RNF169|RECQL5|KCNK2|PARP1|XRCC5|HSF1|HELB|TERF2|H1-3|SHLD3|MAPT-AS1|CGAS|FANCB|SRC|PARPBP|GNL3L|MSH2|DCP2|ZRANB3|RIF1|NAT10|MEN1|NUDT16L1|RPS3|ZSCAN4|TEN1|ACD|RMI2
GOBP_RIBOSOMAL_LARGE_SUBUNIT_BIOGENESIS	2.94058e-07	1.19976e-05	0.674963	0.556752	2.18468	71	DDX18|BOP1|RRP15|WDR12|NIP7|BRIX1|MAK16|ZNF622|NIFK|RPL26L1|RPL26|RRS1|RPLP0P6|RPL38|NLE1|NPM1|NVL|RPLP0|PAK1IP1|EIF6|NHP2|RPL35|PPAN|GTF3A|GTPBP4|RPL23A|HEATR3|RPF2|RSL1D1|MRPL1
GOBP_CELLULAR_COMPONENT_MORPHOGENESIS	2.98257e-07	1.2115e-05	0.674963	-0.296289	-1.54956	748	NUMB|SIPA1L1|WASF2|RERE|ROBO4|LRRK2|PGM5|KALRN|SZT2|PALS1|NUBPL|TLR2|NRP2|PTPRM|PRKN|ECE1|PSEN1|PACSIN2|OPHN1|CDC42|LPAR3|ATL1|UST|GLI3|RBFOX2|MACF1|NTN1|NEXN|RYK|RFX2|ROBO3|DOCK7|AKAP13|RAC1|EFNB3|TNIK|SULT4A1|KIDINS220|PLXNA2|PID1|NIN|CHODL|SLC23A2|TMEM106B|SRGAP2|CSF1R|FYN|SIX4|USP33|MBP|ABI3|FIG4|CFL2|CCDC136|AMIGO1|BOC|S100B|DICER1|NFATC4|PLPPR4|PTEN|DVL1|MAPK8IP2|SEMA4D|KIF13B|NEFH|TTC8|ANK…
GOBP_CYTOKINESIS	3.09639e-07	1.2522e-05	0.674963	0.43757	1.9796	170	SPIRE2|ECT2|POLDIP2|KIF14|ANLN|KIF20A|RACGAP1|AURKA|JTB|ENTR1|AHCTF1|PRPF40A|CKAP2|CEP55|E2F7|KIF23|CSPP1|TMEM250|AURKB|KIF4A|NUP62|BCL2L1|STAMBP|MYO19|ARF1|KIF20B|CDC6|BRCA2|CDC25B|CHMP4B|VPS4A|INCENP|CHMP2A|GIT1|ESPL1|CENPA|PLK1|PLK2|SEPTIN9|E2F8|ALKBH4|CUL7|MITD1|CNTROB|SPIRE1|BIRC6|CUL3|CHMP6|RTKN|CHMP4C|SPAST|ROCK2|SON
GOBP_MEMBRANE_ORGANIZATION	3.69874e-07	1.48923e-05	0.674963	0.292486	1.53081	760	HSPA9|VMP1|CHCHD3|YJEFN3|SPIRE2|FER1L4|LMNB1|TP53|PPIF|BNIP3|CCDC47|NUP155|MIA3|ANKLE2|XKR9|TMED9|COL5A1|KIF20A|HGS|UGCG|DEGS1|PDCD5|TIMM8B|SEC24A|PDCD6|TOR1B|NOL3|PLEKHA3|CEP55|TIMM50|TMED2|ABCA1|RABEP1|SNAP47|HK2|STX3|TMEFF2|RABIF|IMMT|SEC61A1|SLC25A4|SEC16A|AURKB|STARD4|RCC1L|OSBPL2|ATP2A2|TIMM10|SPAG4|BCL2L1|SLC25A5|HSPA8|NEMP1|TRIAP1|DNAJA3|ARV1|ARL6IP1|TIMM8A|APOO|ARF1|ROMO1|PLTP|XKR6|ANKRD…
GOBP_REGULATION_OF_CELL_ACTIVATION	3.79268e-07	1.52039e-05	0.674963	-0.313037	-1.60848	606	FGR|PDGFB|CD200|SFRP1|LRRK2|SOS2|PRKG1|FOXO3|EMILIN1|PELI1|FGL2|HLA-DOA|HLA-E|PIK3CA|GLI3|PRKCD|CD74|CCN2|HLA-DRA|HLA-DPA1|PPP2R3C|LRFN5|VSIR|EFNB3|HLA-DMA|ILDR2|SPN|PRNP|SNCA|RPS6KA1|THEMIS2|TNFRSF1B|FYN|MMRN1|HLA-DRB1|INPP5D|IGF1|FCHO1|JAK2|TNFSF4|ZBTB1|PRDM1|BTK|NFATC2|NFAM1|PTPN22|IL6ST|CD84|IL5|RIPK3|BCL10|AXL|BPI|HLA-DPB1|CD4|CD81|LILRB4|VNN1|CBLB|CLEC7A|PRAM1|AIF1|LMO4|CD86|METTL3|IL33|BCL…
GOBP_DNA_STRAND_ELONGATION_INVOLVED_IN_DNA_REPLICATION	3.81167e-07	1.52135e-05	0.674963	0.831391	2.21409	15	MCM4|RFC4|LIG1|GINS1|POLE3|DNA2|POLD3|POLA1|RFC3|MCM7|POLE|MCM3|LIG3|PCNA
GOBP_RNA_MODIFICATION	3.95857e-07	1.57314e-05	0.674963	0.430668	1.93387	162	AARS1|PUS7|METTL2A|METTL16|METTL2B|WDR4|NOP10|JMJD6|TFB2M|METTL1|DKC1|DUS1L|NSUN2|TRUB2|TRMT6|TRMT61B|THUMPD3|TRMT12|PUS7L|DNAJB11|URM1|HNRNPAB|ELP5|PUS3|ADAR|SSB|TRMT112|ELP1|TSR3|MOCS3|PUS1|TRMT1|NHP2|QTRT2|CTU1|ADARB2|TYW5|DUS4L|TYW1|DIMT1|GTPBP3|QTRT1|METTL5|NSUN5|TRMT10A|RPUSD4|ELP3|TRMT10C|NAT10|DUS3L|TRMT44|BUD23|TPRKB|MTFMT|ALKBH5|MRM3|METTL25B|PARN|MRM1|RPUSD2|AARS2
GOBP_REGULATION_OF_ALPHA_BETA_T_CELL_ACTIVATION	4.02182e-07	1.59139e-05	0.674963	-0.509393	-2.10864	102	HLA-E|GLI3|HLA-DRA|VSIR|HLA-DRB1|JAK2|TNFSF4|PRDM1|PTPN22|CD81|LILRB4|CBLB|CD86|NLRP3|PTPRC|ZBTB16|HFE|SASH3|PRKCZ|EBI3|NCKAP1L|TGFBR2|TNFRSF14|RHOA|IHH|LOXL3|PNP|IFNG|RUNX1|CCR2|NFKBIZ|IRF1|SYK|SMAD7|RUNX3|SH3RF1|CCL19|ITPKB|LGALS9|HMGB1|ARG2|PRKCQ|RASAL3|ZNF683|HLA-A|LILRB1|MYB
GOBP_HEART_DEVELOPMENT	4.05238e-07	1.5966e-05	0.674963	-0.313385	-1.59928	569	BVES|HDAC9|PI16|MNAT1|TGFB3|PDGFB|CACNA1C|NRP2|SAV1|DLL1|EMILIN1|PARP2|ECE1|SIX1|PSEN1|ADGRG6|FZD7|RBM24|CDC42|SCUBE1|GLI3|PKD2|TRAF3IP2|DHRS3|FGFRL1|MTHFD1|AKAP13|MTOR|SPRED1|PLCE1|HECTD1|EP300|TRIP11|TEK|FOLR1|SUFU|S1PR1|IFT57|TNFRSF1B|POPDC3|SFRP2|CPE|AKAP6|LUZP1|JUN|NPY1R|TBC1D32|TIE1|ZMPSTE24|IGF1|NFATC4|ELN|RBP4|ID3|PTEN|SRI|DVL1|SLC9A1|PRDM1|ALPK3|RPS6KA2|KCNQ1|PPARA|MEF2A|ROCK1|TAB1|ZBTB1…
GOBP_PROTEIN_LOCALIZATION_TO_NUCLEUS	4.31745e-07	1.69377e-05	0.674963	0.362344	1.73686	291	KPNA2|TFRC|CCT5|CSE1L|ECT2|CDK1|TP53|UTP25|KPNB1|NUP88|CCT8|NUP155|DCLK1|POM121C|TOR1B|DKC1|POM121|CCT2|CCT3|PTTG1IP|BCL3|RPAIN|MDM2|HNRNPU|TXN|NUP214|TRIM28|BARD1|NOL8|NUP62|POLR1A|SQSTM1|ZIC1|WRAP53|CCT4|MED1|ZPR1|CDK5|RAN|CCT7|TOR1AIP2|NUP85|EIF2AK3|APOD|NUP133|CALR|CDH1|NUTF2|RRS1|IPO9|CDKN1A|NVL|NUP58|STK3|KAT7|PARP1|HDGF|PLK1|CHCHD10|IPO5|SMAD3|JUP|NXT1|ING1
GOBP_CELL_SURFACE_RECEPTOR_SIGNALING_PATHWAY_INVOLVED_IN_CELL_CELL_SIGNALING	4.43874e-07	1.73394e-05	0.674963	-0.316492	-1.60946	538	DAAM1|RNF146|SFRP1|LRRK2|PTPRU|CALCOCO1|TLR2|PRKAA2|KREMEN1|RSPO3|FOXO3|CTNNBIP1|TCF7L2|PPM1A|PRKN|PSEN1|HDAC1|FZD7|CHD8|FOXO1|CDC42|DKK3|GLI3|PKD2|MACF1|RBX1|RYK|RAC1|PRICKLE2|TNIK|FRAT1|SNCA|FOLR1|NKD1|NPHP4|RBMS3|CCDC88C|NDRG2|ZNRF3|SFRP2|CPE|ROR1|SKI|FERMT2|SULF2|NFATC4|GRHL3|PLPP3|PTEN|CSNK1E|DAAM2|DVL1|MAPK8IP2|ARL6|LATS1|IGSF11|FAM53B|GPC6|NLGN1|FOXL1|GLI1|CMAHP|NFATC1|AMOTL1|SHANK3|WLS|NP…
GOMF_DNA_HELICASE_ACTIVITY	4.49624e-07	1.74896e-05	0.674963	0.551635	2.18424	74	MCM4|G3BP1|BRIP1|RFC4|RECQL4|MCM6|RTEL1|MCM2|CHD7|BLM|MCM8|POLQ|DNA2|RFC3|RFC2|RECQL5|CHD1|DDX11|XRCC5|MCM7|RAD51|GTF2F2|HELB|TWNK|DDX12P|RFC5|SETX|RUVBL2|DSCC1|CHD1L|ERCC3|ZRANB3|MCM3|CHTF18|MRE11|IGHMBP2|DHX9|ERCC6L|RUVBL1
GOBP_RIBOSE_PHOSPHATE_BIOSYNTHETIC_PROCESS	4.58316e-07	1.77525e-05	0.674963	0.422103	1.91978	190	PAICS|PDK1|DLAT|ALDOA|ADSS2|NME1|ATP5F1B|ATP5MC1|DLD|ATP5PO|PPAT|PFAS|COASY|ACLY|ATP5PD|ACACA|H19|PANK1|HPRT1|PDHB|ATP5PF|PDHA1|ATP5MC3|ADCY3|GART|MTCO2P12|MT-ATP8|HACD1|UCKL1|ACSS2|SLC25A16|ATIC|PRPS2|UCK1|ATP5F1E|APRT|MT-CO2|ATP5MG|PARP1|ADCY5|PPARGC1A|MPC2|MT-ATP6|DCAKD|MYC|PANK3|PDHX|TECR|ATP5ME|SLC25A12|ATP5MF|ACSL3|SLC35B3|NME2|ADA|IMPDH1|ACSBG1|ADCY10|RFK|ANTKMT|ATP5F1EP2|DGUOK|ELOVL7|UQCC…
GOBP_SIGNAL_TRANSDUCTION_BY_P53_CLASS_MEDIATOR	4.75372e-07	1.83358e-05	0.674963	0.434414	1.9618	165	PPM1D|FOXM1|CASP2|CHEK1|TP53|BOP1|URB2|ANKRD1|AURKA|ATR|EIF5A|MYBBP1A|E2F7|PTTG1IP|BCL3|MDM2|USP10|PERP|AURKB|SMYD2|E2F1|TAF9B|TRIAP1|TRIM24|TP63|ATAD5|RPL26|EEF1E1|RRS1|PHLDA3|RPS7|BRCA2|CDKN1A|COPS3|RRM2B|PAK1IP1|TAF9|PLK2|TP53BP2|TP53RK|MYC|RRP8|PAXIP1|STK11|NUAK1|CDIP1|CD44|MDM4|PSMD10|RPF2|TFAP4|AEN|HINT1|GTSE1|RPL37|SOX4|PMAIP1
GOBP_MONONUCLEAR_CELL_DIFFERENTIATION	4.98129e-07	1.91332e-05	0.659444	-0.341183	-1.69812	415	HDAC9|CLEC4E|LEPR|SFRP1|SOS2|FOXO3|CTNNBIP1|DLL1|ACIN1|RUNX2|FGL2|PSEN1|HLA-DOA|PREX1|IKZF1|FZD7|GLI3|TRAF3IP2|CD74|HLA-DRA|PPP2R3C|MTOR|VSIR|PLCL2|HECTD1|EP300|SPN|BATF3|CSF1R|IL6R|MYH9|FOXP1|JUN|DOCK11|HLA-DRB1|TMEM98|INPP5D|RPL22|TNFSF4|ZBTB1|PRDM1|BTK|NFAM1|PTPN22|PATZ1|RIPK3|AXL|DOCK2|CD4|LILRB4|VNN1|CD86|THEMIS|METTL3|BCL2|NLRP3|NOTCH2|PTPRC|ZBTB16|TNFSF8|ST3GAL1|SASH3|FBXO7|PRKCZ|NCKAP1L|X…
GOBP_REGULATION_OF_RESPONSE_TO_EXTERNAL_STIMULUS	5.01002e-07	1.91633e-05	0.659444	-0.28195	-1.49227	920	IFNLR1|FGR|MN1|PDGFB|NFKBIA|CD200|LRRK2|A2M|RIN3|TLR2|SERPINF1|ANO6|PRKG1|MMP28|KREMEN1|SFPQ|CDH5|EMILIN1|FGL2|NT5E|DAGLB|CHD8|HLA-E|VAMP3|PUM1|HTRA1|PRKCD|TRAF3IP2|CD74|NLRP1|PTPRF|GPATCH3|IRAK3|RYK|BBS2|PPP2R3C|LRFN5|P2RY12|RAC1|APOBEC3G|IL1R1|C1QTNF12|EP300|SNCA|TEK|PADI2|S1PR1|TNFRSF1B|CSF1R|GPR4|FYN|IL6R|FOXP1|IL16|MMRN1|HLA-DRB1|ZMPSTE24|IGF1|PTEN|KLK7|DVL1|JAK2|TLR3|TNFSF4|SEMA4D|BTK|PSMA6…
GOBP_TAXIS	5.3962e-07	2.04699e-05	0.659444	-0.312852	-1.60151	593	PDGFB|ROBO4|KALRN|RIN3|ANO6|MMP28|NRP2|PTPRM|CXCR6|ECE1|AMOT|PREX1|OPHN1|MACO1|GLI3|PRKCD|CD74|NTN1|NEXN|CSF3R|RYK|ROBO3|P2RY12|RAC1|EFNB3|ITGA9|PLXNA2|PLEKHG5|EP300|SPN|PADI2|S1PR1|CSF1R|FYN|IL6R|USP33|IL16|GAB1|BOC|DVL1|SEMA4D|TTC8|DOCK2|ABCC1|SLIT2|CNTN4|AIF1|SERPIND1|LAMA3|C3AR1|CCN1|SMOC2|GPSM3|ALKBH1|DUSP1|PRKD1|NOTCH2|ANGPT1|EMB|PDGFD|MTUS1|FGFR1|PLXNA4|FGF7|NCKAP1L|EPHB2|BMPR1B|ARRB2|CORO…
GOBP_TRNA_PROCESSING	5.38679e-07	2.04699e-05	0.659444	0.472371	2.03215	123	AARS1|PUS7|TSEN54|METTL2A|METTL2B|WDR4|METTL1|RPP25|DUS1L|NSUN2|TRMT6|TRMT61B|THUMPD3|TRMT12|URM1|POP7|KARS1|ELP5|ELAC2|PUS3|SSB|TRMT112|ELP1|TSEN34|MOCS3|PUS1|TRMT1|TSEN15|TP53RK|QTRT2|CTU1|TYW5|DUS4L|RPP40|TYW1|GTPBP3|TRNT1|QTRT1|PTCD1|TRMT10A|POLR3K|RPUSD4|POP1|ELP3|TRMT10C|NAT10|DUS3L|TRMT44|TPRKB|MTFMT|GRSF1
GOBP_PROTEASOMAL_PROTEIN_CATABOLIC_PROCESS	5.52925e-07	2.08579e-05	0.659444	0.320503	1.61825	487	HM13|DDIT3|KIF14|PSMA7|UBE2C|PSMD14|NPLOC4|UBE2S|CCDC47|HSPA5|PSMB4|TRPC4AP|UCHL5|CANX|HSP90B1|CUL4A|AURKA|DTL|UBQLN4|PSMD7|FBXL8|DET1|DDA1|TRAF4|PSME3|FBXO22|UBXN4|TLK2|PSMB3|CCNF|FBXW5|MDM2|PBK|TRIM25|TMTC3|UBE2G1|ANAPC1|DERL2|APPBP2|RAD23A|PSMC2|PSME3IP1|PSMD4|PSMD1|RNFT2|NR1D1|PSMD8|PLAA|UGGT1|PRPF19|COP1|PSMB6|ANAPC7|OSBPL7|FBXO45|RAD23B|RHBDD1|SHARPIN|PRAME|KCTD13|CDK2|CAV1|KLHL15|TNFAIP1|D…
GOBP_RESPONSE_TO_TOPOLOGICALLY_INCORRECT_PROTEIN	5.54394e-07	2.08579e-05	0.659444	0.435546	1.94864	156	HSPA9|HSPD1|AGR2|DDIT3|HSPA5|CREB3L2|HSPA13|TBL2|TOR1B|STC2|UBXN4|PARP16|TMED2|CCND1|HSPE1|DERL2|CREB3L4|FICD|SERPINH1|HSPA8|UGGT1|RHBDD1|HSPA4|EIF2AK3|KLHL15|DNAJB9|MANF|ERP44|ERO1A|HSPA6|TMTC4|BFAR|AUP1|NCK2|COPS5|HSF1|YOD1|CUL3|DNAJC3|RNF126|NGLY1|DERL1|CREB3|DNAJA1|OPTN|MBTPS2|COMP|TRAM1|ABCB10|EIF2AK2|PTPN1|HSPA4L|NCK1|PIGBOS1|KBTBD6|CHAC1
GOBP_EMBRYO_DEVELOPMENT_ENDING_IN_BIRTH_OR_EGG_HATCHING	5.62151e-07	2.10635e-05	0.659444	0.302773	1.56088	656	EIF2S2|SOX11|DSC3|HM13|RCN1|XRCC2|CHEK1|FLVCR1|TP53|POLR1B|RRM2|IGF2|NCAPG2|CCNB1|NEK2|CCNB2|RDH10|GPI|CUL4A|PLOD3|PDCD6|PFN1|RBBP8|CASP8|E2F7|NOG|BRCA1|C2CD3|TMED2|NSUN2|UNK|HOPX|TRIM28|POLG2|CHD7|DEAF1|HOXB6|GINS1|HOXB5|HEY1|BCL2L1|HOXB3|CNOT1|MED1|ZPR1|TCOF1|ELF3|ARNT2|SCRIB|CHTOP|ANKS6|BPTF|FKBP10|TEAD4|LRP2|HOXB4|HS6ST1|KIF20B|NUP133|HOXB7|COL3A1|RPS7|RUNDC1|BRCA2|GGNBP2|FOXD3|SCX|MAFG|COPS3…
GOMF_GUANYL_NUCLEOTIDE_EXCHANGE_FACTOR_ACTIVITY	5.69554e-07	2.12096e-05	0.659444	-0.398303	-1.87543	224	ELMO1|ARHGEF6|TBC1D10A|KALRN|SOS2|RIN3|FGD2|DENND6B|FGD5|PREX1|RGL1|RCBTB2|ARHGEF3|IQSEC3|DOCK7|ARHGEF10L|AKAP13|P2RY12|PLCE1|PLEKHG5|BCAR3|DEF6|CCDC88C|DOCK9|MCF2L|RGL2|DENND6A|DOCK11|ARHGEF33|RASGRF2|ABR|DENND2B|DOCK2|RAP1A|HERC1|RIN2|SH3BP5|ARHGEF40|DENND2D|NET1|SBF2|IQSEC2|DOCK8|ARHGEF17|DOCK1|ARHGEF28|PLEKHG4|ARHGEF19|DENND3|MYCBP2|SWAP70|RPGR|EPS8L3|EIF2B3|ARHGEF26|RAB3IP|SBF1|RHOU|DENND5B|…
GOMF_OXIDOREDUCTASE_ACTIVITY_ACTING_ON_NAD_P_H	5.70673e-07	2.12096e-05	0.659444	0.517042	2.11605	88	NDUFA12|NDUFS1|NDUFS6|MT-ND1|NDUFS2|AKR1C1|NDUFV3|NNT|NDUFS4|NDUFB2|NQO2|NDUFB7|MT-ND4L|NDUFB9|AKR1C3|NDUFV1|NDUFA13|NDUFB4|MT-ND4|AKR1C2|MTRR|NDUFS7|NDUFB3|NQO1|CBR1|MT-ND5|AIFM2|NDUFA10|NDUFA8|NDUFB10|CYB5R1|NDUFB6|DCXR|NDUFA2|MT-ND3|MT-ND2|NDUFA3|NDUFS8
GOMF_CHROMATIN_BINDING	6.17021e-07	2.28397e-05	0.659444	0.309532	1.58451	564	CENPF|TOP2A|TRIM37|SHMT2|SET|CDK1|DNAJC2|MSH6|TP53|CKS2|HOXD13|PELP1|BRIP1|SMC4|KDM3A|RBL1|H1-5|H2AZ1|POLR3D|RNF2|EZH2|UBE2T|SBNO1|GRWD1|ADNP|SMC2|CDCA5|SETDB1|CHAF1A|HNRNPU|PCLAF|MCM3AP|DNMT1|CBX1|TRIM28|SUZ12|CHD7|NSD2|HMGA1|SSRP1|HMGA2|NUP62|ATF5|GMNN|EXO1|ZNHIT1|CDT1|POLR1A|MED1|MCM8|TRIM24|REPIN1|POLQ|RAN|TP63|POLE3|TOX|BRD4|WBP2|TSHZ3|ARID3A|NPM1|SBNO2|POLD1|PRKAA1|ELK4|SCML1|ATAD2|POLA1|SI…
GOBP_REGULATION_OF_LEUKOCYTE_DIFFERENTIATION	6.33885e-07	2.33697e-05	0.659444	-0.371816	-1.76896	278	SFRP1|SOS2|FOXO3|CTNNBIP1|ACIN1|FGL2|HLA-DOA|HCLS1|TOB2|GLI3|TAL1|CD74|HLA-DRA|RASSF2|PPP2R3C|MTOR|VSIR|FOXP1|PIK3R1|HLA-DRB1|INPP5D|TLR3|TNFSF4|ZBTB1|PRDM1|BTK|PRXL2A|NFAM1|IL5|AXL|CD4|LILRB4|VNN1|CD86|METTL3|FOS|NLRP3|NOTCH2|PTPRC|ZBTB16|SASH3|FBXO7|TYROBP|PRKCZ|NCKAP1L|XRCC6|TGFBR2|BMP4|RHOA|ZEB1|SOX13|IHH|SLC9B2|EVI2B|XBP1|LOXL3|PNP|IFNG|ZFP36L2|RUNX1|HLA-B|TREM2|CARD11|IL34|MAFB|CCR2|GAS6|IL…
GOBP_CYTOSKELETON_DEPENDENT_CYTOKINESIS	6.36475e-07	2.33714e-05	0.659444	0.49035	2.0615	100	SPIRE2|ECT2|POLDIP2|ANLN|KIF20A|RACGAP1|JTB|CKAP2|CEP55|KIF23|TMEM250|AURKB|KIF4A|NUP62|STAMBP|ARF1|KIF20B|CHMP4B|VPS4A|INCENP|CHMP2A|ESPL1|CENPA|PLK1|SEPTIN9|ALKBH4|CUL7|MITD1|CNTROB|SPIRE1|CHMP6|RTKN|CHMP4C|SPAST|ROCK2|SON|TTC19|IST1|UNC119
GOBP_MICROTUBULE_ORGANIZING_CENTER_ORGANIZATION	6.42103e-07	2.34841e-05	0.659444	0.442082	1.95041	146	TRIM37|XRCC2|CDK1|CHEK1|NEK2|KIF11|CEP152|GEN1|AURKA|NDC80|BRCA1|CCNF|FBXW5|C2CD3|HAUS6|ODF2|PCLAF|CEP131|NUP62|ATF5|WDR62|GOLGA2|CDK2|BRCA2|NPM1|CHMP4B|NDEL1|RAB6C|CEP295|SAC3D1|CHMP2A|CENPJ|PLK1|PLK2|RBM14|CNTROB|CHORDC1|BCAS3|KAT2A|CHMP4C|ROCK2|PARD6A
GOBP_REGULATION_OF_ESTABLISHMENT_OF_PROTEIN_LOCALIZATION_TO_CHROMOSOME	6.66713e-07	2.42874e-05	0.659444	0.864281	2.16964	12	CCT5|CCT8|DKC1|CCT2|CCT3|WRAP53|CCT4|CCT7|SPIDR|TCP1
GOBP_REGULATION_OF_SYSTEM_PROCESS	6.73434e-07	2.44353e-05	0.659444	-0.313719	-1.59445	546	KCNMA1|BVES|CELF2|PI16|PDGFB|CACNA1D|SCN2B|BEGAIN|LRRK2|ANXA6|CACNA2D1|PRKG1|CACNA1C|FOXO3|TBXAS1|PARP2|ECE1|GSTM2|FOXO1|GNAI2|FBXO32|SCN4B|CCN2|TRPC1|PLCE1|ATP1A1|PER2|TNFRSF1B|AKAP6|LMCD1|ZFHX2|FIG4|TMEM98|ZMPSTE24|SLC22A5|IGF1|DICER1|PTEN|SRI|DVL1|SLC9A1|JAK2|GALR1|ADORA3|CALM1|DLGAP2|CDK9|IL6ST|KCNQ1|PPARA|FAAH|IGSF11|MEF2A|ROCK1|CYBA|GPD1L|NLGN1|CACNB2|AIF1|CLIC2|SETD3|BDKRB2|TNNC1|CACNA1G|T…
GOBP_POSITIVE_REGULATION_OF_PHOSPHORUS_METABOLIC_PROCESS	6.99921e-07	2.52964e-05	0.659444	-0.283968	-1.49476	856	MAP3K5|AR|MOB3C|ATG14|FGR|MNAT1|TGFB3|PDGFB|CAMTA1|LEPR|GFRA1|LRRK2|FGD2|PRKAA2|PINK1|CDH5|NEDD9|LHCGR|CCND3|HSPA2|PSEN1|CAB39L|HCLS1|MAP3K4|FZD7|FNIP2|CDC42|PIK3CA|GDF10|PIK3R5|PKD2|PRKCD|TAL1|CD74|CCN2|CLU|RYK|DOCK7|AKAP13|RASSF2|PPP2R3C|MTOR|P2RY12|RAC1|TNIK|PID1|PRNP|BCAR3|SNCA|ACSL1|TEK|ZBTB20|CSF1R|FYN|IL6R|SFRP2|ROR1|CASS4|HLA-DRB1|PELI2|FERMT2|DLG3|TIE1|FAXDC2|IGF1|LIMK2|MLXIPL|DVL1|JAK2|…
GOMF_IMMUNE_RECEPTOR_ACTIVITY	7.34733e-07	2.64504e-05	0.659444	-0.445338	-1.97013	141	IFNLR1|LEPR|GFRA1|CXCR6|HLA-DOA|IL17RD|CD74|HLA-DRA|HLA-DPA1|CSF3R|IL1R1|CSF2RA|IL6R|HLA-DRB1|IL17RE|CNTFR|IL6ST|CD4|IL17RB|C3AR1|EBI3|IL11RA|CCR9|IL20RA|HLA-DQA1|HLA-DQB1|IL18R1|LILRA2|IL10RA|HLA-DQA2|C5AR2|CTSH|CCR2|GPR75|MPL|IL15RA|CSF2RB|CCR5|IL17RA|ACKR2|IL1RL1|KLRC1|CCR1|GFRA4|CXCR4|FPR1|CX3CR1|IFNGR1|ACKR4
GOMF_UBIQUITIN_LIKE_PROTEIN_LIGASE_BINDING	7.4506e-07	2.67174e-05	0.659444	0.356016	1.71975	314	HSPA9|TRIM37|HSPD1|HM13|MAP1LC3C|TP53|H2BC9|UBE2C|NPLOC4|MC1R|CCNB1|LRPPRC|HSPA5|SMG5|TPI1|HGS|GPI|SCAMP3|CUL4A|AURKA|NDUFS2|UBE2T|DET1|TRAF4|UBE2N|CASP8|CCT2|BRCA1|BAG1|MDM2|CACYBP|UBE2G1|TRIM28|PSMD1|PA2G4|SLC25A5|HSPA8|SQSTM1|WRAP53|TRAF2|UQCRC1|OTUB1|NLK|CALR|DNM1L|CDKN1A|TRIB3|HSPA6|ARIH1|CASC3|EIF4E2|XRCC5|SMC6|PPARGC1A|UBC|SMAD3|AUP1|PAX6|ZNF746|CUL7|HIF1A|TUBB|CAMLG|YOD1|UBE2A|CUL3|CRK|PR…
GOBP_CYTOKINETIC_PROCESS	7.59545e-07	2.71308e-05	0.659444	0.640828	2.20545	39	SPIRE2|ECT2|ANLN|KIF20A|RACGAP1|CEP55|AURKB|NUP62|ARF1|KIF20B|CHMP4B|VPS4A|CHMP2A|ALKBH4|MITD1|CNTROB|SPIRE1|CHMP6|RTKN|CHMP4C|SPAST
GOBP_MRNA_EXPORT_FROM_NUCLEUS	7.77151e-07	2.76521e-05	0.659444	0.587034	2.23143	59	DDX39A|NUP88|NUP155|SMG5|POLR2D|ALYREF|NSUN2|SMG7|NUP214|MCM3AP|DDX19A|CHTOP|NUP85|RAE1|NUP133|NCBP3|THOC3|PCID2|THOC6|SUPT6H|NXT1|GLE1|NUP107|NCBP2|THOC7|AGFG1
GOBP_NEGATIVE_REGULATION_OF_CELL_ACTIVATION	7.90944e-07	2.80342e-05	0.659444	-0.407294	-1.90164	206	FGR|PDGFB|CD200|SFRP1|PRKG1|EMILIN1|PELI1|FGL2|GLI3|PRKCD|CD74|LRFN5|VSIR|ILDR2|SPN|PRNP|HLA-DRB1|INPP5D|TNFSF4|BTK|PTPN22|CD84|AXL|BPI|LILRB4|CBLB|CD86|PTPRC|HFE|FBXO7|HLA-F|TYROBP|NCKAP1L|APOE|HAVCR2|BMP4|TNFRSF14|VSIG4|IHH|MAD1L1|SH2B3|LOXL3|GPNMB|CTSG|ABAT|RUNX1|LST1|ARG1|TREM2|CST7|CCR2|ENPP3|GLMN|MNDA|TBC1D10C|IRF1|PDCD1LG2|SMAD7|CEBPB|RUNX3|MICA|MILR1|TIGIT|MERTK|RHBDD3|LAPTM5|CEACAM1|BCR|…
GOMF_NUCLEOTIDYLTRANSFERASE_ACTIVITY	7.96185e-07	2.81115e-05	0.659444	0.457905	1.98292	128	POLR1B|UAP1L1|POLR2D|POLR3D|NANS|DKC1|PTGES3|COASY|POLR2J2|RPAP1|FLAD1|POLR2J3|POLG2|FICD|POLR1A|TENT4A|POLQ|KARS1|POLE3|TUT7|UGP2|PNPT1|POLD3|POLD1|POLA1|POLR2L|MOCS3|YRDC|POLR3C|GDPGP1|CTU1|POLR2C|TERF2|POLR2J3|POLE|POLR2J|TRNT1|CGAS|NUDT5|POLRMT|POLB|POLR3F|POLH|POLG|POLR1C
GOMF_AMYLOID_BETA_BINDING	8.05859e-07	2.8344e-05	0.659444	-0.524793	-2.11951	85	SORL1|CLSTN1|TLR2|LDLRAP1|GRIA3|TM2D1|CD74|CLU|LDLRAD3|PRNP|GSAP|HSPG2|APBB2|APBA1|MAPK8IP2|CST3|C1QA|NLGN1|ITM2B|APBB1|COL25A1|EPHB2|APOE|FBXO2|PICALM|APBB3|TREM2|LRP8|GRIA1|ITGAM|MSR1|ITGA2|ITGB2|CALCR|RAMP3
GOBP_NEGATIVE_REGULATION_OF_CYTOKINE_PRODUCTION	8.54099e-07	2.96994e-05	0.659444	-0.370012	-1.76839	281	HDAC9|TGFB3|CD200|KLF2|DLL1|GPATCH3|IRAK3|VSIR|RAC1|PRNP|NDRG2|SERPINB1|MIR101-1|HLA-DRB1|INPP5D|IGF1|DICER1|TNFSF4|BTK|PTPN22|CD84|PPARA|AXL|BPI|LILRB4|CD34|TWIST1|NLRP3|ANGPT1|PTPRC|HFE|HLA-F|TYROBP|ADCY7|NCKAP1L|EPHB2|ARRB2|CARD8|HAVCR2|UFD1|RPS6KA5|MUL1|THBS1|VSIG4|RNF125|BST2|TSPO|NAV3|EPHA2|IFNG|GPNMB|ARG1|REL|C5AR2|TREM2|CD33|GAS6|PPM1B|ZFP36|TLR8|HDAC7|PDCD1LG2|GBP1|IL1RL1|TMSB4X|CPTP|GHR…
GOBP_MAPK_CASCADE	8.52288e-07	2.96994e-05	0.659444	-0.295646	-1.54301	762	MAP3K5|AR|SORL1|TGFB3|PDGFB|SFRP1|LRRK2|ARHGEF6|MAP4K5|FGD2|PINK1|JCAD|EMILIN1|CASC2|PRKN|PSEN1|MTURN|MAP3K4|FZD7|FOXO1|CDC42|MBIP|LPAR3|PIK3R5|GNAI2|MAP3K6|PABPN1|PRKCD|CD74|CCN2|RBX1|IRAK3|RYK|AKAP13|RASSF2|MAPK10|SPRED1|TNIK|PLCE1|PRMT5|FBLN1|ARHGAP8|BCAR3|TIMP3|TEK|NDRG2|CSF1R|PLCB1|SFRP2|MBP|ROR1|JUN|HLA-DRB1|PELI2|FERMT2|IGF1|GSDME|PTEN|JAK2|TLR3|MAPK8IP2|PTPN22|DENND2B|MEF2A|RAP1A|MAP4K1|C…
GOBP_DNA_STRAND_ELONGATION	8.52288e-07	2.96994e-05	0.659444	0.676316	2.30463	37	MCM4|RFC4|UCHL5|LIG1|NFRKB|GINS1|POLE3|DNA2|POLD3|POLA1|RFC3|MCM7|ACTR5|POLE|RUVBL2|MCM3|MRE11|TERT|LIG3|TFPT|PCNA|RUVBL1|MCRS1
GOBP_REGULATION_OF_PROTEIN_LOCALIZATION_TO_CHROMOSOME_TELOMERIC_REGION	8.78562e-07	3.04347e-05	0.659444	0.839697	2.23129	14	CCT5|CCT8|DKC1|CCT2|CCT3|WRAP53|CCT4|CCT7|GNL3|TCP1|GNL3L
GOBP_REGULATION_OF_IMMUNE_RESPONSE	8.85386e-07	3.05558e-05	0.659444	-0.287351	-1.50662	816	PRKCH|FGR|NFKBIA|CD200|CLEC4E|A2M|ERMAP|TLR2|SFPQ|PELI1|FGL2|PSEN1|HLA-E|PIK3CA|PUM1|MASP2|PRKCD|CD74|CLU|GPATCH3|HLA-DRA|IRAK3|STX7|PPP2R3C|MAPK10|VSIR|C4A|PLCL2|IL1R1|EP300|TLR5|SPN|PRNP|KLHL6|THEMIS2|TNFRSF1B|FYN|FOXP1|TAPBPL|C4BPA|C4B|MFAP4|HLA-DRB1|INPP5D|KLK7|FCHO1|TLR3|TNFSF4|EPG5|ZBTB1|BTK|NFATC2|NFAM1|PTPN22|SLC15A2|IL6ST|CD84|RNF185|PLEKHA1|RIPK3|BCL10|HLA-DPB1|CD4|CD81|LILRB4|CYBA|C1QA…
GOBP_REGULATION_OF_DNA_BIOSYNTHETIC_PROCESS	9.44098e-07	3.246e-05	0.659444	0.466675	2.00764	123	CCT5|DNAJC2|CHEK1|TP53|NEK2|CCT8|ANKRD1|RFC4|SMG5|ATR|NIBAN2|DKC1|PTGES3|CCT2|CCT3|HNRNPU|POLG2|AURKB|GINS1|WRAP53|CCT4|TOM1L1|CCT7|GINS2|CDKN1A|NVL|RFC3|RFC2|NABP2|KCNK2|KAT7|XRCC5|GINS4|MYC|TERF2|RFC5|SRC|TCP1|GNL3L|DCP2|NEK7|DSCC1|NAT10|CHTF18|MEN1|PCNA|MAPKAPK5|TEN1|ACD|PARN
GOBP_REGULATION_OF_HEMOPOIESIS	1.09675e-06	3.75678e-05	0.643552	-0.347762	-1.71316	364	NFKBIA|SFRP1|SOS2|FOXO3|CTNNBIP1|DLL1|ACIN1|FGL2|HLA-DOA|MTURN|HCLS1|TOB2|BRD1|GLI3|TAL1|RBFOX2|CD74|HLA-DRA|CSF3R|RASSF2|PPP2R3C|MTOR|VSIR|IL17D|FOXP1|PIK3R1|HLA-DRB1|INPP5D|FAXDC2|MYSM1|TLR3|TNFSF4|ZBTB1|PRDM1|BTK|PRXL2A|PITHD1|NFAM1|IL5|AXL|CD4|LILRB4|VNN1|CD86|METTL3|FOS|NLRP3|NOTCH2|PTPRC|ZBTB16|SASH3|FBXO7|TYROBP|PRKCZ|NCKAP1L|XRCC6|TGFBR2|BMP4|RHOA|ZEB1|SOX13|IHH|KLF13|SLC9B2|EVI2B|XBP1|LO…
GOBP_MATURATION_OF_SSU_RRNA_FROM_TRICISTRONIC_RRNA_TRANSCRIPT_SSU_RRNA_5_8S_RRNA_LSU_RRNA	1.11203e-06	3.79494e-05	0.643552	0.673414	2.29474	37	TSR1|DCAF13|UTP25|UTP20|HEATR1|UTP4|NOL10|DHX37|RPS21|UTP6|NOP14|RRS1|RRP36|MRPS11|UTP23|RPS19|PWP2|HELB|RPP40|KRI1|BMS1|WDR46
GOBP_ESTABLISHMENT_OF_PROTEIN_LOCALIZATION_TO_TELOMERE	1.11707e-06	3.79804e-05	0.643552	0.802603	2.23251	17	CCT5|CCT8|DKC1|CCT2|CCT3|WRAP53|CCT4|CCT7|BRCA2|NABP2|TCP1|TERT|ACD|CCT6A
GOBP_CELLULAR_RESPONSE_TO_RADIATION	1.14268e-06	3.87077e-05	0.643552	0.415984	1.87967	181	ECT2|CHEK1|TP53|MC1R|HSPA5|SDE2|H2AX|ATR|RAD51AP1|TLK2|BRCA1|MDM2|PBK|BARD1|EEF1D|AURKB|HMGA2|RAD1|BCL2L1|BLM|TRIAP1|RHBDD1|RPL26|SWI5|BRCA2|CDKN1A|H2AC25|NPM1|POLD3|TMEM161A|POLD1|POLA1|GRB2|PARP1|XRCC5|INTS7|ACTR5|RAD51|MYC|OPN1SW|COPS9|HSF1|RAD9B|SPIDR|STK11|LIG4|POLH|N4BP1|SLC24A2|ST20|RUVBL2|BRCC3|CDC25A
GOBP_REGULATION_OF_TRANSLATIONAL_FIDELITY	1.16366e-06	3.92736e-05	0.643552	0.766084	2.26328	21	AARS1|IARS1|DNAJC2|IARS2|LARS1|TARS2|YRDC|GATC|RPS5|VARS1|PRORSD1P|LARS2|EIF2S3|DTD1|AARSD1|AARS2
GOBP_MUSCLE_SYSTEM_PROCESS	1.17232e-06	3.94208e-05	0.643552	-0.335535	-1.67001	415	KCNMA1|SSPN|PI16|CACNA1D|SCN2B|ANXA6|CACNA2D1|MYLK|PRKG1|CACNA1C|KDM4A|FOXO3|PARP2|GSTM2|FOXO1|PIK3CA|FBXO32|PABPN1|SCN4B|CCN2|GATM|AKAP13|MTOR|PLCE1|ATP1A1|TNFRSF1B|GSN|AKAP6|LMCD1|SLMAP|APBB2|IGF1|SULF2|SCN7A|SRI|SLC9A1|SLC6A8|PIK3C2A|CALM1|UTRN|CDK9|IL6ST|KCNQ1|PPARA|DTNA|MEF2A|ROCK1|CYBA|SYNM|GPD1L|TMOD2|CACNB2|AIF1|CLIC2|SETD3|BDKRB2|TNNC1|CACNA1G|LMOD1|APBB1|KCND3|SMTN|MAP2K6|RYR1|SLC8A1|SL…
GOBP_HISTONE_MODIFICATION	1.19455e-06	4.00218e-05	0.643552	0.31533	1.59095	490	TRIM37|SET|CDK1|TAF4|CHEK1|TP53|WDR5|IGF2|NCAPG2|PAXBP1|GATAD2A|KDM3A|H1-5|JMJD6|AURKA|TRIM16|RNF2|PHB1|EZH2|MRGBP|SMYD3|UBE2N|KDM5B|PRDM4|SMYD5|BRCA1|CPA4|SETDB1|PWP1|CCNA2|HOPX|COPRS|MCM3AP|HSF4|DNMT1|SUZ12|VPS72|HAT1|AURKB|NSD2|RBBP5|SMYD2|HMGA2|HLCS|USP36|SF3B3|CDK5|CHTOP|TADA1|CDC73|CARM1|POLE3|CDK2|OTUB1|EHMT1|BRD4|UIMC1|PRKCA|BRCA2|WBP2|TAF6|PRKAA1|ELK4|INCENP|TRMT112|USP21|TAF7|SIRT7|UHRF…
GOBP_SMALL_GTPASE_MEDIATED_SIGNAL_TRANSDUCTION	1.21878e-06	4.06851e-05	0.643552	-0.324244	-1.63576	500	SIPA1L1|ARHGAP31|WASF2|ELMO1|RALGAPA1|KALRN|SOS2|FGD2|AMOT|FGD5|PREX1|ARHGAP21|OPHN1|STARD8|CDC42|RGL1|ARF6|ARHGEF3|IQSEC3|NTN1|DOCK7|ARHGEF10L|AKAP13|ARHGAP6|CHN2|RAC1|HACE1|PLCE1|PLEKHG5|ARHGAP8|BCAR3|RAP1GAP|DEF6|CCDC88C|SRGAP2|GNB1|GPR4|ARHGAP10|DOCK9|MCF2L|RGL2|JUN|RAB15|DOCK11|ARHGAP26|DIRAS3|ARHGAP45|RASGRF2|RHOB|IGF1|RHOBTB3|STK19|SYDE2|ABR|NISCH|RHOBTB1|ARHGAP15|SSX2IP|PHACTR4|ARL3|DOCK2…
GOBP_ALPHA_BETA_T_CELL_ACTIVATION	1.24077e-06	4.12691e-05	0.643552	-0.431864	-1.92103	154	HLA-E|GLI3|HLA-DRA|MTOR|VSIR|SPN|IL6R|FOXP1|HLA-DRB1|TMEM98|RPL22|JAK2|TNFSF4|PRDM1|PTPN22|DOCK2|CD81|LILRB4|CBLB|CD86|BCL2|NLRP3|PTPRC|ZBTB16|TNFSF8|HFE|SASH3|WDFY4|PRKCZ|EBI3|NCKAP1L|TGFBR2|TNFRSF14|CRACR2A|RHOA|IHH|LOXL3|IL18R1|PNP|IFNG|RUNX1|CCR2|NFKBIZ|IRF1|SYK|SMAD7|STAT6|RUNX3|LEF1|SH3RF1|CCL19|ITPKB|LGALS9|HMGB1|ARG2|PRKCQ|RASAL3|ZNF683|IL6|HLA-A|LILRB1|MYB
GOMF_PROTEIN_DISULFIDE_ISOMERASE_ACTIVITY	1.35626e-06	4.49477e-05	0.643552	0.755348	2.20947	20	P4HB|GLRX2|PDIA6|PDIA4|TXNDC5|ERP44|PDIA3|QSOX1|QSOX2
GOBP_REGULATION_OF_CELLULAR_COMPONENT_BIOGENESIS	1.42315e-06	4.69945e-05	0.643552	-0.276766	-1.46914	956	SYNPO2|PRKCH|WASF2|LDLRAD4|SORL1|CLSTN1|SCFD1|TGFB3|CROCC|SFRP1|LRRK2|TBC1D10A|BAG5|SSH2|TBC1D5|TLR2|PRKAA2|TOGARAM1|CTNNBIP1|PINK1|CDH5|PPM1A|EMILIN1|PRKN|HSPA2|SIX1|LRRN1|KDM1A|HCLS1|NPHP1|FNIP2|CDKL1|CDC42|PIK3CA|EVI5|PRKCD|TAL1|CCN2|ARF6|FMN1|CLU|MACF1|TBC1D19|MTMR3|USP6NL|NTN1|ARHGEF10L|SRGAP2C|LRFN5|ARHGAP6|MTOR|P2RY12|RAC1|PIP4K2A|ASAP3|PLCE1|EP300|STXBP5|SNCA|NIN|TEK|RAP1GAP|ZNF445|ADD3|N…
GOMF_SNORNA_BINDING	1.47696e-06	4.84445e-05	0.643552	0.683163	2.26081	32	TSR1|UTP25|HEATR1|NOP10|NOP56|NOP58|DKC1|IMP4|DHX37|UTP6|NOP14|DDX21|NUDT4|XRCC5|NHP2|NUDT5|BMS1|NUFIP1|NUDT16L1|TBL3|RRP9|PRKDC|WDR3
GOMF_STRUCTURAL_CONSTITUENT_OF_NUCLEAR_PORE	1.47761e-06	4.84445e-05	0.643552	0.70627	2.26487	28	NUP88|NUP155|POM121C|POM121|NUP214|NUP62|NUP85|NUP205|NUP133|NUTF2|NUP58|NUP107|UPF3B|NUP188|TPR
GOBP_REGULATION_OF_CENTROSOME_CYCLE	1.49594e-06	4.88708e-05	0.643552	0.597129	2.18774	52	TRIM37|GEN1|AURKA|BRCA1|CCNF|FBXW5|CEP131|NUP62|ATF5|WDR62|NPM1|CHMP4B|RAB6C|CEP295|CHMP2A|CENPJ|PLK2|RBM14|CHORDC1|KAT2A|CHMP4C|ROCK2
GOBP_METHYLATION	1.58305e-06	5.15333e-05	0.643552	0.339944	1.66845	366	PPM1D|MTR|WDR5|METTL2A|METTL16|PAXBP1|GATAD2A|KDM3A|METTL2B|ETF1|CARNMT1|WDR4|H1-5|TFB2M|EZH2|METTL1|NIBAN2|SMYD3|PRDM4|SMYD5|BRCA1|SETDB1|PWP1|NSUN2|TEX15|COPRS|DNMT1|TRIM28|TRMT6|SUZ12|TRMT61B|THUMPD3|TRMT12|NSD2|RBBP5|SMYD2|CHTOP|CARM1|NDUFAF5|METTL23|EHMT1|BRD4|TDRKH|TDRD1|METTL18|TRMT112|SIRT7|MTRR|PARP1|JMJD4|FAM98A|TYMS|TRMT1|EEF1AKMT3|HELLS|KMT2B|SUPT6H|MYC|DOT1L|DNMT3A|RRP8|SUV39H2|PAXIP…
GOBP_REGULATION_OF_DOUBLE_STRAND_BREAK_REPAIR	1.66898e-06	5.41385e-05	0.643552	0.473388	1.99929	109	SPIRE2|FOXM1|CHEK1|UBQLN4|RAD51AP1|RBBP8|MRGBP|UBE2N|RTEL1|TEX15|VPS72|NSD2|HMGA2|WRAP53|POLQ|TIMELESS|OTUB1|KLHL15|SIRT7|RNF169|RECQL5|PARP1|DDX11|UBE2V2|RAD51|MRNIP|HSF1|SPIRE1|SPIDR|HELB|SHLD3|PPP4C|CGAS|FANCB|PARPBP|MORF4L2|EP400|SIRT6|RUVBL2|MBTD1|RIF1|TRRAP|HDGFL2|PPP4R3B|NUDT16L1|RUVBL1|DEK
GOBP_CELL_PART_MORPHOGENESIS	1.68357e-06	5.44197e-05	0.643552	-0.298194	-1.54396	655	NUMB|SIPA1L1|WASF2|RERE|ROBO4|LRRK2|KALRN|SZT2|NUBPL|NRP2|PTPRM|PRKN|ECE1|PSEN1|PACSIN2|OPHN1|CDC42|LPAR3|ATL1|UST|GLI3|RBFOX2|MACF1|NTN1|NEXN|RYK|ROBO3|DOCK7|RAC1|EFNB3|TNIK|SULT4A1|KIDINS220|PLXNA2|PID1|NIN|CHODL|SLC23A2|TMEM106B|SRGAP2|CSF1R|FYN|USP33|MBP|ABI3|AMIGO1|BOC|S100B|DICER1|NFATC4|PLPPR4|PTEN|DVL1|MAPK8IP2|SEMA4D|KIF13B|NEFH|TTC8|ANK3|HECW2|PHACTR1|ADCY1|MEF2A|SNX1|ROCK1|SLC9A6|NTRK2…
GOBP_REGULATION_OF_TRANSPORTER_ACTIVITY	1.78221e-06	5.74058e-05	0.643552	-0.378483	-1.80106	268	CACNA1D|SCN2B|CACNA2D1|PINK1|HSPA2|GSTM2|FXYD5|PKD2|PRKCD|SCN4B|GOPC|PRNP|SNCA|AKAP6|AMIGO1|RASGRF2|CTTNBP2NL|FXYD6|TRPC6|SLMAP|SRI|SLC9A1|MAPK8IP2|CALM1|FHL1|UTRN|ANK3|HECW2|C4orf3|KCNQ1|GPD1L|PRRT1|NLGN1|CACNB2|CLIC2|CTSS|TWIST1|YWHAH|BCL2|SHANK3|STIMATE|COA8|SELENON|EPHB2|JPH1|AHCYL1|CRACR2A|PTPN3|FXYD2|CNKSR3|ADRA2A|PTAFR|GLRX|SGK1|AHNAK|KCNS1|IFNG|STK39|PARK7|PLN|ABCB1|FXYD7|SHISA6|PCSK9|NLG…
GOBP_INTRINSIC_APOPTOTIC_SIGNALING_PATHWAY	1.80225e-06	5.78484e-05	0.643552	0.362595	1.73925	284	P4HB|PDK1|DDIT3|CASP2|MSH6|TP53|PPIF|BNIP3|CUL4A|NOL3|EIF5A|HYOU1|ZNF622|MYBBP1A|MELK|BRCA1|TNFRSF10B|PTTG1IP|BCL3|MDM2|PERP|E2F1|BCL2L1|TAF9B|TRIAP1|TP63|ATAD5|TRAF2|RPL26|DDIAS|EIF2AK3|CAV1|IVNS1ABP|PHLDA3|RPS7|GRINA|BRCA2|DNM1L|ERO1A|CDKN1A|NDUFA13|TRIB3|MLLT11|TRAP1|RRM2B|TMEM161A|SERINC3|BRSK2|S100A9|UBQLN1|PARP1|ATP2A1|TAF9|HELLS|SYVN1|TP53BP2|NCK2|HIF1A|TMEM117|MYC|CASP3|SLC9A3R1|RRP8|CUL3…
GOMF_TRANSLATION_REGULATOR_ACTIVITY_NUCLEIC_ACID_BINDING	1.88691e-06	6.03549e-05	0.643552	0.483075	2.03808	102	SHMT2|LARP1|EIF2S2|EIF1AD|ETF1|EIF3J|EIF5A2|DENR|EIF2B1|EIF5A|EIF5B|GCN1|EEF1D|GFM2|MCTS1|DHFR|PAIP1|EIF3E|TUFM|MTIF2|EIF4E2|TYMS|EIF6|EIF2B4|GFM1|ABCF1|COPS5|EIF3M|EFL1|MRPL58|MIF4GD|AGO2|EIF3B|EIF2S3|GTPBP2
GOBP_T_CELL_ACTIVATION	1.93234e-06	6.15932e-05	0.627257	-0.320029	-1.6112	484	CLEC4E|LEPR|SOS2|FOXO3|RUNX2|CCND3|PELI1|FGL2|PSEN1|HLA-DOA|PREX1|FZD7|HLA-E|PIK3CA|GLI3|TRAF3IP2|CD74|HLA-DRA|HLA-DPA1|MTOR|VSIR|EFNB3|HLA-DMA|ILDR2|SPN|PRNP|TNFRSF1B|FYN|IL6R|MYH9|FOXP1|GSN|HLA-DRB1|TMEM98|IGF1|RPL22|FCHO1|JAK2|TNFSF4|KIF13B|ZBTB1|PRDM1|PTPN22|PATZ1|IL6ST|CD84|RIPK3|BCL10|DOCK2|HLA-DPB1|CD4|CD81|LILRB4|VNN1|CBLB|APBB1IP|CLEC7A|AIF1|CD86|THEMIS|METTL3|BCL2|NLRP3|PTPRC|ZBTB16|TNF…
GOBP_MYELOID_LEUKOCYTE_ACTIVATION	1.99224e-06	6.29525e-05	0.627257	-0.384308	-1.80662	226	FGR|CD200|LRRK2|TLR2|PSEN1|PREX1|VAMP3|PRKCD|TRAF3IP2|CD74|CLU|PTGDR|LRFN5|SNCA|BATF3|FOXP1|JUN|SNAP23|JAK2|TLR3|BTK|CD84|BPI|DOCK2|LILRB4|C1QA|LCP2|PRAM1|AIF1|IL33|NOTCH2|PTPRC|TYROBP|HAVCR2|TGFBR2|CD93|PIK3CD|PIK3CG|RBPJ|THBS1|VSIG4|PTAFR|GAB2|LILRA2|IFNG|NR4A3|CTSG|CHGA|TREM2|STXBP1|CST7|CD33|CCR2|ENPP3|STXBP3|SUCNR1|SYK|SNX6|ITGAM|PLCG2|IL1RL1|CD226|CEBPA|LAT2|MYO18A|DNASE1L3|HYAL2|CD2|MILR1|…
GOMF_PHOSPHORIC_ESTER_HYDROLASE_ACTIVITY	1.99849e-06	6.29525e-05	0.627257	-0.343522	-1.69737	372	ENPP6|PTPN21|PTPN13|ENPP1|LRRK2|PTPRU|PPP1R3E|SSH2|ALPL|CDC14A|PTPRM|PPM1A|PDE3B|NT5E|PLD3|PLCB4|INPP5B|PTPRF|SGPP1|MTMR3|DNAJC6|APEX1|SSU72|PLCL2|PLD4|PLCE1|PALD1|LHPP|EYA3|PDE1C|ATP1A1|PIP4P1|PLCB1|FIG4|INPP5D|INPP4B|PLPP3|PLPPR4|PTEN|PHOSPHO1|PDE3A|PTPN22|LRRC40|NUDT16|LRRC2|TAB1|PHLPP1|SYNJ2|BDKRB2|NT5C1A|PLCB2|DUSP1|NT5DC1|DUSP18|PDE6B|PTPRC|HACD2|CDC14B|MTM1|MTMR10|PPP3CB|PLD1|NT5C2|PTPN3|C…
GOBP_TRANSMEMBRANE_RECEPTOR_PROTEIN_TYROSINE_KINASE_SIGNALING_PATHWAY	1.99621e-06	6.29525e-05	0.627257	-0.299501	-1.53759	608	SIPA1L1|AR|FGR|SORL1|CHURC1|PDGFB|ENPP1|GFRA1|SORT1|KALRN|C2CD5|EFS|SLA|NRP2|DLL1|JCAD|NEDD9|EMILIN1|PDK4|RUNX2|CCND3|PSEN1|SHC4|LEPROT|FOXO1|PIK3CA|GNAI2|PRKCD|TAL1|CCN2|ZFAND5|FGFRL1|RYK|RASSF2|RAC1|TMEM204|EFNB3|PIP4K2A|PLCE1|C1QTNF12|PID1|BCAR3|SNCA|TEK|CSF1R|FYN|PLCB1|ROR1|CASS4|PIK3R1|GAB1|TIE1|IGF1|SULF2|NFATC4|JAK2|PIK3C2A|ARID5B|FOXO4|SOCS4|MVB12B|PLEKHA1|AXL|CD4|MMRN2|NTRK2|SVEP1|LCP2|C…
GOBP_ESTABLISHMENT_OF_ORGANELLE_LOCALIZATION	2.00241e-06	6.29525e-05	0.627257	0.328943	1.63113	405	SPAG5|CENPF|SPIRE2|KIF14|MIS12|SNF8|KPNB1|NUP88|CCNB1|LRPPRC|TMED9|NUF2|SPDL1|HGS|CENPE|PDCD6|NDC80|CEP55|FAM83D|CDCA5|MISP|TMED2|HNRNPU|SEC16A|WIPI1|AURKB|MYO15A|NUP62|ABCE1|SPRY2|CDT1|KIF18A|MYO19|CDK5|RAN|MAD2L1|AP3S1|SCRIB|TTL|NEFL|WASF1|RRS1|KIFC1|RAB3A|NPM1|CHAMP1|ZW10|CHMP4B|NDEL1|VPS4A|INCENP|AP3M2|CFL1|C17orf75|CHMP2A|ESPL1|CEP83|KLHL12|CENPA|PLK1|DLGAP5|UNC13D|EIF6|SDC4|PAX6|STARD3|HIF1…
GOBP_PROTEIN_LOCALIZATION_TO_NUCLEAR_BODY	2.05759e-06	6.43263e-05	0.627257	0.852224	2.13937	12	CCT5|CCT8|DKC1|CCT2|CCT3|WRAP53|CCT4|CCT7|TCP1
GOBP_ESTABLISHMENT_OF_PROTEIN_LOCALIZATION_TO_CHROMOSOME	2.06012e-06	6.43263e-05	0.627257	0.712314	2.23326	26	CCT5|CCT8|H1-5|DKC1|CCT2|CCT3|WRAP53|CCT4|CCT7|BRCA2|NABP2|SPIDR|LRWD1|TCP1|RUVBL2|TERT|ACD|CCT6A
GOBP_REGULATION_OF_SUPRAMOLECULAR_FIBER_ORGANIZATION	2.14969e-06	6.68956e-05	0.627257	-0.344873	-1.69898	363	SYNPO2|WASF2|TGFB3|SFRP1|SSH2|TOGARAM1|LIMA1|CDH5|EMILIN1|BMERB1|PRKN|PSEN1|HCLS1|CDC42|PIK3CA|PRKCD|CCN2|ARF6|FMN1|CLU|ARHGEF10L|AKAP13|ARHGAP6|MTOR|RAC1|AEBP1|GMFB|ASAP3|SNCA|NIN|ADD3|S1PR1|GSN|CFL2|PIK3R1|FERMT2|SPTB|FCHSD2|ELN|DAAM2|SLC9A1|PICK1|LIMCH1|ADD1|CAPZB|TTC8|LATS1|TRIOBP|ARL3|SNX9|SPTBN1|ROCK1|HDGFL3|SLIT2|TMOD2|GPR65|LMOD1|SHANK3|NF2|NCKAP1L|APOE|CORO1A|CGNL1|PHLDB2|MAP1A|RHOA|TPM1…
GOBP_REGULATION_OF_GTPASE_ACTIVITY	2.26718e-06	7.03133e-05	0.627257	-0.341854	-1.67773	351	BVES|SIPA1L1|RALGAPA1|TRAPPC6B|SFRP1|LRRK2|TBC1D10A|SOS2|TBC1D5|FGD2|PRKG1|NEDD9|AMOT|FGD5|PREX1|EVI5|RGL1|USP6NL|DOCK7|ARHGAP6|MTOR|CHN2|ASAP3|PLXNA2|BCAR3|RAP1GAP|S1PR1|SRGAP2|DOCK9|RABGAP1L|RGL2|DOCK11|ARHGAP45|FERMT2|RASGRF2|LRCH1|TBC1D1|SYDE2|RGS1|ABR|GRHL3|ARHGAP15|SEMA4D|SGSM2|TTC8|SNX9|RAP1A|NTRK2|CBLB|TBC1D22A|GARNL3|ARHGAP24|ARHGAP22|GPR65|RGS10|NET1|ASAP2|SBF2|SNX13|CPEB2|SNX18|ARHGAP2…
GOBP_REGULATION_OF_ACTIN_FILAMENT_ORGANIZATION	2.55234e-06	7.88905e-05	0.627257	-0.366907	-1.74995	261	SYNPO2|WASF2|TGFB3|SFRP1|SSH2|LIMA1|PRKN|HCLS1|CDC42|PIK3CA|PRKCD|CCN2|ARF6|FMN1|ARHGEF10L|ARHGAP6|MTOR|RAC1|GMFB|ASAP3|ADD3|S1PR1|GSN|CFL2|PIK3R1|FERMT2|SPTB|FCHSD2|ELN|DAAM2|SLC9A1|PICK1|LIMCH1|ADD1|CAPZB|TTC8|LATS1|TRIOBP|SNX9|SPTBN1|ROCK1|SLIT2|TMOD2|GPR65|LMOD1|SHANK3|NF2|NCKAP1L|CORO1A|CGNL1|PHLDB2|RHOA|TPM1|EVL|SERPINF2|WASHC2C|WASF3|ARHGAP18|CORO2B|CDC42EP3|SWAP70|CLASP2|KANK4|SCIN|PAK3|S…
GOBP_INTERLEUKIN_6_PRODUCTION	2.59491e-06	7.99372e-05	0.627257	-0.429546	-1.9097	151	CD200|KLF2|TLR2|CD74|IRAK3|IL17D|ZBTB20|IL6R|MBP|IL16|MIR101-1|INPP5D|TLR3|TNFSF4|PTPN22|CD84|BCL10|BPI|LILRB4|CYBA|CLEC7A|AIF1|TWIST1|AKIRIN2|IL33|TYROBP|NCKAP1L|ARRB2|HAVCR2|P2RX7|SPON2|PTAFR|NOD1|XBP1|LILRA2|IFNG|SCIMP|HLA-B|C5AR2|TREM2|GAS6|AFAP1L2|TLR8|SYK|C1QTNF4|IL17RA|PLCG2|GHRL|HYAL2|CEBPB|TLR1|LGALS9|C1QTNF3|TLR7|NLRC3|HMGB1
GOBP_ANTIGEN_RECEPTOR_MEDIATED_SIGNALING_PATHWAY	2.61846e-06	8.01249e-05	0.627257	-0.397243	-1.82368	187	PRKCH|ERMAP|PSEN1|PIK3CA|PLCL2|PRNP|KLHL6|THEMIS2|FYN|FOXP1|HLA-DRB1|INPP5D|FCHO1|BTK|NFATC2|NFAM1|PTPN22|PLEKHA1|BCL10|HLA-DPB1|CD81|LILRB4|LCP2|CBLB|ELF1|PRAM1|THEMIS|BCL2|PTPRC|NCKAP1L|FYB1|MAP3K7|PIK3CD|BLNK|FYB2|MAPK1|HLA-DQB1|EIF2B3|GCSAM|BTNL2|CARD11|NFKBIZ|MNDA|EIF2B2|RFTN1|SYK|LCK|GBP1|PLCG2|CD226|LAT2|LPXN|IGHE|BTN3A3|LAPTM5|RNF31|CEACAM1|IGHA1|IGHG3|CD8A|KHDRBS1|IGHA2|IGHM|EZR|VTCN1|BT…
GOBP_REGULATION_OF_CATION_TRANSMEMBRANE_TRANSPORT	2.6133e-06	8.01249e-05	0.627257	-0.350821	-1.71736	328	CACNA1D|SCN2B|CACNA2D1|ANO6|CACNA1C|PINK1|HSPA2|GSTM2|KCNMB1|FXYD5|PKD2|SCN4B|PLP1|TRPC1|PRNP|SNCA|FYN|AKAP6|AMIGO1|RASGRF2|FXYD6|SLMAP|SRI|SLC9A1|MAPK8IP2|CALM1|FHL1|UTRN|ANK3|HECW2|C4orf3|KCNQ1|SLC31A2|CYBA|GPD1L|PRRT1|NLGN1|CACNB2|CLIC2|CTSS|TWIST1|YWHAH|PRKD1|SHANK3|STIMATE|COA8|SELENON|SLC8A1|EPHB2|CORO1A|JPH1|SLC43A2|CRACR2A|PIK3CG|PTPN3|KCNIP1|FXYD2|CNKSR3|ATG5|ADRA2A|GLRX|AHNAK|KCNAB2|KCN…
GOBP_POSITIVE_REGULATION_OF_ION_TRANSPORT	2.64733e-06	8.07392e-05	0.627257	-0.371656	-1.76592	266	PDGFB|CACNA1D|CACNA2D1|ANO6|MYLK|PINK1|HSPA2|GSTM2|PSEN1|KCNMB1|PKD2|SCN4B|PLP1|P2RY12|TRPC1|CYP4A11|SNCA|AKAP6|AMIGO1|TRPC6|SRI|SLC9A1|CALM1|FHL1|ANK3|KCNQ1|SLC6A4|GPD1L|CACNB2|CTSS|SHANK3|STIMATE|MAP2K6|COA8|CASK|EPHB2|ARRB2|AHCYL1|CRACR2A|GABBR1|AKT1|P2RX7|FXYD2|CNKSR3|RAB3B|ADRA2A|TSPO|PTAFR|GLRX|AVPR1A|WFS1|LILRA2|IFNG|STK39|ABCB1|SLC12A2|ABAT|NLGN3|TREM2|STXBP1|GJC2|CCR2|TRH|CAPN3|FXYD1|SLC…
GOBP_FEMALE_MEIOTIC_NUCLEAR_DIVISION	2.68356e-06	8.1573e-05	0.627257	0.685459	2.25548	31	TOP2A|SPIRE2|CCNB2|AURKA|NDC80|RAD51C|TRIP13|SYCP2|CDC25B|TTK|PPP2R1A|PLK1|MASTL|BRME1|SPIRE1|HSF2BP|WASHC5|MEIOC|TRIM75|UBB|NCAPH
GOMF_BETA_CATENIN_BINDING	2.78575e-06	8.44e-05	0.627257	-0.496105	-2.01207	87	NUMB|AR|PTPRU|CALCOCO1|FOXO3|CTNNBIP1|CDH5|TCF7L2|PRKN|PSEN1|CHD8|FOXO1|GLI3|LZIC|EP300|SUFU|DVL1|FOXO4|MED12L|NR4A2|DACT1|BTRC|GSKIP|DACT2|SMAD7|CBY1|LEF1|HDAC6|AXIN2|AJAP1
GOBP_POSITIVE_REGULATION_OF_HEMOPOIESIS	2.92334e-06	8.82773e-05	0.627257	-0.414245	-1.84783	156	FOXO3|CTNNBIP1|ACIN1|HCLS1|GLI3|CD74|HLA-DRA|PPP2R3C|VSIR|HLA-DRB1|INPP5D|TNFSF4|ZBTB1|BTK|IL5|AXL|CD4|LILRB4|VNN1|CD86|FOS|NLRP3|NOTCH2|PTPRC|ZBTB16|SASH3|TYROBP|PRKCZ|NCKAP1L|XRCC6|TGFBR2|RHOA|SOX13|IHH|SLC9B2|EVI2B|XBP1|PNP|IFNG|RUNX1|TREM2|IL34|GAS6|IL15RA|NFKBIZ|SYK|TRIB1|CCR1|RUNX3|AMBRA1|LEF1|GPR68|CCL19|ITPKB|LGALS9
GOBP_REGULATION_OF_MACROPHAGE_MIGRATION	2.97517e-06	8.95478e-05	0.627257	-0.657917	-2.28883	38	CD200|MMP28|EMILIN1|P2RY12|CSF1R|CD81|C3AR1|MTUS1|THBS1|AKIRIN1|MAPK1|C5|TREM2|IL34|CXCL17|MAPK3|CCL5|CX3CR1|MSTN|SLAMF8|TRPV4|PTK2B
GOBP_MITOCHONDRIAL_MEMBRANE_ORGANIZATION	3.03804e-06	9.11413e-05	0.627257	0.464921	1.97182	111	HSPA9|CHCHD3|TP53|PPIF|BNIP3|PDCD5|TIMM8B|NOL3|TIMM50|HK2|IMMT|SLC25A4|RCC1L|TIMM10|BCL2L1|SLC25A5|TIMM8A|APOO|ROMO1|HSPA4|NDUFA13|LETM1|CNP|TIMM13|SLC35F6|CHCHD10|MYC|APOOL|AP3B1|MTX1|MTX3|SPG7|MTX2|TOMM70|OPA1|BCS1L|MICOS13|TMEM102|TMEM11|BBC3|PMAIP1|HIP1R|TIMM29|ACAA2|ARHGAP11B|GSK3A|BAD|THEM4|UQCC3|GHITM
GOBP_MODIFICATION_DEPENDENT_MACROMOLECULE_CATABOLIC_PROCESS	3.09042e-06	9.24107e-05	0.627257	0.291608	1.50498	644	DDIT3|KIF14|SNF8|UBE2C|PSMD14|NPLOC4|UBE2S|CCDC47|HSPA5|TRPC4AP|UCHL5|CANX|HSP90B1|CUL4A|AURKA|DTL|UBQLN4|PSMD7|FBXL8|PSMD3|DET1|DDA1|TRAF4|ADRM1|UBE2N|RNF114|FBXO22|UBXN4|UBE2Z|TLK2|CCNF|FBXW5|MDM2|PBK|TRIM25|UBE2G1|USP10|ANAPC1|VPS25|DERL2|APPBP2|USP37|RAD23A|PSMC2|LONP1|PSMD4|PSMD1|ANAPC11|PSMD8|USP36|PLAA|SQSTM1|COP1|ANAPC7|TOM1L1|FBXO45|RAD23B|USP32|SHARPIN|PRAME|KCTD13|CDK2|CAV1|KLHL15|TNFA…
GOBP_REGULATION_OF_HYDROLASE_ACTIVITY	3.15379e-06	9.39995e-05	0.627257	-0.272778	-1.4509	973	BVES|SIPA1L1|MAP3K5|RALGAPA1|HDAC9|SORL1|TRAPPC6B|PI16|CD200|LEPR|SFRP1|LRRK2|SORT1|TBC1D10A|SOS2|ITIH2|A2M|TBC1D5|FGD2|SERPINF1|PRKG1|PINK1|NEDD9|CASC2|AMOT|HDAC1|FGD5|PREX1|PSME1|EVI5|RGL1|GNAI2|PRKCD|TMED10|NLRP1|CCN2|PSMA3|USP6NL|DOCK7|ARHGAP6|MTOR|VSIR|CHN2|P2RY12|PSME2|C4A|ASAP3|PLXNA2|FBLN1|PRNP|BCAR3|SNCA|TIMP3|RAP1GAP|TMEM106B|RPS6KA1|S1PR1|IFT57|ANGPTL3|NRDC|SRGAP2|FYN|DOCK9|RABGAP1L|SF…
GOBP_CELLULAR_RESPONSE_TO_UNFOLDED_PROTEIN	3.1642e-06	9.40044e-05	0.627257	0.483394	2.01512	97	HSPA9|HSPD1|AGR2|DDIT3|HSPA5|CREB3L2|HSPA13|TBL2|STC2|PARP16|TMED2|CCND1|DERL2|CREB3L4|FICD|HSPA8|RHBDD1|EIF2AK3|DNAJB9|ERO1A|HSPA6|TMTC4|BFAR|NCK2|COPS5|HSF1|YOD1|DERL1|CREB3|OPTN|MBTPS2|ABCB10|EIF2AK2|PTPN1|NCK1|PIGBOS1|NFE2L2|BAG3|CREB3L3|TMEM33|CDK5RAP3|ATF6
GOBP_TRANSLATIONAL_INITIATION	3.29687e-06	9.76298e-05	0.627257	0.462622	1.97168	115	LARP1|EIF2S2|YTHDF1|EIF1AD|DHX33|POLR2D|EIF3J|DENR|EIF2B1|EIF5B|UHMK1|TMED2|BZW2|RPS6KB1|ABCE1|MCTS1|EIF2AK3|EIF4EBP1|PAIP1|NPM1|EIF3E|MTIF2|EIF4E2|EIF6|EIF2B4|NCK2|COPS5|EIF3M|RPS5|DNAJC3|RBM4|GLE1|YTHDF3|NCBP2|MIF4GD|AGO2|EIF2AK2|EIF3B|EIF2S3|RPS17|NCK1|TPR|MTFMT|DHX29
GOBP_REGULATION_OF_CELL_PROJECTION_ORGANIZATION	3.34359e-06	9.86952e-05	0.627257	-0.29392	-1.51986	653	SIPA1L1|WASF2|TGFB3|CROCC|SFRP1|LRRK2|TBC1D10A|BAG5|TBC1D5|SERPINF1|KREMEN1|PSEN1|KDM1A|CDKL1|CDC42|PIK3CA|EVI5|LPAR3|UST|PRKCD|PTPRF|ARF6|MACF1|TBC1D19|USP6NL|NTN1|RYK|SRGAP2C|MTOR|P2RY12|RAC1|EFNB3|TNIK|PLCE1|KIDINS220|PLXNA2|EP300|PRNP|NIN|CHODL|RAP1GAP|TMEM106B|PRRX1|FYN|SFRP2|MBP|ABI3|ROR1|FIG4|DOCK11|SEPTIN7|PIK3R1|AMIGO1|TBC1D1|ACAP3|NFATC4|LIMK2|PTEN|DAAM2|DVL1|ODF2L|FNBP1L|SEMA4D|KIF13B|…
GOBP_APOPTOTIC_SIGNALING_PATHWAY	3.54417e-06	0.00010428	0.627257	0.299524	1.53326	569	P4HB|PDK1|DDIT3|KRT18|CASP2|MSH6|TP53|PPIF|BNIP3|AATF|DAP3|PDCD5|CUL4A|PRDX2|PDCD6|NOL3|EIF5A|PSME3|PTGIS|HYOU1|ZNF622|MYBBP1A|CASP8|MELK|NOG|BRCA1|TNFRSF10B|PTTG1IP|BCL3|TIMM50|MDM2|CTSC|PERP|RPS6KB1|E2F1|BCL2L1|MAZ|SLC25A5|TAF9B|DIDO1|TRIAP1|TP63|ATAD5|TRAF2|RPL26|DDIAS|EIF2AK3|EEF1E1|CAV1|IVNS1ABP|PRKCA|PHLDA3|RPS7|GRINA|BRCA2|PDIA3|DNM1L|ERO1A|CDKN1A|NDUFA13|TRIB3|MLLT11|NLE1|TRAP1|RRM2B|TMEM…
GOBP_CELL_MORPHOGENESIS_INVOLVED_IN_NEURON_DIFFERENTIATION	3.66638e-06	0.000107515	0.627257	-0.305455	-1.55414	554	NUMB|SIPA1L1|RERE|ROBO4|LRRK2|KALRN|SZT2|NRP2|PTPRM|ECE1|PSEN1|OPHN1|CDC42|LPAR3|ATL1|UST|GLI3|RBFOX2|MACF1|NTN1|NEXN|RYK|ROBO3|DOCK7|RAC1|EFNB3|TNIK|SULT4A1|KIDINS220|PLXNA2|CDH23|NIN|CHODL|TMEM106B|CSF1R|FYN|USP33|MBP|ABI3|AMIGO1|BOC|S100B|NFATC4|PLPPR4|PTEN|DVL1|MAPK8IP2|SEMA4D|KIF13B|NEFH|TTC8|ANK3|HECW2|TRIOBP|PDZD7|PHACTR1|ADCY1|MEF2A|SLC9A6|NTRK2|NLGN1|SLIT2|CNTN4|LAMA3|YWHAH|BCL2|APBB1|NO…
GOBP_CELLULAR_RESPONSE_TO_TOPOLOGICALLY_INCORRECT_PROTEIN	3.68131e-06	0.000107515	0.627257	0.458769	1.96041	116	HSPA9|HSPD1|AGR2|DDIT3|HSPA5|CREB3L2|HSPA13|TBL2|STC2|PARP16|TMED2|CCND1|DERL2|CREB3L4|FICD|HSPA8|UGGT1|RHBDD1|EIF2AK3|KLHL15|DNAJB9|ERO1A|HSPA6|TMTC4|BFAR|AUP1|NCK2|COPS5|HSF1|YOD1|CUL3|RNF126|NGLY1|DERL1|CREB3|OPTN|MBTPS2|ABCB10|EIF2AK2|PTPN1|NCK1|PIGBOS1|NFE2L2|BAG3|CREB3L3|TMEM33|CDK5RAP3|UBE2W|ATF6
GOBP_REGULATION_OF_CYTOKINESIS	3.70095e-06	0.000107515	0.627257	0.495428	2.01997	87	ECT2|POLDIP2|KIF14|KIF20A|RACGAP1|AURKA|ENTR1|AHCTF1|PRPF40A|E2F7|KIF23|CSPP1|AURKB|NUP62|BCL2L1|MYO19|KIF20B|CDC6|BRCA2|CDC25B|VPS4A|GIT1|PLK1|PLK2|E2F8|BIRC6|CUL3|CHMP4C|SPAST
GOBP_PROTEIN_LOCALIZATION_TO_CHROMOSOME_TELOMERIC_REGION	3.69341e-06	0.000107515	0.627257	0.671313	2.19541	30	CCT5|CCT8|ATR|DKC1|CCT2|CCT3|WRAP53|CCT4|CCT7|GNL3|BRCA2|NABP2|XRCC5|TERF2|TCP1|GNL3L
GOBP_MITOTIC_CYTOKINESIS	3.79189e-06	0.000109809	0.627257	0.527765	2.07094	71	ECT2|POLDIP2|ANLN|KIF20A|RACGAP1|JTB|CKAP2|CEP55|KIF23|KIF4A|NUP62|STAMBP|ARF1|KIF20B|CHMP4B|VPS4A|INCENP|CHMP2A|ESPL1|CENPA|PLK1|CUL7|MITD1|CNTROB|CHMP6|RTKN|CHMP4C|SPAST|ROCK2|SON|TTC19|UNC119
GOBP_NEGATIVE_REGULATION_OF_IMMUNE_EFFECTOR_PROCESS	3.92977e-06	0.000113444	0.610527	-0.46252	-1.95024	108	TGFB3|A2M|FGL2|HLA-E|IRAK3|C4BPA|TNFSF4|CD84|LILRB4|SERPING1|ANGPT1|PTPRC|SERPINB9|HFE|HLA-F|NCKAP1L|ARRB2|HAVCR2|PPP3CB|VSIG4|BST2|LOXL3|ARG1|HLA-B|CCR2|ENPP3|KLRC1|SMAD7|MICA|SUSD4|CEACAM1|BCR|LGALS9|CX3CR1|THOC1|PTPN6|SLAMF8|APOA1|SPI1|CD47|HLA-A|LILRB1
GOMF_ATP_DEPENDENT_ACTIVITY_ACTING_ON_RNA	3.94356e-06	0.000113485	0.610527	0.522376	2.08253	79	DDX39A|DDX18|DHX8|DHX33|G3BP1|BRIP1|DDX41|DDX23|DDX55|HELZ2|SNRNP200|DDX46|DHX37|DDX52|DDX49|DDX19A|DDX21|DDX31|DDX27|DHX35|DDX42|DDX11|DHX34|DHX40|DDX12P|MTREX|DDX51
GOBP_REGULATION_OF_SMALL_GTPASE_MEDIATED_SIGNAL_TRANSDUCTION	4.00885e-06	0.000114646	0.610527	-0.355246	-1.72438	301	SIPA1L1|ARHGAP31|RALGAPA1|KALRN|SOS2|FGD2|AMOT|FGD5|PREX1|ARHGAP21|OPHN1|STARD8|ARF6|ARHGEF3|IQSEC3|ARHGEF10L|AKAP13|ARHGAP6|CHN2|RAC1|PLCE1|PLEKHG5|ARHGAP8|RAP1GAP|DEF6|SRGAP2|GPR4|ARHGAP10|MCF2L|RGL2|ARHGAP26|ARHGAP45|RASGRF2|IGF1|STK19|SYDE2|ABR|ARHGAP15|SSX2IP|DOCK2|SLIT2|GARNL3|ARHGDIB|ARHGAP24|ARHGAP22|ARHGEF40|GPR65|NET1|NOTCH2|IQSEC2|ARHGAP5|ARHGAP27|NGF|ADGRG1|DOCK8|EPHB2|APOE|CGNL1|PIK3…
GOBP_CYTOCHROME_COMPLEX_ASSEMBLY	4.0026e-06	0.000114646	0.610527	0.644289	2.1543	34	SCO1|COX10|UQCRFS1|COA4|C12orf73|UQCC1|COX17|COA6|COA5|HCCS|COX20|TACO1|SURF1|MT-CO3|COA3|BCS1L|TTC19|COX14|LYRM7|UQCC3
GOBP_TRNA_MODIFICATION	4.04048e-06	0.000115191	0.610527	0.494534	2.01633	87	AARS1|PUS7|METTL2A|METTL2B|WDR4|METTL1|DUS1L|NSUN2|TRMT6|TRMT61B|THUMPD3|TRMT12|URM1|ELP5|PUS3|SSB|TRMT112|ELP1|MOCS3|PUS1|TRMT1|QTRT2|CTU1|TYW5|DUS4L|TYW1|GTPBP3|QTRT1|TRMT10A|RPUSD4|ELP3|TRMT10C|NAT10|DUS3L|TRMT44|TPRKB|MTFMT
GOBP_POSITIVE_REGULATION_OF_RESPONSE_TO_DNA_DAMAGE_STIMULUS	4.17862e-06	0.000118761	0.610527	0.445198	1.9285	129	SPIRE2|FOXM1|ANKRD1|H2AX|ATR|RAD51AP1|RBBP8|MRGBP|UBE2N|BRCA1|CEBPG|TRIM28|VPS72|HMGA2|WRAP53|TIMELESS|RPL26|EEF1E1|UIMC1|NPAS2|TMEM161A|PARP1|DDX11|BABAM1|UBE2V2|MYC|PAXIP1|MRNIP|SPIRE1|SPIDR|SHLD3|FANCB|MORF4L2|EP400|FXR2|RUVBL2|BRCC3|PMAIP1|MBTD1|RIF1|TRRAP|HDGFL2|DHX9|NSMCE1|RPS3|PCNA|RUVBL1
GOBP_PROTEIN_LOCALIZATION_TO_NUCLEOPLASM	4.34507e-06	0.00012311	0.610527	0.817858	2.17325	14	CCT5|CCT8|DKC1|CCT2|CCT3|WRAP53|CCT4|CCT7|TCP1
GOBP_ADAPTIVE_IMMUNE_RESPONSE	4.41663e-06	0.000124753	0.610527	-0.311708	-1.57104	493	BACH2|HLA-DOA|HLA-E|MASP2|PRKCD|TRAF3IP2|CD74|CLU|HLA-DRA|HLA-DPA1|STX7|MTOR|C4A|HLA-DMA|IL1R1|SPN|RAP1GAP|KLHL6|TNFRSF1B|FYN|IL6R|C4BPA|C4B|HLA-DRB1|TMEM98|INPP5D|JAK2|TNFSF4|ZBTB1|PRDM1|BTK|IL6ST|CD84|RIPK3|GAPT|BCL10|HLA-DPB1|CD4|CD81|LILRB4|C1QA|CLEC7A|LAIR1|CTSS|SERPING1|CD86|THEMIS|BTLA|NLRP3|PTPRC|HLA-C|MARCHF8|HFE|HLA-DMB|SASH3|HLA-F|PRKCZ|ADCY7|EBI3|NCKAP1L|EPHB2|HAVCR2|PPP3CB|MCOLN2|TNF…
GOBP_NEGATIVE_REGULATION_OF_DNA_REPLICATION	4.46662e-06	0.000125778	0.610527	0.667945	2.21045	32	TP53|DONSON|ATR|GMNN|BLM|CDT1|TIMELESS|CDC6|BRCA2|TTF1|S100A11|GTPBP4|SLFN11|TIPIN|MCIDAS|ZRANB3|RAD17|LIG3|ZNF830|HCRT
GOBP_POSITIVE_REGULATION_OF_ORGANELLE_ORGANIZATION	4.48047e-06	0.000125782	0.610527	0.310776	1.56829	478	SPAG5|VDAC1|CCT5|TP53|PPIF|BNIP3|IGF2|G3BP1|NEK2|CCT8|PFDN2|SMC4|TMED9|NCAPD2|PDCD5|AURKA|ATR|RAD51AP1|PFN1|ENTR1|NCAPG|DKC1|CCT2|RTEL1|SURF4|SMC2|CCT3|SETDB1|PGAM5|HAX1|DNMT1|TRIM28|SLC25A4|WIPI1|AURKB|ANAPC11|NUP62|FEN1|SLC25A5|SEMA5A|CDT1|CNOT1|CCT4|ANAPC7|CDK5|INSR|CCT7|OSBP|CDK2|GNL3|S100A10|WASF1|DNM1L|MLLT11|CNOT6|NSMCE2|SMCR8|CEP295|ANXA2|NABP2|GIT1|IL1A|ESPL1|RAB3GAP2|SSBP1|GRB2|G3BP2|DD…
GOBP_POSITIVE_REGULATION_OF_TRANSCRIPTION_BY_RNA_POLYMERASE_I	4.54042e-06	0.000127076	0.610527	0.732774	2.21579	23	NOL11|DHX33|HEATR1|UTP15|PWP1|NCL|EIF2AK3|WDR43|MARS1|WDR75|SMARCA4|LYAR|DDX11
GOBP_IMMUNE_RESPONSE_REGULATING_CELL_SURFACE_RECEPTOR_SIGNALING_PATHWAY	4.70435e-06	0.00013104	0.610527	-0.362785	-1.72311	267	PRKCH|FGR|CLEC4E|ERMAP|PSEN1|PIK3CA|PRKCD|MAPK10|PLCL2|EP300|PRNP|KLHL6|THEMIS2|FYN|FOXP1|HLA-DRB1|INPP5D|FCHO1|BTK|NFATC2|NFAM1|PTPN22|PLEKHA1|BCL10|HLA-DPB1|CD81|LILRB4|LCP2|CBLB|CLEC7A|ELF1|PRAM1|THEMIS|C3AR1|BCL2|BTLA|PTPRC|TYROBP|NCKAP1L|FYB1|MAP3K7|PIK3CD|BLNK|CREBBP|FYB2|MAPK1|HLA-DQB1|LILRA2|EIF2B3|NR4A3|MS4A2|PAK3|GCSAM|C5AR2|BTNL2|CARD11|NFKBIZ|MNDA|EIF2B2|RFTN1|SYK|PLPP4|LCK|GBP1|PLCG2…
GOBP_LEUKOCYTE_MEDIATED_IMMUNITY	4.71675e-06	0.00013104	0.610527	-0.323584	-1.60006	396	FGR|HLA-DOA|HLA-E|VAMP3|MASP2|PRKCD|TRAF3IP2|CD74|CLU|HLA-DRA|PTGDR|HLA-DPA1|STX7|C4A|HLA-DMA|IL1R1|TNFRSF1B|C4BPA|C4B|PLEKHM2|HLA-DRB1|SNAP23|INPP5D|TLR3|TNFSF4|ZBTB1|BTK|CD84|RIPK3|GAPT|BCL10|HLA-DPB1|CD81|LILRB4|C1QA|CLEC7A|PRAM1|SERPING1|NLRP3|PTPRC|SERPINB9|HFE|HLA-DMB|SASH3|HLA-F|TYROBP|PRKCZ|NCKAP1L|ARRB2|CORO1A|HAVCR2|PPP3CB|MAP3K7|PIK3CD|PIK3CG|P2RX7|C3|BST2|SPON2|PTAFR|GAB2|SWAP70|C5|HL…
GOBP_PYRUVATE_METABOLIC_PROCESS	4.72487e-06	0.00013104	0.610527	0.471463	1.9913	103	PGK1|VDAC1|PDK1|DLAT|ALDOA|LDHA|FOXK2|PKM|ENO2|TPI1|DLD|GPI|GAPDH|HK2|PFKP|PDHB|PDHA1|INSR|PRKAA1|GALK1|GIT1|ARNT|EIF6|MPC2|HIF1A|MYC|PDHX|OGDHL|PFKFB2|PFKM|PFKL|NCOR1
GOBP_MITOTIC_SPINDLE_ASSEMBLY	4.86567e-06	0.000134539	0.610527	0.525231	2.061	71	TPX2|POLDIP2|KPNB1|NEK2|KIF11|RACGAP1|KIF2A|MISP|KIF23|HNRNPU|AURKB|KIF4A|GOLGA2|KIF15|KIFC1|MYBL2|CHMP4B|ZNF207|CHMP2A|BCCIP|PLK1|CHMP6|MZT1|CHMP4C
GOMF_CYTOKINE_RECEPTOR_ACTIVITY	5.07559e-06	0.000139503	0.610527	-0.473277	-1.95481	97	IFNLR1|LEPR|GFRA1|CXCR6|IL17RD|CD74|CSF3R|IL1R1|CSF2RA|IL6R|IL17RE|CNTFR|IL6ST|CD4|IL17RB|EBI3|IL11RA|CCR9|IL20RA|IL18R1|IL10RA|CCR2|GPR75|MPL|IL15RA|CSF2RB|CCR5|IL17RA|ACKR2|IL1RL1|CCR1|GFRA4|CXCR4|CX3CR1|IFNGR1|ACKR4|IL22RA1
GOBP_POSITIVE_REGULATION_OF_TRANSMEMBRANE_TRANSPORT	5.06906e-06	0.000139503	0.610527	-0.386849	-1.80025	204	C2CD5|ACSL5|CACNA2D1|ANO6|PINK1|HSPA2|GSTM2|PSEN1|KCNMB1|PKD2|PLP1|AZIN2|TRPC1|C1QTNF12|SNCA|ACSL1|AKAP6|PIK3R1|AMIGO1|TRPC6|IGF1|SRI|SLC9A1|CALM1|ANK3|KCNQ1|MEF2A|CACNB2|CTSS|SHANK3|STIMATE|COA8|KLF15|EPHB2|CRACR2A|AKT1|P2RX7|C3|FXYD2|CNKSR3|PTAFR|GLRX|IFNG|STK39|NR4A3|ABCB1|IRS2|NLGN3|TREM2|GJC2|CCR2|CAPN3|CREBL2|FXYD1|SLC6A9|WNK2|STIM2|PLCG2|TMSB4X|RNF207|NPPA|CALM2|SORBS1|F2RL3|CXCL11|KCNJ2
GOMF_SINGLE_STRANDED_DNA_HELICASE_ACTIVITY	5.12838e-06	0.000140533	0.610527	0.73104	2.21054	23	MCM4|RFC4|MCM6|MCM2|MCM8|POLQ|DNA2|RFC3|RFC2|MCM7|RAD51|HELB|RFC5|DSCC1|MCM3|CHTF18|DHX9
GOBP_ANTIGEN_PROCESSING_AND_PRESENTATION_OF_PEPTIDE_OR_POLYSACCHARIDE_ANTIGEN_VIA_MHC_CLASS_II	5.34993e-06	0.000146168	0.610527	-0.653368	-2.22046	34	HLA-DOA|CD74|HLA-DRA|HLA-DPA1|HLA-DMA|HLA-DRB1|CTSF|HLA-DPB1|CTSS|MARCHF8|HLA-DMB|THBS1|HLA-DQA1|HLA-DQB1|HLA-DQA2|TREM2
GOBP_ESTABLISHMENT_OF_TISSUE_POLARITY	5.50439e-06	0.000149498	0.610527	-0.526216	-2.06724	72	DAAM1|SFRP1|RSPO3|EXOC5|NPHP1|FZD7|CDC42|RYK|JHY|RAC1|PRICKLE2|NKD1|ZNRF3|SFRP2|ROR1|DLG3|GRHL3|DVL1|TTC8|GPC6|NPHP3|RHOA|DACT1|ARHGEF19|ANKRD6
GOBP_REGULATION_OF_CELL_DIVISION	5.50439e-06	0.000149498	0.610527	0.398222	1.79867	179	ASPM|ECT2|POLDIP2|KIF14|WDR5|ORC6|IGF2|KIF20A|RBL1|RACGAP1|AURKA|KIF18B|ENTR1|AHCTF1|PRPF40A|SMYD5|E2F7|KIF23|CSPP1|AURKB|NUP62|BCL2L1|BLM|MYO19|TP63|KIF20B|CDC6|BRCA2|CDC25B|VPS4A|GIT1|IL1A|PLK1|PLK2|E2F8|CIB1|VEGFA|PAX6|MYC|BIRC6|KAT2A|HTR2B|CUL3|CHMP4C|SPAST
GOBP_NUCLEUS_ORGANIZATION	5.52691e-06	0.000149667	0.610527	0.427991	1.87993	138	CDK1|LMNB1|CHEK1|POLR1B|NUP155|ANKLE2|KDM3A|TOR1B|AHCTF1|CEP55|SPAG4|USP36|NEMP1|WRAP53|ZPR1|NUP205|NUP133|PRKCA|GOLM1|CHMP4B|NDEL1|VPS4A|CHMP2A|DDX11|PLK1|TMF1|RPS19|RRP8|CHMP6|CTDNEP1|CHMP4C|SPAST|NUP107|BANF1|PYGO2|UBXN2A|SUN5|NEK6|H3-3A|USPL1|EMD|BAZ2A|TPR|TMEM170A
GOBP_REGULATION_OF_ACTIN_FILAMENT_BASED_PROCESS	5.64686e-06	0.000152442	0.610527	-0.331699	-1.63916	380	SYNPO2|WASF2|TGFB3|SFRP1|SSH2|CACNA1C|LIMA1|PRKN|FRMD6|HCLS1|CDC42|PIK3CA|PRKCD|CCN2|ARF6|FMN1|ARHGEF10L|AKAP13|ARHGAP6|MTOR|RAC1|GMFB|ASAP3|TEK|ADD3|S1PR1|CSF1R|MYH9|ABI3|GSN|CFL2|PIK3R1|FERMT2|RHOB|SPTB|GPM6B|RHOBTB3|FCHSD2|ELN|GRHL3|DAAM2|SRI|SLC9A1|RHOBTB1|PICK1|LIMCH1|ADD1|CAPZB|TTC8|LATS1|TRIOBP|SNX9|SPTBN1|ROCK1|SLIT2|TMOD2|ARHGDIB|TNNC1|GPR65|LMOD1|NOTCH2|SHANK3|FAM107A|NF2|NCKAP1L|CORO1A…
GOMF_RNA_POLYMERASE_ACTIVITY	5.66262e-06	0.000152442	0.610527	0.601153	2.13115	44	POLR1B|POLR2D|POLR3D|POLR2J2|RPAP1|POLR2J3|POLR1A|POLR2L|POLR3C|POLR2C|POLR2J3|POLR2J|TRNT1|POLRMT|POLR3F|POLR1C|POLR3K|RMRP|POLR2M|POLR2B|TERT|POLR2E|PRIM1
GOBP_ATP_SYNTHESIS_COUPLED_PROTON_TRANSPORT	5.77072e-06	0.000154898	0.610527	0.695928	2.18188	26	ATP5F1B|ATP5MC1|ATP5PO|ATP5PD|ATP5PF|ATP5MC3|MT-ATP8|ATP5F1E|ATP5MG|MT-ATP6|ATP5ME|ATP5MF|ANTKMT|ATP5F1EP2|ATP5F1D|DNAJC30|VPS9D1|STOML2
GOBP_SPINDLE_ASSEMBLY	5.88912e-06	0.000157616	0.610527	0.429743	1.89278	139	SPAG5|ASPM|TPX2|POLDIP2|KPNB1|NEK2|KIF11|CCNB2|RACGAP1|AURKA|KIF2A|NDC80|MISP|TUBGCP4|KIF23|HNRNPU|HAUS6|AURKB|KIF4A|GOLGA2|KIF15|KIFC1|MYBL2|CHMP4B|INCENP|ZNF207|SAC3D1|CHMP2A|BCCIP|PLK1|MAPRE1|TUBB|CHMP6|MZT1|CHMP4C
GOBP_ORGANOPHOSPHATE_METABOLIC_PROCESS	5.93222e-06	0.000158308	0.610527	0.269498	1.42607	920	PGK1|LPCAT1|PAICS|PDK1|DLAT|ALDOA|TP53|RRM2|LDHA|FOXK2|PKM|PDE4D|ADSS2|ENO2|NME1|ATP5F1B|ATP5MC1|TPI1|DLD|ATP5PO|PPAT|GPI|GFPT1|DTYMK|LPGAT1|PIGW|MTMR4|PTGIS|PFAS|COASY|ACLY|ENTPD7|PARP16|PIP5K1A|GAPDH|HK2|ATP5PD|ACACA|PFKP|FLAD1|H19|NUDT19|PANK1|HPRT1|SCARB1|GFPT2|ACOT8|TK1|PDHB|FDPS|DGKE|ATP5PF|PLAA|PDHA1|ATP5MC3|SMUG1|NFS1|NT5C3B|SHPK|ADCY3|FADS1|AGPAT5|RAN|SOCS7|DCTPP1|INSR|CROT|OSBP|PGS1|KAR…
GOBP_NEGATIVE_REGULATION_OF_TRANSCRIPTION_BY_RNA_POLYMERASE_II	5.96717e-06	0.000158778	0.610527	0.268442	1.42107	915	TRIM37|C1QBP|SOX11|DDIT3|FOXM1|HOXB13|TP53|FOXK2|IGF2|GATAD2A|RBL1|H1-5|RNF2|PHB1|EZH2|ZNF398|ZNF3|TCF3|TGIF2|KLF11|E2F7|NOG|MZF1|ZBTB26|CCND1|BACH1|ZNF669|MDM2|HNRNPU|SIM2|TXN|ZNF587B|FNIP1|CXXC5|ZNF749|HOPX|ZNF556|HSF4|DNMT1|CBX1|TRIM28|SUZ12|ZC3H8|VPS72|AURKB|NSD2|ID4|ZNF8|ZNF281|ZNF217|DEAF1|SMYD2|HMGA2|HEY1|E2F1|NR1D1|MAZ|TAF9B|TRPV1|ZNF550|HOXB3|SQSTM1|CNOT1|DNAJA3|MED1|NFX1|ZNF778|ZNF169|Z…
GOBP_CENTROSOME_DUPLICATION	6.05377e-06	0.000160617	0.610527	0.517941	2.05412	75	TRIM37|CEP152|GEN1|NDC80|BRCA1|CCNF|FBXW5|C2CD3|CEP131|NUP62|WDR62|CDK2|BRCA2|NPM1|CHMP4B|RAB6C|CEP295|SAC3D1|CHMP2A|CENPJ|PLK2|RBM14|CNTROB|CHORDC1|KAT2A|CHMP4C|ROCK2
GOBP_CELLULAR_RESPONSE_TO_IONIZING_RADIATION	6.16483e-06	0.000163092	0.610527	0.519032	2.04064	72	ECT2|TP53|HSPA5|H2AX|ATR|RAD51AP1|TLK2|BRCA1|MDM2|BARD1|EEF1D|HMGA2|RAD1|BCL2L1|BLM|RPL26|SWI5|BRCA2|CDKN1A|GRB2|XRCC5|INTS7|RAD51|HSF1|RAD9B|SPIDR|LIG4
GOMF_MRNA_5_UTR_BINDING	6.35757e-06	0.000167708	0.610527	0.694474	2.17732	26	SHMT2|LARP1|CCT5|IGF2BP1|NCL|RPL26|GNL3|RPS7|MRPS11|UTP23
GOBP_DNA_UNWINDING_INVOLVED_IN_DNA_REPLICATION	6.5563e-06	0.000172455	0.610527	0.737594	2.2036	22	MCM4|RECQL4|MCM6|MCM2|HMGA1|GINS1|BLM|GINS2|RECQL5|SSBP1|MCM7|RAD51|GINS4|TWNK
GOBP_INOSITOL_LIPID_MEDIATED_SIGNALING	6.75797e-06	0.000176762	0.610527	-0.403429	-1.83527	173	FGR|PTPN13|PDGFB|PIK3IP1|PLCB4|HCLS1|PIK3CA|PIK3R5|PIP5K1B|PLCL2|PLCE1|PITPNM2|TEK|CSF1R|PLCB1|RGL2|ROR1|PIK3R1|IGF1|PTEN|JAK2|SEMA4D|PIK3C2A|ENTPD5|PLEKHA1|NTRK2|PRR5|PEAR1|TWIST1|PLCB2|PIK3C2B|ANGPT1|PDGFD|FGFR1|KBTBD2|TNFAIP8L3|PIK3CD|PIK3CG|AKT1|IGF1R|PLD1|PLCD1|FBXL2|PTAFR|GAB2|PI4KA|DAB2IP|NPR3|TREM2|PLCD4|PREX2|NYAP1|HCST|CAT|NKX3-1|NCF1
GOBP_REGULATION_OF_CATABOLIC_PROCESS	6.77586e-06	0.000176762	0.610527	0.268775	1.42773	963	LPCAT1|LARP1|PATL1|VDAC1|DDIT3|POLDIP2|TP53|SNF8|YTHDF1|PSMD14|FOXK2|BNIP3|LRPPRC|METTL16|HGS|POLR2D|UCHL5|IGF2BP1|AURKA|DTL|UBQLN4|ADAM8|CDK4|PHB1|PSMD3|DET1|MTMR4|DDA1|PSME3|DKC1|FBXO22|TLK2|FAM83D|PTTG1IP|MDM2|PBK|HNRNPU|NSUN2|GAPDH|TMTC3|VGLL4|CTSC|USP10|HAX1|RAD23A|SCARB1|PSMC2|BARD1|SLC25A4|WIPI1|PSME3IP1|ATP6V0A2|PSMD1|RNFT2|E2F1|FASTKD1|DDX49|SLC25A5|USP36|DHRSX|CNOT1|COP1|NT5C3B|TENT4A|H…
GOBP_NCRNA_TRANSCRIPTION	6.7778e-06	0.000176762	0.610527	0.561655	2.10258	56	NOL11|TP53|POLR1B|GTF3C3|NIFK|PWP1|ZC3H8|SNAPC4|TCOF1|NCL|SNAPC3|MARS1|GTF3C2|SIRT7|SMARCA4|POLR2L|DDX11|SNAPC5|DEDD|GTF3A|CDK7|SNAPC2|GTF3C4|USPL1|GTF3C5
GOBP_MICROTUBULE_BASED_PROCESS	6.9216e-06	0.000179492	0.610527	0.272528	1.44263	899	SPAG5|ASPM|TRIM37|TPX2|SPIRE2|POLDIP2|XRCC2|CDK1|CHEK1|KIF14|KPNB1|CCNB1|NEK2|LRPPRC|KIF11|CCNB2|KIF20A|RACGAP1|NUF2|SPDL1|CEP152|GEN1|AURKA|CENPE|CLTC|KIF2A|KIF18B|NDC80|GNAI1|NAV1|CKAP2|SPC25|BRCA1|CCNF|FBXW5|C2CD3|TXNDC9|MISP|TUBGCP4|KIF23|HNRNPU|GAPDH|HAUS6|ODF2|PCLAF|CAMSAP1|CEP131|EPHA3|CENPH|EFNA5|AURKB|PCNT|KIF4A|NUP62|ATF5|TUBD1|HSPA8|IFT20|SPRY2|SKA2|ZPR1|KIF18A|SSNA1|ADCY3|CDK5|WDR62|T…
GOBP_KINETOCHORE_ASSEMBLY	6.91982e-06	0.000179492	0.610527	0.77606	2.15867	17	CENPF|MIS12|CENPK|KNTC1|CENPE|CENPX|CENPH|CENPA|DLGAP5|CENPT|CENPN
GOMF_TRANSFERASE_ACTIVITY_TRANSFERRING_ONE_CARBON_GROUPS	6.97597e-06	0.000180393	0.610527	0.370655	1.72247	219	SHMT2|MTR|WDR5|METTL2A|METTL16|METTL2B|CARNMT1|WDR4|TFB2M|EZH2|METTL1|SMYD3|PRDM4|SMYD5|CIAPIN1|SETDB1|NSUN2|DNMT1|SUZ12|TRMT61B|THUMPD3|TRMT12|NSD2|RBBP5|SMYD2|CARM1|GART|NDUFAF5|METTL23|EHMT1|ATIC|METTL18|TRMT112|FTCD|FAM98A|TYMS|TRMT1|EEF1AKMT3|KMT2B|DOT1L|DNMT3A|RRP8|SUV39H2|METTL13|PRMT1|METTL21A|DIMT1|PCMTD2|NTMT1|METTL5|NSUN5|ANTKMT|TRMT10A|PRDM14|EEF2KMT|TRMT10C|TRMT44|NTMT2|BUD23|MTFMT|C…
GOMF_TRANSLATION_REGULATOR_ACTIVITY	7.00302e-06	0.000180584	0.610527	0.428832	1.88013	134	SHMT2|LARP1|EIF2S2|AARS1|EIF1AD|ETF1|IGF2BP1|EIF3J|EIF5A2|DENR|EIF2B1|EIF5A|EIF5B|GCN1|EEF1D|GFM2|MCTS1|EIF2AK3|EIF4EBP1|DHFR|PAIP1|EIF3E|TUFM|MTIF2|EIF4E2|TYMS|EIF6|EIF2B4|GFM1|ABCF1|COPS5|EIF3M|EFL1|MRPL58|MIF4GD|AGO2|FXR2|EIF2AK2|EIF3B|EIF2S3|GTPBP2
GOBP_POSITIVE_REGULATION_OF_ESTABLISHMENT_OF_PROTEIN_LOCALIZATION_TO_TELOMERE	7.0429e-06	0.000181103	0.610527	0.871731	2.07399	10	CCT5|CCT8|DKC1|CCT2|CCT3|WRAP53|CCT4|CCT7|TCP1
GOMF_TRANSFERASE_ACTIVITY_TRANSFERRING_PHOSPHORUS_CONTAINING_GROUPS	7.13942e-06	0.000183072	0.610527	0.272774	1.43999	887	PGK1|PDK1|PPM1D|RSKR|CDK1|CHEK1|POLR1B|PKM|NEK2|NME1|BUB1|DCLK1|UAP1L1|PIM1|POLR2D|DTYMK|AURKA|POLR3D|BUB1B|CDK4|ATR|NANS|NUAK2|DKC1|PTGES3|MELK|COASY|TLK2|UHMK1|PIP5K1A|CCND1|CDC7|POLR2J2|PBK|RPAP1|HK2|PFKP|FLAD1|MAPK4|POLR2J3|PANK1|EPHA3|SCYL1|TRIM28|POLG2|FICD|RPS6KB1|TK1|AURKB|NRBP1|RPS6KC1|DGKE|POLR1A|SQSTM1|MAPK6|SCYL2|TENT4A|TRIM24|SHPK|CDK5|PHKG2|POLQ|CCNE1|INSR|PGS1|KARS1|POLE3|EIF2AK3|C…
GOBP_MEMBRANE_DEPOLARIZATION_DURING_ACTION_POTENTIAL	7.16961e-06	0.000183334	0.610527	-0.649789	-2.2083	34	CACNA1D|SCN2B|CACNA2D1|CACNA1C|SCN4B|SLMAP|SCN7A|ANK3|CACNB2|CACNA1G|YWHAH|SLC8A1|PTPN3|SCN11A
GOBP_ENDOCYTOSIS	7.47898e-06	0.000190186	0.610527	-0.301308	-1.53943	583	NUMB|WASF2|ELMO1|ZFYVE9|SORL1|ENPP1|BTBD8|LRRK2|SORT1|TBC1D5|RIN3|ANO6|LDLRAP1|DLL1|PSEN1|EPS15|GRK3|ATP9A|PACSIN2|LMBRD1|OPHN1|CDC42|CD163|MFGE8|LRP10|STON2|ARF6|CLU|LDLRAD3|DNAJC6|AP1G2|RAB31|BLTP1|XKR8|RAC1|SNCA|FOLR1|HEATR5A|SCARA5|SNAP91|NECAP2|RABGAP1L|MYH9|USP33|C4BPA|CLEC9A|GSN|C4B|CAP1|HHIPL1|HSPG2|FCHSD2|CSNK1E|FCHO1|RHOBTB1|FNBP1L|PICK1|PIK3C2A|SNX9|AXL|SNX1|DOCK2|CD81|ROCK1|LILRB4|NLG…
GOBP_ORGANOPHOSPHATE_BIOSYNTHETIC_PROCESS	7.47177e-06	0.000190186	0.610527	0.30125	1.53604	546	LPCAT1|PAICS|PDK1|DLAT|ALDOA|RRM2|ADSS2|NME1|ATP5F1B|ATP5MC1|TPI1|DLD|ATP5PO|PPAT|DTYMK|LPGAT1|PIGW|MTMR4|PTGIS|PFAS|COASY|ACLY|PARP16|PIP5K1A|ATP5PD|ACACA|FLAD1|H19|PANK1|HPRT1|TK1|PDHB|FDPS|DGKE|ATP5PF|PDHA1|ATP5MC3|NFS1|ADCY3|FADS1|AGPAT5|SOCS7|OSBP|PGS1|KARS1|GART|NADSYN1|MTCO2P12|DPM1|CKMT2|MT-ATP8|AGPAT3|HACD1|UCKL1|PIGS|ACSS2|GGPS1|SLC25A16|MTHFD2L|DGKD|GNPAT|INPP5E|RRM2B|ATIC|PIP5K1C|RRM1…
GOBP_PEPTIDE_ANTIGEN_ASSEMBLY_WITH_MHC_CLASS_II_PROTEIN_COMPLEX	7.6648e-06	0.000194373	0.593325	-0.814828	-2.16679	14	HLA-DOA|HLA-DRA|HLA-DPA1|HLA-DMA|HLA-DRB1|HLA-DPB1|HLA-DMB|HLA-DQA1|HLA-DQB1|HLA-DQA2
GOBP_CHAPERONE_MEDIATED_PROTEIN_FOLDING	7.89099e-06	0.000199557	0.593325	0.518657	2.0352	71	HSPA9|CCT5|CCT8|HSPA5|PDCD5|HSPA13|TOR1B|PTGES3|CCT2|CCT3|BAG1|PDIA4|HSPE1|HSPA8|FKBP11|CCT4|DNAJC5|CCT7|FKBP4|ERO1A|TRAP1|HSPA6|PPIB|CHORDC1|UNC45A|TCP1|PDCL3|CSNK2A1|DNAJC7|SDF2|DNAJB13|DNAJB3|CCT6A|TOR2A|DNAJB1|HSPA14
GOMF_KINASE_BINDING	8.41201e-06	0.000212149	0.593325	0.283981	1.47921	749	TOP2A|TPX2|C1QBP|TFRC|VDAC1|PPM1D|FOXM1|TP53|CKS2|KIF14|CCNB1|YWHAG|AATF|KIF11|KIF20A|RACGAP1|CDKN2A|CEP152|TNIP1|AURKA|CLTC|JTB|TBL2|PPME1|DIRAS1|TRAF4|TCF3|FAM83D|FBXW5|DUSP12|PARP16|PIP5K1A|CCND1|CDKN2B|MAPK4|GCN1|CCNA2|USP37|RAD23A|BARD1|AURKB|FAM83G|SPDYE2|E2F1|SRCIN1|IFNAR2|ATF5|BCL2L1|SPRY2|SQSTM1|MAPK6|DNAJA3|ZPR1|TOM1L1|CDK5|ADIPOR1|CCNE2|TRAF2|CCNE1|GOLGA2|TNIP2|RPTOR|DUSP3|RHEB|PTPN11|…
GOMF_GTPASE_ACTIVATOR_ACTIVITY	8.7371e-06	0.000219744	0.593325	-0.361666	-1.71845	266	SIPA1L1|ARHGAP31|RALGAPA1|SMAP2|LRRK2|ARHGEF6|TBC1D10A|TBC1D5|RIN3|PREX1|ARHGAP21|OPHN1|STARD8|EVI5|TBC1D19|USP6NL|ARHGEF10L|ARHGAP6|CHN2|ASAP3|STXBP5|ARHGAP8|RAP1GAP|RGS18|SRGAP2|ARHGAP10|RABGAP1L|PLCB1|JUN|ARHGAP26|ARHGAP45|TBC1D1|ACAP3|SYDE2|RGS1|ABR|ARHGAP15|SGSM2|DOCK2|TBC1D22A|GARNL3|ARHGDIB|ARHGAP24|RIN2|ARHGAP22|RGS10|RANBP2|ASAP2|RGS17|ARHGAP5|ARHGAP27|NCKAP1L|RGS6|ADPRH|DOCK1|GIT2|ARHGE…
GOBP_POSITIVE_REGULATION_OF_SMOOTH_MUSCLE_CELL_PROLIFERATION	9.03493e-06	0.000226614	0.593325	-0.487635	-1.96963	84	MAP3K5|MNAT1|PDGFB|LDLRAP1|HDAC1|PIK3CA|GNAI2|HPGD|S1PR1|IL6R|FOXP1|JUN|IGF1|JAK2|CYBA|AIF1|PDGFD|IGFBP5|TGFBR2|BMP4|AKT1|IGF1R|THBS1|SERPINF2|MFN2|PTAFR|NR4A3
GOBP_CELL_CELL_SIGNALING_BY_WNT	9.34169e-06	0.000233035	0.593325	-0.314419	-1.57335	443	DAAM1|RNF146|SFRP1|LRRK2|PTPRU|CALCOCO1|TLR2|PRKAA2|KREMEN1|RSPO3|FOXO3|CTNNBIP1|TCF7L2|PPM1A|PRKN|PSEN1|HDAC1|FZD7|CHD8|FOXO1|CDC42|DKK3|GLI3|PKD2|MACF1|RBX1|RYK|RAC1|PRICKLE2|TNIK|FRAT1|FOLR1|NKD1|NPHP4|RBMS3|CCDC88C|NDRG2|ZNRF3|SFRP2|CPE|ROR1|SKI|FERMT2|SULF2|NFATC4|GRHL3|PLPP3|PTEN|CSNK1E|DAAM2|DVL1|ARL6|LATS1|FAM53B|GPC6|FOXL1|GLI1|CMAHP|NFATC1|AMOTL1|WLS|NPHP3|IGFBP6|KLF15|APOE|RHOA|RNF220|…
GOBP_REGULATION_OF_TRANSCRIPTION_BY_RNA_POLYMERASE_I	9.33515e-06	0.000233035	0.593325	0.642646	2.13813	33	NOL11|DHX33|HEATR1|UTP15|PWP1|NCL|EIF2AK3|WDR43|MARS1|SIRT7|WDR75|SMARCA4|POLR2L|LYAR|DDX11|DEDD
GOBP_NEGATIVE_REGULATION_OF_DNA_RECOMBINATION	9.43013e-06	0.000234603	0.593325	0.592611	2.10087	44	MSH6|H1-5|UBQLN4|RTEL1|BLM|POLQ|KLHL15|RECQL5|HELB|TERF2|H1-3|SHLD3|CGAS|FANCB|PARPBP|MSH2|ZRANB3|RIF1|ZSCAN4|RMI2
GOBP_MITOCHONDRIAL_ATP_SYNTHESIS_COUPLED_PROTON_TRANSPORT	9.89499e-06	0.000245503	0.593325	0.728832	2.09018	19	ATP5F1B|ATP5PO|ATP5PD|ATP5PF|MT-ATP8|ATP5F1E|ATP5MG|MT-ATP6|ATP5ME|ATP5MF|ANTKMT|ATP5F1EP2|ATP5F1D|DNAJC30|STOML2
GOBP_ACTIVATION_OF_IMMUNE_RESPONSE	9.99368e-06	0.000247283	0.593325	-0.340985	-1.66401	323	PRKCH|FGR|A2M|ERMAP|SFPQ|PSEN1|PIK3CA|MASP2|PRKCD|CLU|C4A|PLCL2|EP300|PRNP|KLHL6|THEMIS2|FYN|FOXP1|C4BPA|C4B|MFAP4|HLA-DRB1|INPP5D|FCHO1|BTK|NFATC2|NFAM1|PTPN22|PLEKHA1|BCL10|HLA-DPB1|CD81|LILRB4|C1QA|LCP2|CBLB|CLEC7A|ELF1|PRAM1|SERPING1|THEMIS|C3AR1|BCL2|PTPRC|TYROBP|NCKAP1L|FYB1|XRCC6|MAP3K7|PIK3CD|C3|VSIG4|BLNK|CREBBP|FYB2|MAPK1|C5|HLA-DQB1|LILRA2|EIF2B3|NR4A3|FCN3|PAK3|GCSAM|C5AR2|TREM2|BTNL2…
GOBP_TELOMERE_MAINTENANCE	1.01212e-05	0.000249766	0.593325	0.434894	1.88386	129	CCT5|NEK2|CCT8|SMG5|RECQL4|NOP10|ATR|DKC1|PTGES3|CCT2|RTEL1|CCT3|HNRNPU|RAD51C|AURKB|FEN1|EXO1|BLM|WRAP53|CCT4|CCNE2|CCNE1|RAD51D|CCT7|GNL3|BRCA2|DNA2|NSMCE2|NABP2|PARP1|XRCC5|SMC6|RAD51|NHP2|MYC|TERF2|SRC|TCP1|GNL3L|DCP2|NEK7|SIRT6|RIF1|NAT10|MRE11|TPRKB|SMC5|TERT|PCNA|MAPKAPK5|ZSCAN4|TEN1|ACD|PARN|TELO2|CCT6A|SLX4
GOBP_REGULATION_OF_ESTABLISHMENT_OF_PLANAR_POLARITY	1.12391e-05	0.000276608	0.593325	-0.55824	-2.08632	57	DAAM1|SFRP1|RSPO3|FZD7|CDC42|RYK|JHY|RAC1|PRICKLE2|NKD1|ZNRF3|SFRP2|ROR1|GRHL3|DVL1|GPC6|NPHP3|RHOA|DACT1|ARHGEF19|ANKRD6
GOMF_HISTONE_BINDING	1.13721e-05	0.000279133	0.593325	0.365368	1.72027	238	SET|BRD9|DNAJC2|MSH6|CKS2|WDR5|NCAPG2|NCAPD2|H2AX|SBNO1|GRWD1|PTMA|KDM5B|NCAPD3|PWP1|MCM2|COPRS|MCM3AP|CBX1|SUZ12|ANP32E|VPS72|HAT1|ZZEF1|RBBP5|SSRP1|WRAP53|TRIM24|BPTF|CARM1|HJURP|TONSL|BRD4|UIMC1|IPO9|NPM1|SBNO2|ASF1B|SCML1|ATAD2|TAF7|UHRF1|SMARCA4|CHD1|PKN1|KAT7|BAZ1B|SPIN2A|USP16|CKS1B|USP3|SUPT6H|SCML2|RRP8|ING1|BCAS3|WDR5B|SRCAP|DNAJC9|CHAF1B|LRWD1|SMARCC1|KDM7A|SAMD1|CBX3|PYGO2|CBX2|HINFP|…
GOBP_SMOOTH_MUSCLE_CELL_PROLIFERATION	1.15554e-05	0.000282877	0.593325	-0.418702	-1.86069	142	MAP3K5|MNAT1|TGFB3|PDGFB|PRKG1|LDLRAP1|CTNNBIP1|TCF7L2|HDAC1|PIK3CA|GNAI2|HPGD|S1PR1|NDRG2|IL6R|FOXP1|JUN|IGF1|ELN|PTEN|JAK2|CYBA|AIF1|PDGFD|IGFBP5|APOE|XRCC6|TGFBR2|BMP4|CCN3|RHOA|AKT1|IGF1R|CNN1|THBS1|TPM1|SERPINF2|MFN2|PTAFR|IFNG|NR4A3|NPR3
GOMF_PROTON_TRANSPORTING_ATP_SYNTHASE_ACTIVITY_ROTATIONAL_MECHANISM	1.16225e-05	0.000283762	0.593325	0.768101	2.13654	17	ATP5F1B|ATP5PO|ATP5PD|ATP5PF|MT-ATP8|ATP5F1E|ATP5MG|MT-ATP6|ATP5ME|ATP5MF|ATP5F1EP2|ATP5F1D
GOBP_NUCLEIC_ACID_PHOSPHODIESTER_BOND_HYDROLYSIS	1.24862e-05	0.000303565	0.593325	0.359076	1.69607	252	TSR1|SLFN13|BOP1|G3BP1|UTP20|GEN1|RBBP8|RPP25|HELZ2|HMGA2|RAD1|RPS21|FEN1|EXO1|CPSF3|CNOT1|POP7|CPSF6|ATAD5|NOP14|ENDOV|REXO4|NEIL3|EDC4|ELAC2|EME1|RRS1|DNA2|CNOT6|PNPT1|POLD1|APTX|TSNAX|TSEN34|NOCT|RRP36|ANGEL2|NHP2|DIS3|TSEN15|TATDN1|UTP23|EXOSC2|HSF1|XRN2|RNASEH1|MUS81|RPP40|YBEY|POLE|USB1|KRI1|ISG20L2|RIDA|NCBP2|POLB|N4BP1|POLG|BMS1|AGO2|LACTB2|DNASE1L2|ST20|DCP2|FOXL2|EXOSC5|AEN|PLD6|DIS3L2|…
GOBP_REGULATION_OF_DNA_DIRECTED_DNA_POLYMERASE_ACTIVITY	1.24997e-05	0.000303565	0.593325	0.808148	2.07663	13	RFC4|POLG2|GINS1|GINS2|RFC3|RFC2|GINS4|RFC5|DSCC1|CHTF18|PCNA
GOBP_PEPTIDYL_LYSINE_MODIFICATION	1.31118e-05	0.000317589	0.593325	0.318472	1.57226	388	SET|TAF4|CHEK1|WDR5|PLOD2|KDM3A|H1-5|JMJD6|TRIM16|PLOD3|EZH2|MRGBP|SMYD3|SMYD5|BRCA1|CPA4|SETDB1|MDM2|P3H4|PWP1|MCM3AP|DNMT1|TRIM28|VPS72|HAT1|NSD2|LOX|RBBP5|SMYD2|UBA2|TADA1|FKBP10|POLE3|EHMT1|GNL3|BRD4|NNAT|BRCA2|WBP2|NDUFAB1|NSMCE2|METTL18|SAE1|TAF6|PRKAA1|TRMT112|TAF7|SIRT7|KAT7|TAF9|PPARGC1A|ARNT|SENP1|EEF1AKMT3|TAF2|LOXL2|KMT2B|SUPT6H|DOT1L|SENP5|STX1A|SUV39H2|PAXIP1|KAT2A|WDR5B|SRCAP|H1-3|…
GOBP_NEGATIVE_REGULATION_OF_CELL_CYCLE_G2_M_PHASE_TRANSITION	1.32021e-05	0.000318936	0.593325	0.537046	2.05766	61	CDK1|CHEK1|DONSON|DTL|BRCA1|RINT1|AURKB|HMGA2|ATF5|BLM|UIMC1|CDC6|CDKN1A|VPS4A|CHFR|NABP2|TOPBP1|BABAM1|PLK1|MRNIP|AVEN|TICRR|CHMP4C|INIP|BRCC3|RAD17|MRE11|ZNF830|CCNG1
GOBP_ACTIN_FILAMENT_ORGANIZATION	1.32432e-05	0.000319088	0.593325	-0.313824	-1.56933	440	SYNPO2|WASF2|ELMO1|PSTPIP2|TGFB3|SFRP1|SSH2|EFS|LIMA1|NEDD9|PRKN|PREX1|HCLS1|CDC42|PIK3CA|PRKCD|CCN2|ARF6|FMN1|ARHGEF10L|ARHGAP6|MTOR|RAC1|MYO5B|GMFB|ASAP3|MYO1D|CORO6|ADD3|S1PR1|GSN|CFL2|CASS4|PIK3R1|FERMT2|RHOB|SPTB|RHOBTB3|FCHSD2|WIPF1|ELN|DAAM2|SLC9A1|JAK2|RHOBTB1|PICK1|LIMCH1|ADD1|CAPZB|TTC8|LATS1|TRIOBP|PHACTR1|SNX9|SPTBN1|ROCK1|SLIT2|TMOD2|AIF1|GPR65|RFLNA|LMOD1|MICAL3|BCL2|SHANK3|FAM107A|…
GOBP_RESPONSE_TO_ALKALOID	1.34172e-05	0.000322434	0.593325	0.462818	1.92373	96	CHEK1|HSPA5|GPI|EFTUD2|CCNA2|BCL2L1|TRPV1|BLM|CDK5|RGS4|CNR1|UQCRC1|PPP5C|PRKAA1|RECQL5|PPP1R9B|RAD51|NQO1|DNMT3A|TH|CASP3|SPIDR|SLC1A1|SLC6A3|FADD|PDX1|CACNA1S|SRR|MT-ND6|RYR2|EN1|DRD4|ADCY8|SRSF9|DHX15|SLC1A2
GOBP_RNA_SPLICING	1.39356e-05	0.000334017	0.593325	0.315541	1.56754	416	C1QBP|DDX39A|TSEN54|DHX8|SNRPE|METTL16|PRPF3|PAXBP1|SF3A2|RBM28|JMJD6|SNRPG|COIL|DDX41|PRPF40A|NOL3|EFTUD2|ALYREF|DDX23|KHDC4|PRPF4|PRPF6|HNRNPU|RNU6ATAC|AAR2|SNRNP200|DDX46|PTBP3|HSPA8|SCNM1|PRPF19|ZPR1|RNU4-1|SF3B3|NCL|MPHOSPH10|SUGP2|RBM12B|PTBP1|RRP1B|RBM19|SF3B4|LSM7|GEMIN5|IVNS1ABP|SNRPB2|THOC3|PRPF31|PSIP1|GEMIN4|CASC3|SF3B6|STRAP|LSM4|DHX35|THOC6|PPP1R9B|SNRPF|CLNS1A|TSEN34|ZCCHC8|TCERG1|…
GOBP_TRANSCRIPTION_BY_RNA_POLYMERASE_I	1.43557e-05	0.000343192	0.593325	0.56553	2.08	53	NOL11|DHX33|HEATR1|UTP15|PWP1|POLR1A|TCOF1|NCL|EIF2AK3|WDR43|MARS1|SIRT7|WDR75|SMARCA4|POLR2L|LYAR|DDX11|TAF1A|DEDD|TTF1|POLR1C|BNC1|ERCC3|BAZ2A|TAF1|RRN3
GOBP_NEGATIVE_REGULATION_OF_CHROMOSOME_ORGANIZATION	1.46472e-05	0.00034866	0.593325	0.488882	1.99073	86	CENPF|TOP2A|CCNB1|PTTG1|BUB1|SPDL1|KNTC1|GEN1|BUB1B|NDC80|ZWINT|RTEL1|HNRNPU|MCM2|AURKB|CDT1|TRIP13|MAD2L1|PCID2|ZW10|ZNF207|TTK|ESPL1|PARP1|BAZ1B|PLK1|TERF2|SRC|GNL3L|DCP2
GOBP_MITOTIC_G2_M_TRANSITION_CHECKPOINT	1.46604e-05	0.00034866	0.593325	0.565258	2.0371	48	CDK1|CHEK1|DONSON|DTL|BRCA1|RINT1|HMGA2|BLM|UIMC1|CDC6|CDKN1A|CHFR|NABP2|TOPBP1|BABAM1|PLK1|MRNIP|TICRR|INIP|BRCC3|RAD17|MRE11|ZNF830|CCNG1
GOMF_ACTIVE_ION_TRANSMEMBRANE_TRANSPORTER_ACTIVITY	1.48222e-05	0.000351597	0.593325	0.349697	1.66273	261	SLC3A2|COX5A|SLC19A1|ATP5F1B|COX5B|CYC1|SLC22A6|UQCRFS1|SLC36A1|ATP13A1|COX6B1|COX6A1|SLC13A4|SLC25A4|COX7B|SLC20A1|SLC11A2|ATP2A2|SLC25A22|SLC9C2|SLC25A5|SLC5A3|SLC37A4|SLC25A11|MTCO2P12|COX4I1|UQCRC1|ATP6V0E2|ATP2B2|SLC17A5|COX8A|ABCC3|SLC22A8|SLC5A5|SLC39A8|LETM1|MT-CO2|ATP2A1|SLC2A10|SURF1|KCNJ8|MT-CO3|SLC26A11|SLC1A6|SLC10A5|CTNS|SLC5A11|ATP2B1|SLC1A1|SLC6A3|SLC37A3|CLCN7|COX7A2L|ATP6V1C2|SL…
GOMF_HEAT_SHOCK_PROTEIN_BINDING	1.49319e-05	0.000353285	0.593325	0.42739	1.84286	125	HSPA9|STIP1|TFRC|CDK1|DNAJC2|KPNB1|HSPA5|HSPA13|PTGES3|FICD|NUP62|HSPA8|DNAJA3|CDK5|TOMM34|EIF2AK3|METTL23|DNAJB9|FKBP4|PPP5C|NPAS2|METTL18|HSPA6|LMAN2|TSC1|EEF1AKMT3|HIF1A|HSF1|CHORDC1|DNAJC9|UNC45A|METTL21A|DNAJA1|AHR|CSNK2A1|DNAJC7|APOA2|GUCY1B1|LIMK1|TPR|RPS3|GPR37|METTL22
GOBP_REGULATION_OF_VESICLE_MEDIATED_TRANSPORT	1.49713e-05	0.000353308	0.593325	-0.299779	-1.52053	523	NUMB|BVES|FGR|SORL1|SCFD1|CPLANE2|RAB2B|LRRK2|C2CD5|TBC1D5|RIN3|TLR2|ANO6|LDLRAP1|AKAP5|DLL1|PRKN|PSEN1|ATP9A|PACSIN2|OPHN1|CDC42|GNAI2|MFGE8|STON2|ARF6|CLU|DNAJC6|RAB31|GOPC|RAC1|C4A|STXBP5|SNCA|LGI3|SNAP91|C4B|RAB15|MBTPS1|KCNB1|DVL1|APBA1|PICK1|CD84|ADCY1|AXL|DOCK2|RAP1A|ROCK1|CYBA|NLGN1|CLEC7A|PRAM1|CACNB2|RIMS3|CACNA1G|SYT7|PRKD1|ANGPT1|PPT1|PTPRC|HFE|CASK|HLA-F|NCKAP1L|APOE|ARRB2|CORO1A|PPP…
GOBP_ADAPTIVE_IMMUNE_RESPONSE_BASED_ON_SOMATIC_RECOMBINATION_OF_IMMUNE_RECEPTORS_BUILT_FROM_IMMUNOGLOBULIN_SUPERFAMILY_DOMAINS	1.50693e-05	0.000354707	0.593325	-0.341901	-1.65766	308	BACH2|HLA-DOA|HLA-E|MASP2|PRKCD|TRAF3IP2|CD74|CLU|HLA-DRA|HLA-DPA1|STX7|MTOR|C4A|HLA-DMA|IL1R1|SPN|KLHL6|TNFRSF1B|IL6R|C4BPA|C4B|HLA-DRB1|TMEM98|INPP5D|TNFSF4|ZBTB1|BTK|RIPK3|GAPT|BCL10|HLA-DPB1|CD4|CD81|LILRB4|C1QA|CLEC7A|SERPING1|NLRP3|PTPRC|HFE|HLA-DMB|SASH3|HLA-F|PRKCZ|EBI3|NCKAP1L|EPHB2|HAVCR2|PPP3CB|MAP3K7|CRACR2A|P2RX7|C3|SWAP70|C5|HLA-DQA1|LOXL3|HLA-DQB1|IL18R1|ARG1|HLA-B|HLA-DQA2|TREM2|C…
GOBP_RRNA_MODIFICATION	1.51173e-05	0.000354928	0.593325	0.626509	2.09484	34	METTL16|NOP10|TFB2M|DKC1|TRMT61B|TRMT112|TSR3|NHP2|DIMT1|METTL5|NSUN5|RPUSD4|NAT10|BUD23|MRM3|METTL25B|MRM1|RPUSD2|FTSJ3
GOBP_TELOMERASE_RNA_LOCALIZATION	1.52879e-05	0.000358018	0.57561	0.719995	2.06484	19	CCT5|CCT8|NOP10|DKC1|CCT2|CCT3|WRAP53|CCT4|CCT7|NHP2|TCP1|DCP2|RUVBL2|RUVBL1|PARN|CCT6A
GOBP_REGULATION_OF_ANIMAL_ORGAN_MORPHOGENESIS	1.5379e-05	0.000358322	0.57561	-0.432455	-1.90037	129	DAAM1|AR|SFRP1|BTBD7|RSPO3|RUNX2|SIX1|FZD7|CDC42|RYK|JHY|RAC1|PRICKLE2|NKD1|ZNRF3|SIX4|SFRP2|ROR1|GRHL3|DVL1|GPC6|CD34|NPHP3|FGF7|BMP4|RHOA|NTN4|APCDD1|DACT1|ARHGEF19|FGF1|ANKRD6|SPRY1|FZD1|SNAI2|WNT2B|SIX2|AHI1|FGF10|AJAP1|FRS2|PAX9|BMPR1A|MLLT3|SULF1|MED12
GOBP_POSITIVE_REGULATION_OF_HYDROLASE_ACTIVITY	1.53438e-05	0.000358322	0.57561	-0.301668	-1.53538	556	SIPA1L1|MAP3K5|RALGAPA1|CD200|SFRP1|LRRK2|TBC1D10A|SOS2|TBC1D5|PINK1|NEDD9|CASC2|PREX1|PSME1|EVI5|RGL1|PRKCD|NLRP1|CCN2|USP6NL|DOCK7|ARHGAP6|MTOR|VSIR|CHN2|P2RY12|PSME2|ASAP3|FBLN1|BCAR3|SNCA|RAP1GAP|TMEM106B|S1PR1|IFT57|SRGAP2|FYN|DOCK9|RABGAP1L|SFRP2|RGL2|MBP|GSN|DOCK11|ARHGAP45|FERMT2|RASGRF2|TBC1D1|SYDE2|RGS1|ABR|GRHL3|JAK2|SEMA4D|CASP9|CALM1|SGSM2|C6orf89|RIPK3|SNX9|BCL10|RAP1A|ANTXR1|ROCK1|…
GOBP_ORGANELLE_LOCALIZATION	1.56846e-05	0.000364518	0.57561	0.302061	1.53272	533	SPAG5|CENPF|ASPM|VMP1|SPIRE2|CLUH|KIF14|MIS12|SNF8|KPNB1|NUP88|CCNB1|LRPPRC|TMED9|NUF2|SPDL1|HGS|CENPE|PDCD6|NDC80|CEP55|FAM83D|CDCA5|MISP|TMED2|HNRNPU|STX3|SEC16A|WIPI1|AURKB|MYO15A|ATP2A2|NUP62|ABCE1|SPRY2|CDT1|KIF18A|MYO19|CDK5|RAN|MAD2L1|AP3S1|SCRIB|ARMC1|TTL|NEFL|WASF1|RRS1|KIFC1|DNM1L|RABEPK|RAB3A|NPM1|CHAMP1|ZW10|CHMP4B|BRSK2|NDEL1|VPS4A|KXD1|INCENP|AP3M2|ARCN1|CFL1|C17orf75|CAV2|CHMP2A|ES…
GOBP_DNA_REPLICATION_DEPENDENT_CHROMATIN_ORGANIZATION	1.62611e-05	0.000376963	0.57561	0.656801	2.11837	29	H3C2|H3C8|H3C7|CHAF1A|H4C8|HAT1|H3C10|H3C3|ASF1B|H3C6|CHAF1B|H3C11|H4C1
GOBP_SMALL_MOLECULE_BIOSYNTHETIC_PROCESS	1.68785e-05	0.000390289	0.57561	0.293723	1.49763	547	PGK1|SHMT2|FASN|MTR|WDR5|PLOD2|ENO2|KDM3A|TPI1|RDH10|COQ10B|GPI|DEGS1|PSAT1|GOT2|DTYMK|LPGAT1|PLOD3|PTGES2|PTGIS|PTGES3|BRCA1|ACLY|ACACA|PTGES|LSS|HPRT1|ACOT8|STARD4|FDPS|OSBPL2|NR1D1|GOT1|MGLL|COQ9|SCD|CYP7B1|FADS2|ARV1|DHCR7|OSBPL7|FADS1|SLC37A4|PLTP|OSBP|PYCR1|MGST3|OLAH|HACD1|UCKL1|LPL|HACD4|DHFR|AKR1C3|MTHFD2L|COQ10A|TRIB3|NDUFAB1|BCAT1|PYCR2|ILVBL|SERINC3|ITPKA|PRKAA1|MTHFD1L|PRKAB2|SEPHS2|…
GOMF_SIGNAL_RECOGNITION_PARTICLE_BINDING	1.71787e-05	0.000396233	0.57561	0.915281	2.0005	7	SRP68|DERL2|SRP72|SRP9|SRPRA|DERL1
GOBP_POSITIVE_REGULATION_OF_CELL_ACTIVATION	1.81348e-05	0.000417237	0.57561	-0.327017	-1.61582	372	FGR|LRRK2|FOXO3|PELI1|HLA-DOA|HLA-E|PIK3CA|GLI3|CD74|CCN2|HLA-DRA|HLA-DPA1|PPP2R3C|VSIR|EFNB3|HLA-DMA|RPS6KA1|FYN|HLA-DRB1|INPP5D|IGF1|FCHO1|JAK2|TNFSF4|ZBTB1|BTK|NFATC2|PTPN22|IL6ST|IL5|BCL10|AXL|HLA-DPB1|CD4|CD81|LILRB4|VNN1|CLEC7A|AIF1|CD86|IL33|BCL2|NLRP3|PTPRC|ZBTB16|HLA-DMB|SASH3|DOCK8|HLA-F|TYROBP|PRKCZ|EBI3|NCKAP1L|EPHB2|CORO1A|XRCC6|HAVCR2|TGFBR2|TNFRSF14|RHOA|AKT1|THBS1|SOX13|IHH|CCDC88…
GOBP_POSITIVE_REGULATION_OF_TELOMERASE_RNA_LOCALIZATION_TO_CAJAL_BODY	1.83356e-05	0.000420802	0.57561	0.775855	2.06619	15	CCT5|CCT8|NOP10|DKC1|CCT2|CCT3|CCT4|CCT7|NHP2|TCP1|RUVBL2|RUVBL1|CCT6A
GOBP_RRNA_TRANSCRIPTION	1.8798e-05	0.000430338	0.57561	0.622818	2.0825	34	NOL11|TP53|POLR1B|GTF3C3|NIFK|PWP1|TCOF1|NCL|MARS1|GTF3C2|SIRT7|SMARCA4|DDX11|DEDD|GTF3A|GTF3C4
GOBP_POSITIVE_REGULATION_OF_PROTEIN_PHOSPHORYLATION	1.9097e-05	0.000436095	0.57561	-0.283475	-1.47588	696	MAP3K5|MOB3C|ATG14|MNAT1|TGFB3|PDGFB|LEPR|GFRA1|LRRK2|FGD2|PINK1|NEDD9|CCND3|HSPA2|PSEN1|CAB39L|HCLS1|MAP3K4|FNIP2|PIK3CA|GDF10|PIK3R5|PKD2|PRKCD|TAL1|CD74|CCN2|CLU|DOCK7|AKAP13|RASSF2|PPP2R3C|MTOR|RAC1|TNIK|PRNP|BCAR3|SNCA|ACSL1|TEK|CSF1R|FYN|IL6R|SFRP2|CASS4|HLA-DRB1|PELI2|FERMT2|DLG3|FAXDC2|IGF1|LIMK2|DVL1|JAK2|TLR3|SEMA4D|LIMCH1|CALM1|LATS1|CDK9|IL6ST|IL5|BMP8A|RIPK3|SNX9|RAP1A|CD4|CD81|CCNK|…
GOBP_MULTI_ORGANISM_REPRODUCTIVE_PROCESS	2.00989e-05	0.000457837	0.57561	0.26026	1.38613	992	TOP2A|ASPM|C1QBP|EIF2S2|VMP1|CCT5|SPIRE2|CDK1|AMH|ALDOA|MSH6|PI3|POLR1B|SLC19A1|CCT8|PTTG1|BRIP1|KDM3A|CCNB2|LHFPL2|RACGAP1|DLD|TAC3|KNL1|FANCA|AURKA|H2AX|RNF2|ADGRG2|EIF5A2|NDC80|STC2|GORASP2|RNF114|KDM5B|CCT2|SSTR2|CCT3|TMED2|UBAP2L|BIRC3|NSUN2|TEX15|ODF2|RAD51C|CEP131|B4GALNT1|CREB3L4|TRIM28|PTX3|RPS6KB1|DEAF1|E2F1|GOLGA3|UBE2Q1|SPAG4|BCL2L1|THBD|IFT20|TRIP13|MYBL1|CCT4|MED1|KIF18A|MCM8|ADCY3|…
GOBP_REGULATION_OF_MITOCHONDRIAL_GENE_EXPRESSION	2.09151e-05	0.000475248	0.57561	0.66439	2.13057	28	SHMT2|C1QBP|LRPPRC|TRUB2|RCC1L|NGRN|PRKAA1|TACO1|MTG2|CHCHD10|COA3|MRPS27|RPUSD4|TRMT10C
GOBP_CHROMOSOME_CONDENSATION	2.11641e-05	0.00047972	0.57561	0.571574	2.04874	47	TOP2A|CDK1|NCAPG2|SMC4|NCAPD2|H1-5|NCAPG|SMC2|NCAPD3|CDCA5|HMGA2|TENT4A|BAZ1B|PLK1|H1-3|BANF1
GOBP_B_CELL_RECEPTOR_SIGNALING_PATHWAY	2.12991e-05	0.000481589	0.57561	-0.499386	-1.98105	75	PRKCH|PLCL2|KLHL6|FOXP1|BTK|NFATC2|NFAM1|PTPN22|PLEKHA1|CD81|BCL2|PTPRC|NCKAP1L|PIK3CD|BLNK|MAPK1|GCSAM|MNDA|RFTN1|SYK|LCK|PLCG2|LAT2|LPXN|IGHE|IGHA1|IGHG3|IGHA2|IGHM|PTPN6|PRKCB|TRDC|LYN|IGHG1|IGLC2|IGKC
GOMF_RRNA_BINDING	2.16728e-05	0.000487639	0.57561	0.517857	1.99357	64	UTP25|BRIX1|MRPS7|MDM2|MRPS6|IMP4|RCC1L|DDX21|NGRN|RRS1|RPLP0P6|PTCD3|RPLP0|ERAL1|TACO1|FASTKD5|MRPS11|PPAN|UTP23|GTF3A|RPS5|RPL23A|RPF2|MRPS27|RPL37|RPL8|RPUSD4|MRPL11|MRPL16|RPL23|RPS3|RNASEL
GOBP_SPINDLE_LOCALIZATION	2.16661e-05	0.000487639	0.57561	0.541688	2.01888	55	ASPM|SPIRE2|KPNB1|SPDL1|NDC80|MISP|SPRY2|MAD2L1|ZW10|NDEL1|CFL1|ESPL1|CENPA|PLK1|PAX6|ANKFN1|SPIRE1|LLGL2
GOBP_AXON_DEVELOPMENT	2.19077e-05	0.000491718	0.57561	-0.300176	-1.50631	475	NUMB|SIPA1L1|ROBO4|KALRN|SZT2|KREMEN1|NRP2|PTPRM|ECE1|PSEN1|OPHN1|LPAR3|ATL1|UST|GLI3|PTPRF|MACF1|NTN1|NEXN|PLP1|RYK|ROBO3|DOCK7|RAC1|EFNB3|PLXNA2|NIN|CHODL|FOLR1|CSF1R|FYN|USP33|MBP|JUN|SVBP|AMIGO1|BOC|S100B|PLPPR4|PTEN|DVL1|JAK2|SEMA4D|KIF13B|NEFH|TTC8|ANK3|ADCY1|CRTAC1|SLC9A6|NTRK2|SLIT2|CNTN4|LAMA3|BCL2|APBB1|NOTCH2|EMB|NGF|PLXNA4|EPHB2|APOE|BMPR1B|PPP3CB|MAP1A|KLF7|IGF1R|PICALM|RPS6KA5|PLXNB…
GOBP_GLUCOSE_CATABOLIC_PROCESS	2.21321e-05	0.000495542	0.57561	0.7107	2.07888	20	TP53|FOXK2|ENO2|HK2|PFKP|PFKFB2|SLC25A12|MIR210|PFKM|PFKL|BAD|HK3
GOBP_EXPORT_FROM_CELL	2.2385e-05	0.000499986	0.57561	-0.272408	-1.43314	829	MIA2|SLC35G1|OSCP1|FGR|CPLANE2|TGFB3|CD200|RAB2B|SFRP1|LRRK2|TLR2|ANO6|PINK1|EXOC5|TCF7L2|PRKN|LTBP2|PSEN1|ATP9A|SYTL2|GNAI2|VAMP3|TMED10|CCN2|ARF6|PTGDR|RAB31|CYB5R4|C1QTNF12|VTI1B|STXBP5|ILDR2|SNCA|LGI3|KCNK5|ATP1A1|PER2|SYTL3|TNFRSF1B|MYH9|CPE|RAB15|SVBP|HLA-DRB1|SNAP23|KCNA2|SLC22A5|IGF1|RBP4|PCK2|GPR27|KCNB1|SRI|DVL1|SLC9A1|JAK2|APBA1|GALR1|ADORA3|CCDC186|SYTL1|PICK1|PIK3C2A|CALM1|BTK|RFX3|S…
GOBP_MEIOTIC_CHROMOSOME_SEGREGATION	2.25268e-05	0.000501932	0.57561	0.46541	1.9131	92	TOP2A|SGO2|PTTG1|BRIP1|SMC4|BUB1|NUF2|BUB1B|SMC2|P3H4|TEX15|RAD51C|CENPX|TRIP13|CCNE2|CCNE1|EME1|SYCP2|TTK|SIRT7|CHFR|ESPL1|SPATA22|PPP2R1A|PSMC3IP|PLK1|SYCE2|RMI1|MUS81
GOBP_PHAGOCYTOSIS	2.27658e-05	0.000505712	0.57561	-0.356029	-1.68917	254	ELMO1|FGR|LEPR|TLR2|ANO6|CDC42|PIK3CA|MFGE8|PRKCD|RAB31|BLTP1|XKR8|SRPX|RAC1|C4A|PLD4|FYN|MYH9|C4BPA|GSN|C4B|RHOBTB1|AXL|DOCK2|CYBA|CLEC7A|AIF1|PEAR1|SYT7|PTPRC|TYROBP|PECAM1|NCKAP1L|CORO1A|CD93|DOCK1|THBS1|P2RX7|C3|ATG5|SPON2|BIN2|IFNG|ANXA11|FCN3|SH3BP1|CEBPE|TREM2|MYO7A|CCR2|GAS6|IL15RA|CNN2|SYK|PLPP4|LYST|ITGAM|PLCG2|RAB11FIP2|MYO18A|COLEC12|MSR1|ITGA2|IGHE|ITGB2|PLA2G6|MERTK|BCR|IGHA1|IGHG3|…
GOBP_POSITIVE_REGULATION_OF_LOCOMOTION	2.28066e-05	0.000505712	0.57561	-0.293507	-1.49645	561	NUMB|BVES|HDAC9|FGR|PDGFB|ANO6|MYLK|NRP2|CDH5|JCAD|NEDD9|GNAI2|CD74|ARF6|NTN1|PLP1|DOCK7|SRGAP2C|MTOR|VSIR|P2RY12|RAC1|IL1R1|SPN|TEK|S1PR1|ANGPTL3|CSF1R|IL6R|FOXP1|IL16|MIR101-1|JUN|CASS4|PIK3R1|FERMT2|GAB1|RHOB|IGF1|PLPP3|JAK2|SEMA4D|PIK3C2A|FOXO4|SLIT2|CLEC7A|AIF1|RIN2|C3AR1|CCN1|TWIST1|SASH1|SMOC2|SUN2|GPSM3|PIK3R3|BCL2|PRKD1|ANGPT1|PTPRC|PDGFD|FGFR1|FAM107A|DOCK8|SLC8A1|PECAM1|FGF7|NCKAP1L|EP…
GOBP_MITOCHONDRIAL_DNA_METABOLIC_PROCESS	2.3225e-05	0.000513748	0.57561	0.772087	2.05616	15	TP53|TOP3A|POLG2|LONP1|DNA2|PARP1|PPARGC1A|MPV17|LIG3
GOBP_ANTIGEN_PROCESSING_AND_PRESENTATION_OF_EXOGENOUS_PEPTIDE_ANTIGEN	2.33783e-05	0.000515896	0.57561	-0.617102	-2.11954	36	HLA-DOA|HLA-E|CD74|HLA-DRA|HLA-DPA1|HLA-DMA|HLA-DRB1|CTSF|HLA-DPB1|CTSS|HLA-DMB|HLA-F|HLA-DQA1|HLA-DQB1|HLA-DQA2
GOBP_PROTEIN_FOLDING_IN_ENDOPLASMIC_RETICULUM	2.34966e-05	0.000517264	0.57561	0.814858	2.04557	12	P4HB|HSPA5|CANX|HSP90B1|ERO1B|CALR|PDIA3|ERO1A|DNAJC3
GOBP_REGULATION_OF_LYMPHOCYTE_DIFFERENTIATION	2.36351e-05	0.000519068	0.57561	-0.387174	-1.76369	177	SFRP1|SOS2|FOXO3|FGL2|HLA-DOA|GLI3|CD74|HLA-DRA|PPP2R3C|VSIR|HLA-DRB1|INPP5D|TNFSF4|ZBTB1|PRDM1|BTK|NFAM1|AXL|LILRB4|VNN1|CD86|METTL3|NLRP3|PTPRC|ZBTB16|SASH3|FBXO7|PRKCZ|NCKAP1L|XRCC6|TGFBR2|BMP4|RHOA|ZEB1|SOX13|IHH|XBP1|LOXL3|PNP|IFNG|ZFP36L2|RUNX1|CARD11|CCR2|GAS6|IL15RA|NFKBIZ|IRF1|SYK|IKZF3|SMAD7|CD2|RUNX3|AMBRA1|LEF1|SH3RF1|CCL19|ITPKB|LGALS9
GOBP_RIBONUCLEOSIDE_TRIPHOSPHATE_BIOSYNTHETIC_PROCESS	2.38615e-05	0.000522788	0.57561	0.49917	1.96611	73	ALDOA|NME1|ATP5F1B|ATP5MC1|ATP5PO|ATP5PD|H19|ATP5PF|ATP5MC3|MTCO2P12|MT-ATP8|UCKL1|UCK1|ATP5F1E|MT-CO2|ATP5MG|PARP1|PPARGC1A|MT-ATP6|MYC|ATP5ME|SLC25A12|ATP5MF|NME2|IMPDH1|ANTKMT|ATP5F1EP2|DGUOK|UQCC3|CAD|PKLR|ATP5F1D
GOBP_REGULATION_OF_PHOSPHATIDYLINOSITOL_3_KINASE_ACTIVITY	2.43238e-05	0.000530386	0.57561	-0.548573	-2.03672	56	ATG14|FGR|PDGFB|PIK3IP1|CDC42|PIK3R5|P2RY12|TEK|PIK3R1|SOCS4|PIK3R3|PRKD1|TNFAIP8L3|SOCS2|WDR91|WDR81|DAB2IP|AMBRA1|CCL19|FGFR3|WASHC1|CISH|PDGFRA
GOBP_POSITIVE_REGULATION_OF_DNA_REPAIR	2.42901e-05	0.000530386	0.57561	0.465548	1.92169	94	SPIRE2|FOXM1|H2AX|RAD51AP1|RBBP8|MRGBP|UBE2N|BRCA1|CEBPG|TRIM28|VPS72|WRAP53|TIMELESS|UIMC1|NPAS2|TMEM161A|PARP1|DDX11|BABAM1|UBE2V2|MRNIP|SPIRE1|SPIDR|SHLD3|FANCB|MORF4L2|EP400|RUVBL2|BRCC3|MBTD1|RIF1|TRRAP|HDGFL2|DHX9|RPS3|PCNA|RUVBL1
GOBP_CELLULAR_LIPID_METABOLIC_PROCESS	2.46583e-05	0.000536406	0.57561	-0.26233	-1.39621	983	ENPP6|ATG14|SORL1|PDGFB|DHDDS|ECHDC2|ACSL5|PRKAA2|CRYL1|RDH11|WDTC1|TBXAS1|PDK4|GSTM2|SCP2|SPTLC2|DHRS7|PRKAR2B|CHKA|DAGLB|PIPSL|LPCAT2|INPP5B|SLC44A1|PIK3CA|BDH2|PRKCD|CD74|PIP5K1B|CERS4|SGPP1|AGPAT4|MTMR3|ABCD4|FUCA1|DHRS3|PLP1|ETNK1|PIGV|SUMF1|PIGG|CYP2D7|PIP4K2A|PLCE1|PITPNM2|NAGA|CYP4A11|HPGD|SNCA|ACSL1|ACAD11|PER2|PRKD3|CYP4Z1|SERINC1|ACOT11|ANGPTL3|ABHD4|CSF1R|PIP4P1|ST3GAL3|SLC44A2|HACL1|…
GOBP_REGULATION_OF_LYMPHOCYTE_ACTIVATION	2.47958e-05	0.000538122	0.57561	-0.309393	-1.55237	465	FGR|SFRP1|SOS2|FOXO3|PELI1|FGL2|HLA-DOA|HLA-E|PIK3CA|GLI3|CD74|HLA-DRA|HLA-DPA1|PPP2R3C|VSIR|EFNB3|HLA-DMA|ILDR2|SPN|PRNP|THEMIS2|TNFRSF1B|FYN|HLA-DRB1|INPP5D|IGF1|FCHO1|JAK2|TNFSF4|ZBTB1|PRDM1|BTK|NFATC2|NFAM1|PTPN22|IL6ST|IL5|RIPK3|BCL10|AXL|HLA-DPB1|CD4|CD81|LILRB4|VNN1|CBLB|CLEC7A|AIF1|CD86|METTL3|BCL2|NLRP3|PTPRC|ZBTB16|TNFSF8|HFE|HLA-DMB|SASH3|DOCK8|FBXO7|HLA-F|TYROBP|PRKCZ|EBI3|NCKAP1L|EPH…
GOBP_LEUKOCYTE_PROLIFERATION	2.56566e-05	0.000555489	0.57561	-0.336232	-1.62754	307	SOS2|CCND3|PELI1|HLA-E|PRKCD|CD74|CLU|HLA-DPA1|VSIR|PLCL2|SPN|PRNP|CSF2RA|TNFRSF1B|CSF1R|FYN|HLA-DRB1|INPP5D|IGF1|JAK2|TNFSF4|BTK|NFATC2|PTPN22|IL6ST|IL5|RIPK3|GAPT|DOCK2|HLA-DPB1|CD81|LILRB4|CBLB|AIF1|CD86|IL33|BCL2|PTPRC|TNFSF8|HLA-DMB|SASH3|DOCK8|TYROBP|EBI3|NCKAP1L|EPHB2|CORO1A|HAVCR2|TGFBR2|BMP4|PPP3CB|TNFRSF14|PIK3CG|P2RX7|VSIG4|IHH|MAD1L1|BST2|CCDC88B|MAPK1|PNP|GPNMB|PURA|BST1|IRS2|LST1|AR…
GOBP_DNA_DAMAGE_RESPONSE_SIGNAL_TRANSDUCTION_BY_P53_CLASS_MEDIATOR	2.61274e-05	0.000564352	0.57561	0.508557	1.99327	70	PPM1D|FOXM1|CASP2|TP53|ANKRD1|ATR|E2F7|PTTG1IP|BCL3|MDM2|USP10|SMYD2|TRIAP1|RPL26|EEF1E1|BRCA2|CDKN1A|COPS3|PLK2|PAXIP1|CD44|MDM4|PSMD10|TFAP4|GTSE1|SOX4|PMAIP1
GOMF_MHC_CLASS_II_RECEPTOR_ACTIVITY	2.66172e-05	0.000573581	0.57561	-0.866224	-2.06255	9	HLA-DOA|HLA-DRA|HLA-DPA1|HLA-DRB1|HLA-DQA1|HLA-DQB1|HLA-DQA2
GOBP_POSITIVE_REGULATION_OF_LYMPHOCYTE_DIFFERENTIATION	2.67458e-05	0.000575003	0.57561	-0.44462	-1.87545	106	FOXO3|GLI3|CD74|HLA-DRA|PPP2R3C|VSIR|HLA-DRB1|INPP5D|TNFSF4|ZBTB1|BTK|AXL|LILRB4|VNN1|CD86|NLRP3|PTPRC|ZBTB16|SASH3|PRKCZ|NCKAP1L|XRCC6|TGFBR2|RHOA|SOX13|IHH|XBP1|PNP|IFNG|RUNX1|GAS6|IL15RA|NFKBIZ|SYK|RUNX3|AMBRA1|LEF1|CCL19|ITPKB|LGALS9
GOBP_MITOCHONDRIAL_ELECTRON_TRANSPORT_CYTOCHROME_C_TO_OXYGEN	2.70279e-05	0.00057971	0.57561	0.768134	2.04563	15	COX5A|COX5B|COX6A1|MTCO2P12|COX4I1|MT-CO2|MT-CO3|COX7A2L|COX7C
GOBP_POSITIVE_REGULATION_OF_CYTOKINE_PRODUCTION	2.78431e-05	0.000595636	0.57561	-0.309776	-1.55291	457	FGR|SORL1|CD200|CLEC4E|LRRK2|TLR2|PELI1|PSEN1|HLA-E|TMED10|CD74|NLRP1|CLU|IRAK3|HLA-DPA1|IL17D|IL1R1|TLR5|SPN|ZBTB20|CSF1R|IL6R|PLCB1|FOXP1|MBP|IL16|CLEC9A|PIK3R1|SULF2|NFATC4|JAK2|TLR3|TNFSF4|KPNA6|NFAM1|PTPN22|IL6ST|CD84|BCL10|SPTBN1|HLA-DPB1|CD4|CD81|CYBA|LURAP1|CLEC7A|AIF1|CD34|CD86|C3AR1|TWIST1|AKIRIN2|GPSM3|IL33|NLRP3|PTPRC|SETD2|SASH3|HLA-F|TYROBP|PRKCZ|EBI3|EPHB2|NOX5|CARD8|HAVCR2|MCOLN2|…
GOBP_VASCULATURE_DEVELOPMENT	2.79001e-05	0.000595636	0.57561	-0.27674	-1.44534	731	WASF2|HDAC9|PDGFB|KLF2|LEPR|SFRP1|ROBO4|SERPINF1|VASH1|MYLK|RSPO3|NRP2|COL8A2|CDH5|DLL1|JCAD|TCF7L2|PTPRM|EMILIN1|PDE3B|AMOT|SIX1|PSEN1|AGO1|FOXO1|CDC42|PIK3CA|GLI3|MFGE8|PKD2|TAL1|CCN2|ZFAND5|SPRED1|TMEM204|HECTD1|HPGD|TEK|FOLR1|ADGRB2|SUFU|ANGPTL7|S1PR1|ANGPTL3|GPR4|PRRX1|IL6R|MYH9|SFRP2|LUZP1|MIR101-1|JUN|HSPG2|HIPK1|GAB1|FMNL3|RHOB|TIE1|NFATC4|PTEN|TLR3|LOXL1|PIK3C2A|PRDM1|JAK1|NFATC2|FOXO4|C…
GOMF_PROTEIN_FOLDING_CHAPERONE	2.81139e-05	0.000598807	0.57561	0.574675	2.00339	41	HSPA9|CCT5|CCDC47|CCT8|PFDN2|HSPA5|HSPA13|CCT2|CCT3|HSPA8|CCT4|CCT7|CALR|HSPA6
GOBP_NEGATIVE_REGULATION_OF_CELL_DIVISION	2.82274e-05	0.000599831	0.57561	0.763685	2.07578	16	ASPM|ORC6|E2F7|AURKB|BLM|VPS4A|E2F8|MYC|CHMP4C
GOBP_TRICARBOXYLIC_ACID_CYCLE	2.85826e-05	0.000605978	0.57561	0.651445	2.14355	31	DLAT|IDH3A|CS|FH|NNT|MRPS36|MDH2|PDHB|PDHA1|SDHC|SDHA|MDH1|SDHD|OGDHL|SDHAF2|SUCLA2|IDH1|ACO1
GOBP_MONOCARBOXYLIC_ACID_METABOLIC_PROCESS	2.90604e-05	0.000614687	0.57561	0.284404	1.45694	585	PGK1|FASN|VDAC1|PDK1|DLAT|ALDOA|PEDS1|TP53|LDHA|FOXK2|PKM|ENO2|TPI1|DLD|RDH10|GPI|DEGS1|LPGAT1|AKR1C1|PTGES2|LYPLA1|PTGIS|ADH1B|PTGES3|BRCA1|ACLY|GAPDH|HK2|ACACA|PFKP|PTGES|NUDT19|ACOT8|PDHB|STARD4|OSBPL2|NR1D1|HLCS|PLAA|MGLL|SCD|PDHA1|CYP7B1|FADS2|ARV1|OSBPL7|FADS1|ADIPOR1|INSR|CROT|CNR1|ACAD10|OSBP|OLAH|HACD1|CAV1|ECI1|LPL|HACD4|ACSS2|AKR1C3|SLC27A4|GNPAT|TRIB3|NDUFAB1|ILVBL|PRKAA1|GALK1|IRS1|M…
GOBP_ANTIGEN_PROCESSING_AND_PRESENTATION_OF_EXOGENOUS_PEPTIDE_ANTIGEN_VIA_MHC_CLASS_II	3.17386e-05	0.000669794	0.557332	-0.655184	-2.11871	28	HLA-DOA|CD74|HLA-DRA|HLA-DPA1|HLA-DMA|HLA-DRB1|CTSF|HLA-DPB1|CTSS|HLA-DMB|HLA-DQA1|HLA-DQB1|HLA-DQA2
GOBP_PROTEIN_LOCALIZATION_TO_CILIUM	3.20357e-05	0.000674512	0.557332	-0.492584	-1.95406	75	BBS9|CROCC|SPATA7|FSIP2|DNAAF11|TRIP11|NPHP4|GGA1|TBC1D32|WDR35|ARL6|WDR19|TTC21A|ARL3|EFCAB7|LZTFL1|CC2D2A|DYNC2H1|TCTN1|IFT122|ATP6V1D|SNX10|DZIP1|ROM1|ZNF423|IFT80|IFT140
GOBP_NUCLEAR_TRANSCRIBED_MRNA_CATABOLIC_PROCESS_EXONUCLEOLYTIC	3.23583e-05	0.000679746	0.557332	0.706216	2.02532	19	NT5C3B|CNOT6|EXOSC6|DIS3|EXOSC2|DCP2|EXOSC5|DIS3L2|CNOT7|EXOSC7|EXOSC4|EXOSC9
GOBP_REGULATION_OF_SYNAPTIC_VESICLE_TRANSPORT	3.31404e-05	0.000694207	0.557332	-0.928245	-1.96775	6	LRRK2|PINK1|PRKN
GOBP_NEGATIVE_REGULATION_OF_LYMPHOCYTE_ACTIVATION	3.31979e-05	0.000694207	0.557332	-0.404005	-1.79866	153	FGR|SFRP1|PELI1|FGL2|GLI3|CD74|VSIR|ILDR2|SPN|PRNP|HLA-DRB1|INPP5D|TNFSF4|BTK|PTPN22|AXL|LILRB4|CBLB|CD86|HFE|FBXO7|HLA-F|TYROBP|NCKAP1L|HAVCR2|BMP4|TNFRSF14|VSIG4|IHH|MAD1L1|LOXL3|GPNMB|CTSG|RUNX1|LST1|ARG1|GLMN|MNDA|TBC1D10C|IRF1|PDCD1LG2|SMAD7|CEBPB|RUNX3|MICA|TIGIT|MERTK|RHBDD3|LAPTM5|CEACAM1|LGALS9|THOC1|HMGB1|ARG2|VTCN1|PTPN6|ID2|LILRB1|PLA2G2F|PDE5A|LYN
GOMF_SNRNA_BINDING	3.39544e-05	0.000708412	0.557332	0.544397	2.01868	54	METTL16|COIL|EFTUD2|EIF5A|PRPF4|HNRNPU|RNU6ATAC|RNU4-1|SF3B3|DDX21|LSM7|GEMIN5|RO60|SNRPB2|PRPF31|LSM4|SNRPC|LSM11|CCNT1|RNU4ATAC|NCBP2
GOBP_NEGATIVE_REGULATION_OF_DEVELOPMENTAL_PROCESS	3.48739e-05	0.000725945	0.557332	-0.265058	-1.3958	870	LDLRAD4|SORL1|MBNL3|PI16|PDGFB|ENPP1|NFKBIA|KLF2|SFRP1|SORT1|TLR2|SERPINF1|VASH1|KREMEN1|KDM4A|SAV1|FOXO3|PRDM6|PINK1|DLL1|PTPRM|EMILIN1|PRKN|PDE3B|AMOT|FGL2|PSEN1|HDAC1|TOB2|AGO1|FZD7|FOXO1|IL17RD|GDF10|GLI3|CD74|ARF6|NTN1|RYK|BBS2|SRGAP2C|SPRED1|IL17D|EFNB3|ADCK1|PRMT5|FBLN1|OMA1|TEK|RAP1GAP|ADGRB2|SUFU|NKD1|ANGPTL7|GPR4|BHLHE41|SIX4|SFRP2|MBP|PIK3R1|TMEM98|VAT1|HSPG2|SKI|INPP5D|FERMT2|TIE1|IGF…
GOMF_ENZYME_ACTIVATOR_ACTIVITY	3.57734e-05	0.000742985	0.557332	-0.297645	-1.51246	532	SIPA1L1|ARHGAP31|RALGAPA1|MOB3C|SMAP2|MNAT1|PDGFB|LRRK2|ARHGEF6|TBC1D10A|PPP2R5E|TBC1D5|RIN3|PINK1|CAB39L|PREX1|ARHGAP21|OPHN1|STARD8|PIK3CA|PSME1|EVI5|PRKCD|TAL1|NLRP1|TBC1D19|USP6NL|ARHGEF10L|AZIN2|ARHGAP6|VSIR|CHN2|PSME2|GMFB|ASAP3|STXBP5|FBLN1|PPP2R5C|ARHGAP8|RAP1GAP|RGS18|SRGAP2|ARHGAP10|FYN|RABGAP1L|PLCB1|PPP4R3A|SFRP2|JUN|ARHGAP26|ARHGAP45|TBC1D1|ACAP3|SYDE2|RGS1|ABR|ARHGAP15|CASP9|CALM1|B…
GOBP_NEGATIVE_REGULATION_OF_CELL_ADHESION	3.59317e-05	0.000743958	0.557332	-0.339873	-1.62435	281	PRKG1|PDE3B|PELI1|FGL2|FZD7|ADAM22|FXYD5|GLI3|PRKCD|CD74|ARHGAP6|VSIR|PLXNA2|ILDR2|FBLN1|SPN|PRNP|MBP|PIK3R1|HLA-DRB1|CD164|PTEN|JAK2|TNFSF4|SEMA4D|PTPN22|PPARA|LILRB4|CBLB|ARHGDIB|YTHDF2|CD86|METTL3|DUSP1|ANGPT1|PTPRC|FAM107A|PLXNA4|HFE|CASK|NF2|NCKAP1L|EPHB2|HAVCR2|BMP4|PHLDB2|TNFRSF14|RHOA|AKT1|THBS1|PLXNB2|VSIG4|IHH|MAD1L1|AKNA|CORO2B|SH2B3|SWAP70|CLASP2|LOXL3|GPNMB|CTSG|ABAT|SPINT2|RUNX1|ARG…
GOBP_ORGANELLE_ASSEMBLY	3.59823e-05	0.000743958	0.557332	0.261925	1.38845	928	SPAG5|CENPF|ASPM|TRIM37|TPX2|PATL1|C1QBP|VMP1|POLDIP2|MAP1LC3C|BOP1|MIS12|SNF8|YTHDF1|LAMA5|KPNB1|G3BP1|NEK2|ANKRD1|CENPK|ANLN|KIF11|CCNB2|TNNT2|RACGAP1|HGS|CEP152|KNL1|KNTC1|NIP7|BRIX1|AURKA|TMEM138|CENPE|KIF2A|PRRC2C|DCDC2|NDC80|ENTR1|GORASP2|MRPS7|HYLS1|BRCA1|C2CD3|MISP|TUBGCP4|KIF23|UBAP2L|ATXN2L|HNRNPU|HAUS6|ODF2|TNNT3|CENPX|CEP131|VPS25|CENPH|TMEM250|WIPI1|AURKB|DHX37|PCNT|KIF4A|ATP2A2|NUP6…
GOBP_POSITIVE_REGULATION_OF_SUPRAMOLECULAR_FIBER_ORGANIZATION	3.66376e-05	0.000755805	0.557332	-0.383236	-1.74397	174	SYNPO2|WASF2|TGFB3|SFRP1|TOGARAM1|PSEN1|CDC42|CCN2|ARF6|FMN1|CLU|ARHGEF10L|MTOR|RAC1|NIN|GSN|CFL2|FERMT2|FCHSD2|LIMCH1|ARL3|SNX9|GPR65|LMOD1|NF2|NCKAP1L|APOE|RHOA|TPM1|EVL|SERPINF2|WASHC2C|WASF3|NAV3|CDC42EP3|SWAP70|DRG1|MECP2|SCIN|NUMA1|CDC42EP5
GOBP_MUSCLE_CELL_PROLIFERATION	3.68397e-05	0.000758269	0.557332	-0.374699	-1.72556	196	MAP3K5|MNAT1|TGFB3|PDGFB|PRKG1|LDLRAP1|SAV1|CTNNBIP1|TCF7L2|SIX1|HDAC1|PIK3CA|GNAI2|HPGD|S1PR1|NDRG2|IL6R|FOXP1|JUN|IGF1|ELN|RBP4|PTEN|JAK2|CYBA|AIF1|GLI1|TGFBR3|ANGPT1|PDGFD|IGFBP5|APOE|XRCC6|TGFBR2|BMP4|CCN3|RHOA|AKT1|IGF1R|CNN1|RBPJ|THBS1|TPM1|AKIRIN1|SERPINF2|MFN2|PTAFR|IFNG|NR4A3|TENM4|RUNX1|NPR3|FGF20|ARID2|SMAD1|NDRG4|MAPK11
GOBP_POSITIVE_REGULATION_OF_MAPK_CASCADE	3.71386e-05	0.000762711	0.557332	-0.304675	-1.52855	474	MAP3K5|AR|TGFB3|PDGFB|LRRK2|FGD2|JCAD|PSEN1|MTURN|MAP3K4|FZD7|CDC42|MBIP|LPAR3|PIK3R5|GNAI2|CD74|CCN2|RYK|AKAP13|RASSF2|TNIK|PLCE1|ARHGAP8|BCAR3|TEK|CSF1R|PLCB1|ROR1|JUN|HLA-DRB1|PELI2|FERMT2|IGF1|GSDME|PTEN|JAK2|TLR3|MAPK8IP2|PTPN22|DENND2B|RAP1A|MAP4K1|CD4|CD81|ROCK1|ARL6IP5|TAB1|NTRK2|TPD52L1|CLEC7A|HCRTR1|SASH1|DOK5|NOTCH2|ANGPT1|PTPRC|PDGFD|MAP2K6|FGFR1|IGFBP6|PRKCZ|CSPG4|APOE|ARRB2|TNFAIP8L…
GOBP_REGULATION_OF_LIPID_KINASE_ACTIVITY	3.77983e-05	0.000774527	0.557332	-0.498878	-1.92504	68	ATG14|FGR|PDGFB|PIK3IP1|CDC42|PIK3R5|P2RY12|PIP4K2A|TEK|PIK3R1|SOCS4|CD81|PIK3R3|PRKD1|TNFAIP8L3|SOCS2|WDR91|WDR81|DAB2IP|AMBRA1|CCL19|FGFR3|RBL2|WASHC1|CISH|PDGFRA
GOBP_CYTOKINE_PRODUCTION_INVOLVED_IN_IMMUNE_RESPONSE	3.80651e-05	0.000778099	0.557332	-0.460155	-1.89774	98	TGFB3|HLA-E|CD74|IRAK3|IL1R1|TNFRSF1B|TLR3|TNFSF4|BTK|BCL10|CD81|LILRB4|CLEC7A|NLRP3|ANGPT1|HFE|SASH3|HLA-F|PRKCZ|TNFRSF14|MAP3K7|TRIL|ATG5|BST2|SPON2|GPRC5B|IL18R1|NR4A3|SCIMP|ARG1|CCR2|PLCG2|CD226|RAET1G|SMAD7
GOBP_SUPRAMOLECULAR_FIBER_ORGANIZATION	3.81421e-05	0.000778099	0.557332	-0.272764	-1.42632	755	SYNPO2|WASF2|ELMO1|PSTPIP2|TGFB3|THSD4|SFRP1|PGM5|SSH2|EFS|TOGARAM1|LIMA1|CDH5|NEDD9|EMILIN1|BMERB1|PRKN|LTBP2|PSEN1|PREX1|HCLS1|CDC42|PIK3CA|PRKCD|CCN2|ARF6|FMN1|CLU|ARHGEF10L|AKAP13|ARHGAP6|MTOR|RAC1|AEBP1|MYO5B|GMFB|ASAP3|MYO1D|CORO6|VIPAS39|SNCA|NIN|ADD3|S1PR1|CCDC88C|SIX4|SFRP2|GSN|CFL2|TUBGCP6|MFAP4|CASS4|PIK3R1|FERMT2|RHOB|SPTB|RHOBTB3|FCHSD2|WIPF1|LIMK2|ELN|DAAM2|DVL1|SLC9A1|JAK2|RHOBTB1|…
GOBP_POSITIVE_REGULATION_OF_CELL_CYCLE_G2_M_PHASE_TRANSITION	3.85469e-05	0.000784614	0.557332	0.647322	2.12999	31	CDK1|CCNB1|DTL|CDK4|CCND1|CDC7|RAD51C|ATAD5|BRD4|CDC25B|RRM2B|NPM1|RRM1|CDC25C
GOBP_NEGATIVE_REGULATION_OF_DNA_DEPENDENT_DNA_REPLICATION	4.17658e-05	0.000848253	0.557332	0.760014	2.02401	15	DONSON|GMNN|BLM|CDT1|TIMELESS|BRCA2|SLFN11|TIPIN|ZRANB3|LIG3|ZNF830
GOBP_MITOTIC_CHROMOSOME_CONDENSATION	4.2691e-05	0.000865128	0.557332	0.698632	2.00357	19	SMC4|NCAPD2|NCAPG|SMC2|NCAPD3|CDCA5|TENT4A|BAZ1B|PLK1
GOBP_POSITIVE_REGULATION_OF_ALPHA_BETA_T_CELL_ACTIVATION	4.39679e-05	0.000889042	0.557332	-0.51621	-1.98995	67	HLA-E|GLI3|HLA-DRA|HLA-DRB1|JAK2|TNFSF4|PTPN22|CD81|LILRB4|CD86|NLRP3|PTPRC|ZBTB16|SASH3|PRKCZ|EBI3|NCKAP1L|TGFBR2|RHOA|IHH|PNP|IFNG|RUNX1|CCR2|NFKBIZ|SYK|RUNX3|CCL19|ITPKB|LGALS9|PRKCQ|RASAL3|HLA-A|MYB
GOMF_MODIFICATION_DEPENDENT_PROTEIN_BINDING	4.42683e-05	0.000893149	0.557332	0.385535	1.73595	164	BRD9|DNAJC2|MSH6|WDR5|NPLOC4|NCAPG2|UBQLN4|NCAPD3|PWP1|CBX1|RAD23A|SUZ12|ZZEF1|RBBP5|PSMD4|SQSTM1|TRIM24|RAD23B|SHARPIN|TNIP2|BPTF|CARM1|BRD4|UIMC1|ANKRD13D|SPRTN|TAF7|UHRF1|RNF169|SMARCA4|CHD1|UBQLN1|SPIN2A|ANKRD13B|RRP8|ING1|TNFAIP3|LRWD1|OPTN|KDM7A|CBX3|CBX2|CDYL|BRCC3|PRPF8|MBTD1|ZRANB3|HDGFL2|CBX4|ATRIP|BAZ2A
GOBP_PROTEASOME_MEDIATED_UBIQUITIN_DEPENDENT_PROTEIN_CATABOLIC_PROCESS	4.4383e-05	0.000893501	0.557332	0.310941	1.54384	410	DDIT3|KIF14|UBE2C|PSMD14|NPLOC4|UBE2S|CCDC47|HSPA5|TRPC4AP|UCHL5|CANX|HSP90B1|CUL4A|AURKA|DTL|UBQLN4|PSMD7|FBXL8|DET1|DDA1|TRAF4|FBXO22|UBXN4|TLK2|CCNF|FBXW5|MDM2|PBK|TRIM25|UBE2G1|ANAPC1|DERL2|APPBP2|RAD23A|PSMC2|PSMD4|PSMD1|PSMD8|PLAA|COP1|ANAPC7|FBXO45|RAD23B|SHARPIN|PRAME|KCTD13|CDK2|CAV1|KLHL15|TNFAIP1|DNAJB9|UBE2G2|CALR|GID8|TRIB3|RMND5B|NUB1|ARIH1|CHFR|UBQLN1|SEC61B|KCTD2|TAF9|LTN1|PLK1|BF…
GOBP_POSITIVE_REGULATION_OF_TUMOR_NECROSIS_FACTOR_SUPERFAMILY_CYTOKINE_PRODUCTION	4.56199e-05	0.000912397	0.557332	-0.446187	-1.84441	101	LRRK2|TLR2|PSEN1|HLA-E|CLU|SPN|ZBTB20|PIK3R1|NFATC4|JAK2|TLR3|CD84|BCL10|CYBA|CLEC7A|CD86|TWIST1|IL33|PTPRC|SASH3|TYROBP|EPHB2|HAVCR2|THBS1|CYBB|SPON2|PTAFR|NOD1|LILRA2|IFNG|CCR2|SYK|C1QTNF4|PLCG2|CD2|TLR1|CCL19|LGALS9|IFNGR1|HMGB1|MIR27B|ARID5A|PTPRJ|IL6|SPHK2
GOBP_REGULATION_OF_CALCIUM_ION_TRANSPORT	4.54725e-05	0.000912397	0.557332	-0.35135	-1.65696	237	PDGFB|CACNA1D|CACNA2D1|MYLK|CACNA1C|HSPA2|GSTM2|GNAI2|PKD2|PLP1|TRPC1|PRNP|SNCA|FYN|IL16|AKAP6|TRPC6|SRI|SLC9A1|CALM1|C4orf3|CD84|CD4|CYBA|CACNB2|CLIC2|SARAF|BCL2|PRKD1|STIMATE|SELENON|CASK|SLC8A1|ARRB2|CORO1A|JPH1|CRACR2A|RHOA|PIK3CG|CAMK2G|P2RX7|ATG5|ADRA2A|TSPO|EPB41|AHNAK|WFS1|OPRD1|LILRA2|PLN|CD33|GJC2|CAPN3|P2RX5|STIM2|PLPP4|PLCG2|NPPA|CCR1|HPCA|JPH4|EFHB|CALM2|SLC30A1|CAMK2B|F2RL3|CXCL11|P…
GOBP_REGULATION_OF_TRANSCRIPTION_INVOLVED_IN_G1_S_TRANSITION_OF_MITOTIC_CELL_CYCLE	4.55355e-05	0.000912397	0.557332	0.705881	2.08542	21	KLF11|E2F7|BACH1|E2F1|ZPR1|CDK5|E2F6|BRD4|CDK16|CDK17|CDK18|HINFP
GOBP_POSITIVE_REGULATION_OF_GTPASE_ACTIVITY	4.72406e-05	0.000942759	0.557332	-0.340345	-1.62326	261	SIPA1L1|RALGAPA1|SFRP1|TBC1D10A|SOS2|TBC1D5|NEDD9|PREX1|EVI5|RGL1|USP6NL|DOCK7|ARHGAP6|CHN2|ASAP3|BCAR3|RAP1GAP|S1PR1|SRGAP2|DOCK9|RABGAP1L|RGL2|DOCK11|ARHGAP45|FERMT2|RASGRF2|TBC1D1|SYDE2|RGS1|ABR|GRHL3|SEMA4D|SGSM2|SNX9|RAP1A|TBC1D22A|GARNL3|ARHGAP24|ARHGAP22|GPR65|RGS10|NET1|ASAP2|SNX13|SNX18|ARHGAP27|DOCK8|RGS6|ADPRH|PICALM|ARHGEF19|TBC1D4|USP6|EPHA2|RGMA|SGSM1|SGSM3|ARHGEF26|SH3BP1|DOCK10|AF…
GOBP_SMOOTHENED_SIGNALING_PATHWAY	4.75972e-05	0.000947814	0.557332	-0.409722	-1.81048	139	ENPP1|SFRP1|RUNX2|KIAA0586|CDON|PRKACB|SCUBE1|GLI3|EVC2|DISP2|SUFU|IFT57|PRRX1|TBC1D32|HIPK1|BOC|IFT27|FBXL17|WDR19|ARL3|HSPB11|PTCH2|GLI1|WDR11|BBS7|CC2D2A|DYNC2H1|TMEM17|TGFBR2|TCTN1|IHH|IFT122|CREBBP|EVC|TMEM231|BTRC|EXT1|DZIP1|FKBP8|TEDC1|IFT80|OTX2|IFT140|IQUB|FGF10|HHIP|INTU|TCTN3
GOBP_METAL_ION_TRANSPORT	4.77576e-05	0.000948949	0.557332	-0.263664	-1.38788	856	KCNMA1|SLC35G1|PDGFB|CACNA1D|SCN2B|ANXA6|SLC38A4|NIPAL3|CACNA2D1|ANO6|SLC22A17|MYLK|CACNA1C|ITPR1|HSPA2|MCOLN3|GSTM2|PSEN1|SLC38A6|KCNMB1|FXYD5|GNAI2|PKD2|SLC9C1|SCN4B|CCN2|SCNN1D|PLP1|SLC5A9|TRPC1|KCNC4|CDH23|PRNP|KCNN3|SNCA|KCNK5|SLC23A2|ATP1A1|SCARA5|SLC10A1|CACNA2D2|PKDREJ|FYN|IL16|AKAP6|SLC12A1|AMIGO1|ZMPSTE24|HEPH|FXYD6|KCNA2|TRPC6|SLMAP|SLC22A5|KCNH5|SCN7A|KCNB1|SRI|SLC9A1|SLC5A6|SLC6A8|CA…
GOBP_RESPONSE_TO_UV	4.85769e-05	0.000963145	0.557332	0.401489	1.77132	146	CHEK1|MSH6|TP53|MC1R|SDE2|DTL|ATR|BCL3|CCND1|PBK|PCLAF|AURKB|FEN1|TRIAP1|RHBDD1|RPL26|RO60|BRCA2|CDKN1A|H2AC25|NPM1|POLD3|TMEM161A|POLD1|PRKAA1|SPRTN|POLA1|PARP1|ACTR5|UVSSA|MYC|OPN1SW|CASP3|COPS9|UBE2A|SCARA3|STK11|POLH|N4BP1|MSH2|RELA|ST20|TIPIN|RUVBL2|CDC25A|ERCC3|ZRANB3
GOBP_ANTIGEN_PROCESSING_AND_PRESENTATION_OF_PEPTIDE_ANTIGEN	4.90665e-05	0.000970755	0.557332	-0.518128	-1.96268	61	HLA-DOA|HLA-E|CD74|HLA-DRA|HLA-DPA1|HLA-DMA|TAPBPL|HLA-DRB1|CTSF|HLA-DPB1|CTSS|HLA-C|MARCHF8|HFE|HLA-DMB|HLA-F|HLA-DQA1|HLA-DQB1|HLA-B|HLA-DQA2|TREM2
GOBP_POSITIVE_REGULATION_OF_TRANSLATION	4.9576e-05	0.000978726	0.557332	0.405979	1.77994	134	LARP1|C1QBP|YTHDF1|PKM|POLR2D|IGF2BP1|EIF5A2|EIF5A|UHMK1|BCL3|HNRNPU|TRUB2|RPS6KB1|RCC1L|TENT4A|RPL26|LARP4|NGRN|PAIP1|PASK|NPM1|EIF3E|JMJD4|USP16|EIF6|NCK2|COA3|DNAJC3|YTHDF3|MIF4GD|AGO2|FXR2|UPF3B|METTL5|EIF2S3|NSUN5|MRPS27|SOX4|NCK1|RPUSD4|BACE1-AS|TRMT10C|NAT10|TARBP2|GUF1|DHX29|DHX9|TOB1
GOBP_T_CELL_DIFFERENTIATION	5.02932e-05	0.000990754	0.557332	-0.347616	-1.6576	260	CLEC4E|LEPR|SOS2|FOXO3|RUNX2|FGL2|HLA-DOA|PREX1|FZD7|GLI3|TRAF3IP2|CD74|HLA-DRA|MTOR|VSIR|SPN|IL6R|FOXP1|HLA-DRB1|TMEM98|RPL22|TNFSF4|ZBTB1|PRDM1|PTPN22|PATZ1|RIPK3|DOCK2|CD4|LILRB4|VNN1|CD86|THEMIS|METTL3|BCL2|NLRP3|PTPRC|ZBTB16|TNFSF8|SASH3|PRKCZ|NCKAP1L|TGFBR2|BMP4|PPP3CB|CRACR2A|PIK3CD|RHOA|ZEB1|SOX13|CCR9|IHH|ATG5|XBP1|LOXL3|IL18R1|PNP|IFNG|ZFP36L2|RUNX1|CARD11|MAFB|CCR2|NFKBIZ|EGR1|IRF1|SYK…
GOMF_PROTEIN_DOMAIN_SPECIFIC_BINDING	5.06513e-05	0.000995672	0.557332	-0.279985	-1.45335	679	ARHGAP31|WASF2|MAP3K5|ELMO1|ZFYVE9|AR|SH3BGRL2|CTTNBP2|TBC1D10A|CALCOCO1|PALS1|EFS|GNG12|AKAP5|CTNNBIP1|PINK1|TCF7L2|EPB41L2|ITPR1|ANGEL1|SRSF12|PRKN|RUNX2|HSPA2|PSEN1|HDAC1|EPS15|TCEAL2|SH3BGRL|PRKAR2B|IKZF1|SHC4|HCLS1|FZD7|CHD8|CDC42|PKD2|NLRP1|FMN1|DNAJC6|FUT8|MRTFA|PLSCR4|ARHGAP6|SPON1|ICA1L|KIDINS220|MYO1D|AFAP1L1|BCL2L2|NKD1|CCDC88C|PRRX1|FYN|MYH9|ABI3|STRN3|LDB2|SKI|ZNF521|INPP5D|TCEAL4|SL…
GOBP_CENTROSOME_SEPARATION	5.1047e-05	0.00100131	0.557332	0.757889	2.01835	15	CHEK1|NEK2|KIF11|AURKA|NUP62|NDEL1|CNTROB|NDE1
GOMF_PHOSPHATASE_ACTIVITY	5.25539e-05	0.00102867	0.557332	-0.332981	-1.59058	280	PTPN21|PTPN13|LRRK2|PTPRU|PPP1R3E|SSH2|ALPL|CDC14A|PTPRM|PPM1A|NT5E|INPP5B|PTPRF|SGPP1|MTMR3|DNAJC6|SSU72|PALD1|LHPP|EYA3|ATP1A1|PIP4P1|FIG4|INPP5D|INPP4B|PLPP3|PLPPR4|PTEN|PHOSPHO1|PTPN22|LRRC40|NUDT16|LRRC2|TAB1|PHLPP1|SYNJ2|NT5C1A|DUSP1|NT5DC1|DUSP18|PTPRC|HACD2|CDC14B|MTM1|MTMR10|PPP3CB|NT5C2|PTPN3|CAMK2G|MINPP1|INPP5J|PTP4A1|PTP4A2|SBF1|PDP1|PPP1R3B|PTPN7|RPAP2|PTPN18|CILP2|FRA10AC1|PPM1M|SS…
GOBP_AMINOACYL_TRNA_METABOLISM_INVOLVED_IN_TRANSLATIONAL_FIDELITY	5.32837e-05	0.00103852	0.557332	0.783975	2.01452	13	AARS1|IARS1|IARS2|LARS1|TARS2|VARS1|PRORSD1P|LARS2|DTD1|AARSD1|AARS2
GOMF_AMINOACYL_TRNA_EDITING_ACTIVITY	5.32837e-05	0.00103852	0.557332	0.783975	2.01452	13	AARS1|IARS1|IARS2|LARS1|TARS2|VARS1|PRORSD1P|LARS2|DTD1|AARSD1|AARS2
GOBP_MEIOSIS_I_CELL_CYCLE_PROCESS	5.37125e-05	0.00104466	0.557332	0.408524	1.78221	132	TOP2A|MSH6|CKS2|SGO2|PTTG1|BRIP1|CCNB2|AURKA|RAD51AP1|NDC80|P3H4|TEX15|RAD51C|CENPX|TRIP13|MYBL1|CCNE2|CCNE1|RAD51D|EME1|SYCP2|BRCA2|CDC25B|CDC25C|SIRT7|ESPL1|SPATA22|PSMC3IP|PLK1|RAD51|SYCE2|BRME1|CNTD1|RMI1|MUS81|BTBD18|MSH5|CDC25A|PSMD13|HORMAD1|HSF2BP|C11orf80|MRE11|MEIOC|SGO1
GOBP_MUSCLE_STRUCTURE_DEVELOPMENT	5.39876e-05	0.00104779	0.557332	-0.281764	-1.45114	618	BVES|MAP3K5|HDAC9|MBNL3|PI16|PDGFB|HLF|PGM5|SORT1|MYLK|PRDM6|DLL1|TCF7L2|PARP2|SIX1|HDAC1|KDM1A|PLD3|ITGA11|CDON|FZD7|RBM24|DDX17|MRTFA|FGFRL1|AKAP13|XKR8|MTOR|TMEM204|HIVEP3|ZFHX3|EP300|CHODL|BTG2|S1PR1|BHLHE41|POPDC3|SIX4|MYH9|PLCB1|AKAP6|CFL2|SKI|BOC|ZMPSTE24|CNTFR|IGF1|NFATC4|ELN|ID3|CD164|SRI|SLC9A1|FHL1|ALPK3|UTRN|NFATC2|ARID5B|FOXO4|CDK9|PPARA|MEF2A|SFMBT1|CD81|ADAM12|TMOD2|CD53|RARB|SETD3…
GOBP_PHOSPHATIDYLINOSITOL_3_PHOSPHATE_BIOSYNTHETIC_PROCESS	5.48971e-05	0.00106096	0.557332	-0.705081	-2.10612	21	ATG14|PIK3CA|FIG4|INPP4B|PIK3C2A|SYNJ2|PIK3C2B|PIK3R3|PIK3CD|PIK3CG
GOBP_MEMBRANE_DEPOLARIZATION_DURING_CARDIAC_MUSCLE_CELL_ACTION_POTENTIAL	5.48971e-05	0.00106096	0.557332	-0.695382	-2.04074	20	CACNA1D|SCN2B|CACNA2D1|CACNA1C|SCN4B|SLMAP|ANK3|CACNB2|CACNA1G|SLC8A1
GOBP_REGULATION_OF_ACTIN_FILAMENT_BUNDLE_ASSEMBLY	5.66615e-05	0.00109276	0.557332	-0.44252	-1.82925	101	SYNPO2|WASF2|TGFB3|SFRP1|PRKN|CDC42|CCN2|ARHGEF10L|ARHGAP6|MTOR|RAC1|ASAP3|S1PR1|PIK3R1|FERMT2|SLC9A1|LIMCH1|TTC8|ROCK1|GPR65|SHANK3|NF2|CGNL1|PHLDB2|RHOA|TPM1|EVL|SERPINF2|CORO2B|SWAP70|CLASP2
GOBP_POSITIVE_REGULATION_OF_CELL_ADHESION	5.79841e-05	0.00111592	0.557332	-0.303139	-1.5159	440	PDGFB|SFRP1|PTPRU|FOXO3|NEDD9|EMILIN1|HLA-DOA|PREX1|VIT|CDC42|HLA-E|PIK3CA|GLI3|CD74|FMN1|HLA-DRA|HLA-DPA1|VSIR|P2RY12|RAC1|EFNB3|HLA-DMA|ZFHX3|TEK|CCDC80|FYN|SFRP2|DENND6A|CASS4|MMRN1|HLA-DRB1|FERMT2|IGF1|PLPP3|FCHO1|JAK2|TNFSF4|ZBTB1|JAK1|UTRN|ANK3|PTPN22|TRIOBP|IL6ST|BCL10|COL8A1|HLA-DPB1|CD4|CD81|ROCK1|LILRB4|VNN1|APBB1IP|AIF1|RIN2|CD86|CCN1|NLRP3|ANGPT1|PTPRC|ZBTB16|EGFL6|ADGRG1|HLA-DMB|SASH…
GOBP_ESTABLISHMENT_OF_PROTEIN_LOCALIZATION_TO_MEMBRANE	5.92287e-05	0.00113749	0.557332	0.343374	1.62511	255	KRT18|CCDC47|HSPA5|ZDHHC11|PDCD5|ZDHHC9|TIMM8B|LYPLA1|GORASP2|ATP13A1|SRP68|STX3|ZDHHC23|SEC61A1|SEC16A|TIMM10|SSR2|ARL6IP1|CDK5|TIMM8A|ROMO1|SRP72|SCRIB|EMC2|HSPA4|ZDHHC24|NDUFA13|PKDCC|CHMP4B|GGA3|TIMM13|SRP9|RILPL1|RAB3GAP2|SEC61B|EMC8|SRP19|SGTB|INPP5K|CIB1|TRAM2|MYO1C|ARFRP1|PDZK1|SYS1|ZDHHC12|CAMLG|AP3B1|SLC1A1|SRPRA|STX1B|SGTA|ACSL3|RAB8A|SNAP25|OPTN|EMC7|CEMIP|TOMM70|TCAF2|BLZF1|VAMP4|BCS…
GOBP_EMBRYO_IMPLANTATION	6.11836e-05	0.00117258	0.538434	0.541575	1.99189	53	C1QBP|VMP1|POLR1B|STC2|TRIM28|UBE2Q1|TEAD4|CALR|FKBP4|SYDE1|SPP1|VEGFA|YTHDF3|STC1|BSG|SOD1|AGO2|PRDM14|H3-3A
GOBP_REGULATION_OF_DOUBLE_STRAND_BREAK_REPAIR_VIA_HOMOLOGOUS_RECOMBINATION	6.22446e-05	0.00119043	0.538434	0.496578	1.94632	70	CHEK1|UBQLN4|RAD51AP1|RBBP8|MRGBP|RTEL1|TEX15|VPS72|WRAP53|POLQ|TIMELESS|KLHL15|RECQL5|PARP1|RAD51|MRNIP|SPIDR|HELB|SHLD3|PPP4C|CGAS|FANCB|PARPBP|MORF4L2|EP400|SIRT6|RUVBL2|MBTD1|RIF1|TRRAP|HDGFL2
GOBP_REGULATION_OF_T_CELL_ACTIVATION	6.35058e-05	0.00121202	0.538434	-0.316953	-1.54535	332	SOS2|FOXO3|PELI1|FGL2|HLA-DOA|HLA-E|PIK3CA|GLI3|CD74|HLA-DRA|HLA-DPA1|VSIR|EFNB3|HLA-DMA|ILDR2|SPN|PRNP|TNFRSF1B|FYN|HLA-DRB1|IGF1|FCHO1|JAK2|TNFSF4|ZBTB1|PRDM1|PTPN22|IL6ST|RIPK3|BCL10|HLA-DPB1|CD4|CD81|LILRB4|VNN1|CBLB|AIF1|CD86|METTL3|NLRP3|PTPRC|ZBTB16|TNFSF8|HFE|HLA-DMB|SASH3|DOCK8|PRKCZ|EBI3|NCKAP1L|CORO1A|HAVCR2|TGFBR2|BMP4|TNFRSF14|RHOA|AKT1|ZEB1|SOX13|VSIG4|IHH|MAD1L1|CCDC88B|XBP1|HLA-DQ…
GOBP_SECOND_MESSENGER_MEDIATED_SIGNALING	6.39702e-05	0.00121835	0.538434	-0.329196	-1.59048	297	CAMTA1|LRRK2|PRKG1|CACNA1C|ITPR1|CXCR6|PDE3B|GSTM2|ADGRG6|MTOR|P2RY12|RCAN3|PLCE1|RCAN2|PRNP|ADGRB2|AKAP6|LMCD1|CAP1|ZMPSTE24|IGF1|NFATC4|SLC9A1|CALM1|BTK|NFATC2|PDE3A|ADCY1|CD4|CLEC7A|CLIC2|DDAH1|PEX5L|NFATC1|PTPRC|STIMATE|SLC8A1|APOE|PPP3CB|DDAH2|DEFB1|THBS1|P2RX7|CCR9|EPHA5|GRIN2D|AVPR1A|IRAG1|PLN|BST1|TRPM2|RNF157|AQP1|ITPR3|TREM2|CCR2|P2RX5|CCR5|TBC1D10C|CHRM3|SYK|PLA2G4B|GBP1|PLCG2|ACKR2|NP…
GOBP_REGULATION_OF_ATTACHMENT_OF_SPINDLE_MICROTUBULES_TO_KINETOCHORE	6.44809e-05	0.00122554	0.538434	0.779011	2.00177	13	SPAG5|ECT2|CCNB1|NEK2|RACGAP1|HNRNPU|AURKB
GOBP_REGULATION_OF_CELL_CELL_ADHESION	6.47394e-05	0.00122791	0.538434	-0.299888	-1.50004	441	PTPRU|PRKG1|FOXO3|PELI1|FGL2|HLA-DOA|HLA-E|PIK3CA|FXYD5|GLI3|PRKCD|CD74|HLA-DRA|HLA-DPA1|VSIR|EFNB3|HLA-DMA|ILDR2|SPN|PRNP|FYN|MBP|DENND6A|MMRN1|HLA-DRB1|IGF1|PLPP3|FCHO1|JAK2|TNFSF4|ZBTB1|JAK1|ANK3|PTPN22|IL6ST|PPARA|BCL10|HLA-DPB1|CD4|CD81|LILRB4|VNN1|CBLB|AIF1|YTHDF2|CD86|METTL3|TENM3|NLRP3|PTPRC|ZBTB16|HFE|HLA-DMB|SASH3|DOCK8|NF2|PRKCZ|EBI3|NCKAP1L|CORO1A|HAVCR2|TGFBR2|BMP4|TNFRSF14|RHOA|AKT1…
GOBP_MRNA_MODIFICATION	6.51157e-05	0.0012325	0.538434	0.641076	2.05581	28	PUS7|METTL16|DKC1|NSUN2|TRUB2|TRMT6|TRMT61B|DNAJB11|HNRNPAB|PUS3|PUS1
GOBP_REGULATION_OF_EPITHELIAL_CELL_MIGRATION	6.57335e-05	0.00124163	0.538434	-0.354967	-1.67355	236	HDAC9|PDGFB|SERPINF1|VASH1|NRP2|JCAD|PTPRM|ARF6|MACF1|MTOR|SPRED1|RAC1|TEK|FOXP1|MIR101-1|JUN|SVBP|RHOB|PLPP3|PTEN|PIK3C2A|PATZ1|MMRN2|SLIT2|RIN2|SASH1|SMOC2|PRKD1|ANGPT1|FGFR1|FGF7|APOE|TGFBR2|BMP4|GADD45A|PIK3CD|RHOA|PIK3CG|AKT1|DOCK1|THBS1|EVL|EPHA2|FGF1|CLASP2|IFNG|MECP2|DAB2IP|SH3BP1|RREB1|CTSH|ATOH8|CSNK2B|ADAMTS9|HDAC7|ENPP2|PLCG2|TMSB4X|SYNJ2BP|PPARG|PTN|CARD10|MIR2355|FGF10|CAPN7|AKT3|HD…
GOBP_PROTEIN_CONTAINING_COMPLEX_DISASSEMBLY	6.72222e-05	0.00126714	0.538434	0.351254	1.66184	243	TPX2|VMP1|SET|MAP1LC3C|KIF14|BNIP3|DHX8|ETF1|KIF2A|UBQLN4|EIF5A2|KIF18B|EIF5A|GRWD1|CKAP2|CAMSAP1|SPTBN2|HMGA1|SSRP1|ATP2A2|GFM2|HSPA8|ABCE1|SEMA5A|KIF18A|INSR|SCAF4|EPS8|H2AC25|SMCR8|CHMP4B|VPS4A|CFL1|CHMP2A|SMARCA4|PPP1R9B|UBQLN1|SH3GL1|JMJD4|LAMP2|FLII|CIB1|ATG12|F2RL1|MYC|MICAL2|SYNJ1|CHMP6|CAMSAP2|RDX|MRPL58|CARMIL2|GLE1|CHMP4C|MCOLN1|SPAST|TWF1|SMARCC1|MID1IP1|KIF5B|TMOD4|APC2|CLEC16A|DMTN|…
GOBP_IMMUNE_RESPONSE_REGULATING_SIGNALING_PATHWAY	6.78064e-05	0.00127554	0.538434	-0.302706	-1.50498	421	PRKCH|FGR|NFKBIA|CLEC4E|ERMAP|TLR2|PELI1|PSEN1|PIK3CA|PUM1|PRKCD|GPATCH3|IRAK3|MAPK10|PLCL2|EP300|TLR5|PRNP|KLHL6|THEMIS2|FYN|FOXP1|HLA-DRB1|INPP5D|FCHO1|TLR3|EPG5|BTK|NFATC2|NFAM1|PTPN22|SLC15A2|PLEKHA1|BCL10|HLA-DPB1|CD81|LILRB4|CYBA|LCP2|CBLB|CLEC7A|ELF1|PRAM1|CTSS|THEMIS|C3AR1|DDX60|BCL2|BTLA|PTPRC|MAP2K6|TYROBP|NCKAP1L|FYB1|ARRB2|HAVCR2|UFD1|MAP3K7|PIK3CD|TRIL|BLNK|RNF125|UNC93B1|CREBBP|FYB2…
GOMF_DISULFIDE_OXIDOREDUCTASE_ACTIVITY	6.79539e-05	0.0012757	0.538434	0.566579	1.98419	42	PGK1|P4HB|GLRX2|PDIA6|TXN|ERO1B|PDIA4|TXNDC17|TMX2|PDIA3|ERO1A|QSOX1|TXNRD1|QSOX2
GOBP_TUBE_MORPHOGENESIS	6.86073e-05	0.00128534	0.538434	-0.260048	-1.3689	853	WASF2|HDAC9|AR|KLF2|LEPR|SFRP1|ROBO4|SERPINF1|VASH1|MYLK|RSPO3|NRP2|COL8A2|CTNNBIP1|CDH5|DLL1|JCAD|PTPRM|EMILIN1|PDE3B|AMOT|SIX1|PSEN1|AGO1|PRKACB|CDC42|PIK3CA|GLI3|MFGE8|PKD2|TAL1|CCN2|FMN1|NTN1|PGR|MTHFD1|SPRED1|HECTD1|HPGD|TEK|FOLR1|ADGRB2|SUFU|S1PR1|IFT57|ANGPTL3|CSF1R|GPR4|PRRX1|SIX4|MYH9|FOXP1|SFRP2|LUZP1|MIR101-1|JUN|HSPG2|HIPK1|SKI|GAB1|FMNL3|RHOB|TIE1|NFATC4|GRHL3|PTEN|DVL1|TLR3|PIK3C2A|…
GOBP_RNA_CATABOLIC_PROCESS	7.009e-05	0.00131044	0.538434	0.331779	1.59175	275	LARP1|PATL1|SLFN13|YTHDF1|LRPPRC|METTL16|SMG5|CNOT11|ETF1|POLR2D|IGF2BP1|DKC1|HNRNPU|NSUN2|SMG7|HELZ2|E2F1|FASTKD1|FEN1|DDX49|CNOT1|NT5C3B|ZPR1|TENT4A|HNRNPAB|TRAF2|ZC3H18|LSM7|EDC4|ELAC2|PRKCA|PAIP1|TUT7|DNA2|PCID2|CNOT6|SSB|NPM1|PNPT1|CASC3|LSM4|EIF3E|ZCCHC8|EXOSC6|NOCT|CNOT3|ANGEL2|DIS3|MEX3D|FASTKD5|SMG8|DHX34|EXOSC2|LSM1|XRN2|RNASEH1|GIGYF2|RBM8A|TIRAP|YTHDF3|RIDA|NCBP2|ROCK2|MTREX|FASTK|TRA…
GOBP_REGULATION_OF_LAMELLIPODIUM_ASSEMBLY	7.31542e-05	0.00136495	0.538434	-0.571855	-2.00109	39	WASF2|CDC42|PIK3CA|MTOR|RAC1|PLCE1|ABI3|PIK3R1|CAPZB|SLIT2|AKIRIN1|EPHA2|AUTS2
GOBP_RIBONUCLEOSIDE_TRIPHOSPHATE_METABOLIC_PROCESS	7.34013e-05	0.00136678	0.538434	0.460512	1.88469	88	ALDOA|NME1|ATP5F1B|ATP5MC1|ATP5PO|ENTPD7|ATP5PD|H19|ATP5PF|ATP5MC3|RAN|ITPA|MTCO2P12|MT-ATP8|UCKL1|UCK1|ATP5F1E|MT-CO2|ATP5MG|PARP1|PPARGC1A|MT-ATP6|MYC|EFL1|ATP5ME|SLC25A12|ATP5MF|NME2|IMPDH1|OPA1|ANTKMT|ATP5F1EP2|DGUOK|UQCC3|CAD|PKLR|ATP5F1D
GOMF_PROTEIN_KINASE_ACTIVITY	7.60922e-05	0.00141116	0.538434	-0.286454	-1.46107	573	PRKCH|MKNK1|MAP3K5|FGR|MOK|NEK9|CILK1|LRRK2|KALRN|MAP4K5|PRKAA2|NEK11|SLA|MYLK|PRKG1|MARK3|NRP2|PINK1|PDK4|CCND3|GRK3|MAP3K4|PRKACB|CDKL1|PIK3CA|STK33|MAP3K6|PRKCD|CDK11B|MYLK4|IRAK3|FGFRL1|RYK|AKAP13|RASSF2|MTOR|MAPK10|CDC42BPB|EFNB3|TNIK|ADCK1|CLK1|TEK|RPS6KA1|PRKD3|CSF1R|FYN|TSSK4|PKN2|ROR1|TESK2|LTBP1|HIPK1|TIE1|SNRK|STK19|LIMK2|CSNK1E|JAK2|MAST2|JAK1|BTK|ALPK3|LATS1|TRPM7|CDK9|RPS6KA2|RPS6KL…
GOMF_DAMAGED_DNA_BINDING	7.6024e-05	0.00141116	0.538434	0.497731	1.95418	69	MSH6|RECQL4|SDE2|H2AX|RBBP8|BRCA1|RAD23A|RAD1|FEN1|BLM|POLQ|TP63|RAD23B|NEIL3|XNDC1N|POLD1|APTX|XRCC5|SMC6|FANCG|POLB|POLH|MSH2|ERCC3|RPS3|TDG|PCNA|UNG
GOMF_LIPID_BINDING	7.63694e-05	0.00141345	0.538434	-0.267873	-1.40607	794	ZFYVE9|AR|OSBPL9|CLEC4E|ANXA6|C2CD5|ING2|ESYT3|FGD2|TLR2|LDLRAP1|ITPR1|HSPA2|MCOLN3|GSTM2|SCP2|PACSIN2|STARD5|PREX1|APOL6|OPHN1|STARD8|FZD7|SNX29|SYTL2|LPAR3|APOL1|MFGE8|ATG2B|ZFYVE26|SNX14|PAQR7|SEC14L2|PGR|PITPNM2|OMA1|SNCA|ATP1A1|SYTL3|ACOT11|S1PR1|GGA1|SNAP91|MCF2L|PLCB1|APOL3|GSN|ARHGAP26|FERMT2|FCHSD2|GSDME|PLEKHA8P1|RBP4|ID3|PTEN|SLC9A1|NISCH|FNBP1L|PICK1|PIK3C2A|ZFYVE1|ARL6|BTK|RBP7|KCNQ1…
GOBP_BEHAVIOR	7.77472e-05	0.00143606	0.538434	-0.285598	-1.45916	583	LEPR|LRRK2|PENK|TLR2|SERPINF1|FOXO6|PRKN|MCOLN3|PSEN1|PRKAR2B|MRAP2|NPHP1|CHD8|PUM1|GLI3|TAL1|GATM|BBS2|PER3|MTOR|EFNB3|ZFHX3|EP300|CDH23|PRNP|SNCA|BTG2|NPHP4|FYN|PLCB1|ZFHX2|FIG4|NPY1R|B4GALT2|ZMPSTE24|CNTFR|KCNA2|S100B|LPAR5|NFATC4|PTEN|DVL1|APBA1|MAPK8IP2|KCNQ1|ADCY1|PPARA|NAV2|SLC6A4|ARL6IP5|MTA1|NTRK2|PRRT1|NLGN1|TMOD2|HCRTR1|SLC4A10|FOS|C3orf70|THRB|BCL2|PPT1|SHANK3|ARRDC3|PBX3|NGF|PRKCZ|SL…
GOBP_CELLULAR_RESPONSE_TO_ABIOTIC_STIMULUS	7.85648e-05	0.00144824	0.538434	0.32282	1.56202	318	ECT2|CASP2|CHEK1|TP53|BNIP3|ADSS2|MC1R|ANKRD1|HSPA5|SDE2|H2AX|ATR|RAD51AP1|CASP8|TLK2|BRCA1|TNFRSF10B|MDM2|PBK|BARD1|EEF1D|AURKB|HMGA2|RAD1|BCL2L1|TRPV1|BLM|TRIAP1|PTGER4|RHBDD1|RPL26|SWI5|BRCA2|SCX|CDKN1A|H2AC25|NPM1|POLD3|SLC38A3|TMEM161A|POLD1|LETM1|POLA1|GRB2|PARP1|XRCC5|INTS7|ACTR5|RAD51|MYC|OPN1SW|CASP3|COPS9|HSF1|RAD9B|RELB|SPIDR|PIEZO2|STK11|LIG4|FADD|MCOLN1|RAB11FIP5|MAP2K4|POLH|MAP3K2|N…
GOMF_DNA_REPLICATION_ORIGIN_BINDING	7.87653e-05	0.00144903	0.538434	0.745085	2.02522	16	HSPD1|GRWD1|MCM2|CDC6|POLA1|KAT7|DDX11|MCM10|ORC2|ORC4|ORC5|DHX9|CDC45
GOBP_DEPHOSPHORYLATION	8.03418e-05	0.00147508	0.538434	-0.301316	-1.49807	421	PTPN21|PTPN13|CAMTA1|LRRK2|PTPRU|PPP1R3E|SSH2|PPP2R5E|ALPL|PINK1|CDH5|CDC14A|PTPRM|PPM1A|NT5E|INPP5B|GNAI2|PRKCD|PTPRF|SGPP1|MTMR3|DNAJC6|PPP2R3C|MTOR|SSU72|PALD1|PPP2R5C|LHPP|EYA3|ATP1A1|PIP4P1|PPP4R3A|FIG4|INPP5D|CTTNBP2NL|INPP4B|PLPP3|PLPPR4|PTEN|JAK2|SEMA4D|CALM1|PHOSPHO1|PTPN22|LRRC40|RIPK3|ROCK1|NUDT16|LRRC2|TAB1|PHLPP1|SYNJ2|NT5C1A|DUSP1|BCL2|PPP1R8|NT5DC1|DUSP18|PTPRC|CDC14B|MTM1|THTPA|NC…
GOBP_MUSCLE_CONTRACTION	8.06691e-05	0.00147813	0.538434	-0.314536	-1.53357	332	KCNMA1|SSPN|CACNA1D|SCN2B|ANXA6|CACNA2D1|MYLK|PRKG1|CACNA1C|GSTM2|PIK3CA|PABPN1|SCN4B|CCN2|MTOR|PLCE1|ATP1A1|GSN|SLMAP|APBB2|SULF2|SCN7A|SRI|SLC9A1|SLC6A8|PIK3C2A|CALM1|UTRN|KCNQ1|DTNA|ROCK1|SYNM|GPD1L|TMOD2|CACNB2|CLIC2|SETD3|BDKRB2|TNNC1|CACNA1G|LMOD1|APBB1|KCND3|SMTN|MAP2K6|RYR1|SLC8A1|SLC8A3|PTGER3|RHOA|PIK3CG|CNN1|TPM1|TNNI3K|ADRA2A|PTAFR|PLN|P2RX6|ABAT|TAFAZZIN|CHGA|NR4A1|FXYD1|CHRM3|NPNT|M…
GOBP_DEVELOPMENTAL_PROCESS_INVOLVED_IN_REPRODUCTION	8.2726e-05	0.00151029	0.538434	0.255	1.35331	956	ASPM|EIF2S2|CASP2|TAF4|AMH|HOXB13|MSH6|HOXD13|IGF2|PTTG1|BRIP1|KDM3A|HSPA5|LHFPL2|RACGAP1|DLD|RDH10|KNL1|FANCA|AURKA|H2AX|RNF2|ADGRG2|EIF5A2|STC2|GORASP2|RNF114|CASP8|KDM5B|LHX4|E2F7|NOG|SSTR2|CCNF|TMED2|CCND1|BIRC3|NSUN2|TEX15|ODF2|RAD51C|CEP131|B4GALNT1|CREB3L4|TRIM28|PTX3|RPS6KB1|CHD7|ID4|DHX37|DEAF1|HEY1|E2F1|GOLGA3|SPAG4|BCL2L1|IFT20|TRIP13|MYBL1|CENPI|CYP7B1|MED1|KIF18A|RAN|TP63|RAD23B|RHBD…
GOBP_REGULATION_OF_PROTEIN_STABILITY	8.27534e-05	0.00151029	0.538434	0.327796	1.57853	298	HSPD1|CCT5|TP53|UTP25|CCT8|PIM1|TMEM183A|H1-5|AURKA|PHB1|PFN1|NDC80|NCLN|PTGES3|CCT2|CCT3|BAG1|MDM2|GAPDH|LSS|RAD23A|SEC16A|GLMP|NR1D1|USP36|HSPA8|TAF9B|CCT4|MCM8|TRIM24|CCT7|TNIP2|CDC73|DSG1|NAA15|B4GALT5|NLK|CALR|RPS7|FLOT2|ZNF207|GGA3|CHFR|STK3|APTX|PPIB|TAF9|DPM2|TSC1|LAMP2|PPARGC1A|PLK1|SMAD3|SYVN1|STXBP4|USP3|WIZ|CASP3|CAMLG|GTPBP4|KAT2A|CUL3|CDK7|DERL1|SRC|MDM4|ZSWIM7|TCP1|GNL3L|FLOT1|SIRT…
GOBP_ALPHA_BETA_T_CELL_DIFFERENTIATION	8.3378e-05	0.00151267	0.538434	-0.41801	-1.77455	110	GLI3|HLA-DRA|MTOR|SPN|IL6R|FOXP1|HLA-DRB1|TMEM98|RPL22|TNFSF4|PRDM1|LILRB4|CD86|BCL2|NLRP3|ZBTB16|TNFSF8|SASH3|PRKCZ|NCKAP1L|TGFBR2|CRACR2A|RHOA|IHH|LOXL3|IL18R1|PNP|IFNG|RUNX1|NFKBIZ|IRF1|SYK|SMAD7|STAT6|RUNX3|LEF1|SH3RF1|CCL19|ITPKB|LGALS9
GOBP_ENDOPLASMIC_RETICULUM_ORGANIZATION	8.33351e-05	0.00151267	0.538434	0.458345	1.87582	88	RTN3|CCDC47|MIA3|TOR1B|TMED2|SEC61A1|SEC16A|ARL6IP1|EMC2|TOR1AIP2|EIF2AK3|SMPD4|DNM1L|LMAN2|CAV2|RAB3GAP2|EMC8|TRAM2|CAMLG|LNPK|REEP5|SGTA|EMC7|TRAM1|BNIP1|RNF112|REEP2|POLR2M|TMEM170A|GRAMD2A|TMEM33|GET3|LMAN1
GOBP_MITOTIC_G2_DNA_DAMAGE_CHECKPOINT_SIGNALING	8.33299e-05	0.00151267	0.538434	0.593225	2.00039	35	CDK1|CHEK1|DONSON|DTL|BRCA1|RINT1|HMGA2|BLM|UIMC1|CDKN1A|TOPBP1|BABAM1|PLK1|MRNIP|TICRR|BRCC3|MRE11|CCNG1|CDK5RAP3
GOBP_POSITIVE_REGULATION_OF_ION_TRANSMEMBRANE_TRANSPORT	8.36639e-05	0.00151486	0.538434	-0.385311	-1.72405	158	CACNA2D1|ANO6|PINK1|HSPA2|GSTM2|PSEN1|KCNMB1|PKD2|PLP1|TRPC1|SNCA|AKAP6|AMIGO1|TRPC6|SRI|SLC9A1|CALM1|ANK3|KCNQ1|CACNB2|CTSS|SHANK3|STIMATE|COA8|EPHB2|CRACR2A|P2RX7|FXYD2|CNKSR3|PTAFR|GLRX|IFNG|STK39|ABCB1|NLGN3|TREM2|GJC2|CCR2|CAPN3|FXYD1|SLC6A9|WNK2|STIM2|PLCG2|TMSB4X|RNF207|NPPA|CALM2|F2RL3|CXCL11|KCNJ2|CALCR|RAMP3|WNK3|RGN|CALM3
GOBP_AMEBOIDAL_TYPE_CELL_MIGRATION	8.38793e-05	0.00151577	0.538434	-0.30331	-1.51035	425	WASF2|HDAC9|PDGFB|ANXA6|SERPINF1|VASH1|NRP2|CDH5|JCAD|PTPRM|AMOT|CDC42|PIK3CA|ARF6|MACF1|ZFAND5|MTOR|SPRED1|P2RY12|RAC1|PLEKHG5|TEK|FOLR1|SRGAP2|PKN2|MYH9|FOXP1|CAP1|MIR101-1|JUN|SVBP|RHOB|PLPP3|PTEN|DAAM2|SEMA4D|PIK3C2A|ARID5B|PATZ1|PHACTR4|ROCK1|MMRN2|SLIT2|ARHGDIB|RIN2|TWIST1|SASH1|SMOC2|PIK3R3|PRKD1|ANGPT1|TNFSF12|AMOTL1|FGFR1|SLC8A1|FGF7|APOE|TGFBR2|BMP4|CCN3|GADD45A|PIK3CD|RHOA|PIK3CG|AKT1|…
GOBP_CELL_MOTILITY_INVOLVED_IN_CEREBRAL_CORTEX_RADIAL_GLIA_GUIDED_MIGRATION	8.43866e-05	0.00151896	0.538434	-0.883676	-1.96672	7	BMERB1|SRGAP2C|P2RY12|SRGAP2|SYNE2|DAB2IP
GOBP_POSITIVE_REGULATION_OF_DNA_BIOSYNTHETIC_PROCESS	8.42733e-05	0.00151896	0.538434	0.482797	1.90162	73	CCT5|NEK2|CCT8|RFC4|ATR|DKC1|PTGES3|CCT2|CCT3|POLG2|AURKB|GINS1|WRAP53|CCT4|CCT7|GINS2|NVL|RFC3|RFC2|XRCC5|GINS4|MYC|RFC5|SRC|TCP1|NEK7|DSCC1|CHTF18|PCNA|MAPKAPK5|ACD|PARN
GOBP_MEMBRANE_DEPOLARIZATION	8.64776e-05	0.00155355	0.538434	-0.470808	-1.89671	81	CACNA1D|SCN2B|LRRK2|CACNA2D1|CACNA1C|SCN4B|PPP2R3C|SLMAP|SCN7A|FHL1|ANK3|GPD1L|CACNB2|CACNA1G|YWHAH|BCL2|SLC8A1|PRKCZ|PTPN3|P2RX7|SCN11A|TSPO|PARK7|CHRNA6|IFI6|SMAD7|KCNJ2|SCN1B|GCLM|BOK
GOBP_DNA_DEPENDENT_DNA_REPLICATION_MAINTENANCE_OF_FIDELITY	8.75226e-05	0.00156925	0.538434	0.53579	1.93091	48	DONSON|RFWD3|GEN1|ATR|ALYREF|RTEL1|CENPX|BLM|TIMELESS|TONSL|EME1|BRCA2|DNA2|POLD1|DDX11|RAD51|ZGRF1|MUS81|SLFN11|POLE|TIPIN|ZRANB3|MRE11|ETAA1|ZNF830|PCNA
GOBP_ER_OVERLOAD_RESPONSE	9.16252e-05	0.00163961	0.538434	0.79475	1.99509	12	DDIT3|TP53|CCDC47|HSPA5|TMCO1|EIF2AK3
GOBP_REGULATION_OF_LEUKOCYTE_PROLIFERATION	9.23154e-05	0.00164875	0.538434	-0.353294	-1.67202	245	SOS2|PELI1|HLA-E|CD74|HLA-DPA1|VSIR|SPN|PRNP|CSF2RA|TNFRSF1B|CSF1R|HLA-DRB1|INPP5D|IGF1|JAK2|TNFSF4|BTK|NFATC2|PTPN22|IL6ST|IL5|RIPK3|HLA-DPB1|CD81|LILRB4|CBLB|AIF1|CD86|IL33|BCL2|PTPRC|TNFSF8|HLA-DMB|SASH3|TYROBP|EBI3|NCKAP1L|EPHB2|CORO1A|HAVCR2|TGFBR2|BMP4|TNFRSF14|VSIG4|IHH|MAD1L1|BST2|CCDC88B|MAPK1|PNP|GPNMB|BST1|IRS2|LST1|ARG1|ST6GAL1|CARD11|IL34|CCR2|MPL|ENPP3|CSF2RB|GLMN|MNDA|IRF1|SYK|PDCD…
GOBP_NON_CANONICAL_WNT_SIGNALING_PATHWAY	9.32555e-05	0.0016623	0.538434	-0.484675	-1.90405	72	DAAM1|SFRP1|RSPO3|FZD7|CDC42|RYK|RAC1|PRICKLE2|NKD1|CCDC88C|ZNRF3|SFRP2|ROR1|GRHL3|CSNK1E|DAAM2|DVL1|GPC6|NPHP3|RHOA|DACT1|ARHGEF19|ANKRD6
GOMF_METAL_CLUSTER_BINDING	9.39949e-05	0.00167224	0.538434	0.496186	1.91015	64	BRIP1|NDUFS1|PPAT|GLRX2|UQCRFS1|NDUFS2|RTEL1|CIAPIN1|KIF4A|ABCE1|NFS1|RSAD1|NDUFV1|DNA2|POLD1|NDUFS7|DDX11|NUBP2|TYW1|POLE|CISD1|NDUFS8|CISD2|ACO1|ELP3|CISD3|GLRX3|RPS3
GOBP_ENDOPLASMIC_RETICULUM_UNFOLDED_PROTEIN_RESPONSE	9.43727e-05	0.00167571	0.538434	0.480825	1.90692	75	AGR2|DDIT3|HSPA5|CREB3L2|TBL2|STC2|PARP16|TMED2|CCND1|DERL2|CREB3L4|FICD|EIF2AK3|DNAJB9|ERO1A|TMTC4|BFAR|NCK2|COPS5|YOD1|DERL1|CREB3|MBTPS2|EIF2AK2|PTPN1|NCK1|PIGBOS1|NFE2L2|CREB3L3|TMEM33|CDK5RAP3|ATF6
GOMF_PYRUVATE_DEHYDROGENASE_ACTIVITY	9.50858e-05	0.00168511	0.538434	0.915232	1.92065	6	DLAT|DLD|PDHB|PDHA1|PDHX
GOBP_CELLULAR_RESPONSE_TO_OXYGEN_LEVELS	9.56887e-05	0.00168927	0.538434	0.386223	1.72947	155	PGK1|P4HB|PDK1|NPEPPS|TP53|EGLN3|BNIP3|HILPDA|BRIP1|ADAM8|NDUFS2|TBL2|STC2|NOL3|PTGIS|HYOU1|BACH1|MDM2|CCNA2|ATP6V0A2|E2F1|CAV1|ERO1A|PRKAA1|KCNK2|UBQLN1|TSC1|VEGFA|HIF1A|MYC|DNMT3A|SUV39H2|EGLN1|TMEM199|MIR210|STC1|ROCK2|SRC|MDM4|ATP6V1G1|PMAIP1|SIRT4|ACAA2|NFE2L2|BAD|UCN3|MT3
GOBP_NUCLEOSIDE_TRIPHOSPHATE_BIOSYNTHETIC_PROCESS	9.56644e-05	0.00168927	0.538434	0.462239	1.87265	84	ALDOA|NME1|ATP5F1B|ATP5MC1|ATP5PO|DTYMK|ATP5PD|H19|ATP5PF|ATP5MC3|MTCO2P12|MT-ATP8|UCKL1|UCK1|ATP5F1E|MT-CO2|ATP5MG|PARP1|TYMS|PPARGC1A|MT-ATP6|MYC|ATP5ME|SLC25A12|ATP5MF|NME2|IMPDH1|ANTKMT|ATP5F1EP2|DGUOK|UQCC3|CAD|PKLR|ATP5F1D
GOMF_MRNA_BINDING	9.59069e-05	0.00168988	0.538434	0.310856	1.51579	346	SHMT2|LARP1|C1QBP|EIF2S2|CCT5|CLUH|TP53|YTHDF1|PKM|DHX33|G3BP1|ETF1|IGF2BP1|DENR|MRPS7|ALYREF|HDLBP|HNRNPU|MRPL13|UNK|XPO5|PCBP3|PTBP3|HNRNPAB|NCL|CPSF6|RPL26|CHTOP|PTBP1|GEMIN5|GNL3|LARP4|NCBP3|CALR|DHFR|RPS7|PUM3|SSB|CASC3|SF3B6|STRAP|TACO1|MIR640|G3BP2|NOCT|TYMS|SLC4A1AP|PABPC1L|ANGEL2|SNRPC|NHP2|RPL35|MEX3D|MRPS11|ILF3|UTP23|RBM14|FUBP3|RPS5|RBPMS|RBM8A|RBM4|MIR1246|RBFOX3|RBM38|YTHDF3|MIR210…
GOBP_PROTEIN_COMPLEX_OLIGOMERIZATION	9.62023e-05	0.00169183	0.538434	0.34452	1.62874	242	SHMT2|ECT2|ALDOA|TP53|RRM2|FARSB|JMJD6|FARSA|NOL3|ACACA|HPRT1|TRMT61B|TK1|OSBPL2|TRPV1|BLM|POLQ|TP63|CPSF6|GOLGA2|KCTD13|TNFAIP1|DNM1L|PNPT1|RRM1|LETM1|TRPM3|DISP1|STK3|CHMP2A|TMEM70|SSBP1|G3BP2|KCTD2|KCNG2|KCTD11|TIFA|USP16|KCTD5|EHD3|ZNF746|KRT10|MAT2A|KCTD10|TWNK|PRMT1|MCOLN1|SPAST|CLDN1|KCNG3|AQP4|SAMD1|KCTD9|CRTC2|KCNG1|COMP|KCNB2|NINJ1|OPA1|STK4|GRIN1|LRRC8A|RNF112|ABCA3|ZNF777|KCTD18|VPS35…
GOBP_RESPIRATORY_CHAIN_COMPLEX_IV_ASSEMBLY	9.68472e-05	0.00169992	0.538434	0.661271	2.02391	24	SCO1|COX10|COA4|COX17|COA6|COA5|COX20|TACO1|SURF1|MT-CO3|COA3|BCS1L|COX14
GOBP_SODIUM_ION_TRANSPORT	9.72826e-05	0.00170318	0.538434	-0.350013	-1.65053	243	SCN2B|SLC38A4|ANO6|SLC38A6|FXYD5|PKD2|SLC9C1|SCN4B|SCNN1D|SLC5A9|SLC23A2|ATP1A1|SLC10A1|SLC12A1|FXYD6|SLMAP|SLC22A5|SCN7A|SLC9A1|SLC5A6|SLC6A8|UTRN|ANK3|HECW2|KCNQ1|SLC6A4|GPD1L|SLC9A6|SLC20A2|SLC6A6|SLC4A10|CACNA1G|YWHAH|SLC8A1|SLC8A3|AHCYL1|AKT1|SLC6A17|PTPN3|P2RX7|FXYD2|SCN11A|CNKSR3|SLC9A9|SLC9B2|GLRX|SGK1|STK39|TRPM2|SLC12A2|FXYD7|PCSK9|SLC6A20|COMMD3|KLHL3|FXYD1|PER1|SLC6A9|WNK2|NKAIN3|SLC9…
GOBP_ENDOPLASMIC_RETICULUM_TO_CYTOSOL_TRANSPORT	9.74038e-05	0.00170318	0.538434	0.632439	2.02811	28	HM13|NPLOC4|HSP90B1|DERL2|RHBDD1|UBE2G2|BRSK2|SEC61B|AUP1|SYVN1|YOD1|DERL1
GOBP_REGULATION_OF_CELL_PROJECTION_ASSEMBLY	9.82632e-05	0.00171312	0.538434	-0.350381	-1.64299	219	WASF2|TGFB3|CROCC|TBC1D10A|TBC1D5|CDKL1|CDC42|PIK3CA|EVI5|PRKCD|ARF6|TBC1D19|USP6NL|SRGAP2C|MTOR|P2RY12|RAC1|PLCE1|RAP1GAP|ABI3|DOCK11|SEPTIN7|PIK3R1|TBC1D1|LIMK2|DAAM2|ODF2L|FNBP1L|CAPZB|NLGN1|SLIT2|TBC1D22A|ARHGAP24|WRAP73|EPHB2|DYNLT2B|SYNE2|IFT88|PLD1|P2RX7|EVL|AKIRIN1|ATG5|EPHA2|CDC42EP3|AUTS2|EPS8L3|SGSM3|TRPM2|RAB3IP|CDC42EP5|TENM2|KCTD17
GOBP_REGULATION_OF_IMMUNE_EFFECTOR_PROCESS	9.83458e-05	0.00171312	0.538434	-0.317101	-1.55715	343	FGR|TGFB3|A2M|FGL2|HLA-E|VAMP3|CD74|HLA-DRA|IRAK3|STX7|IL1R1|TNFRSF1B|C4BPA|HLA-DRB1|RBP4|KLK7|TLR3|TNFSF4|ZBTB1|BTK|PTPN22|CD84|IL5|RIPK3|BCL10|CD81|LILRB4|CLEC7A|PRAM1|SERPING1|CD86|DDX60|NLRP3|ANGPT1|PTPRC|SERPINB9|HFE|HLA-DMB|SASH3|HLA-F|TYROBP|PRKCZ|NCKAP1L|EPHB2|ARRB2|HAVCR2|PPP3CB|TNFRSF14|MAP3K7|P2RX7|C3|VSIG4|TRIL|ATG5|BST2|SPON2|PTAFR|GAB2|XBP1|LOXL3|GPRC5B|IL18R1|IFNG|NR4A3|SCIMP|FCN3|…
GOBP_LAMELLIPODIUM_ASSEMBLY	0.000100616	0.00174537	0.538434	-0.493569	-1.92204	70	WASF2|ARHGEF6|CDC42|PIK3CA|MTOR|P2RY12|RAC1|PLCE1|S1PR1|SRGAP2|ABI3|PIK3R1|CAPZB|ABLIM3|SLIT2|PARVB|AKIRIN1|ABLIM1|WASF3|EPHA2|AUTS2
GOMF_VOLTAGE_GATED_CALCIUM_CHANNEL_ACTIVITY_INVOLVED_IN_CARDIAC_MUSCLE_CELL_ACTION_POTENTIAL	0.000100543	0.00174537	0.538434	-0.942758	-1.86009	5	CACNA1D|CACNA2D1|CACNA1C|CACNB2|CACNA1G
GOBP_RNA_SPLICING_VIA_TRANSESTERIFICATION_REACTIONS	0.000100767	0.00174537	0.538434	0.325076	1.56981	308	C1QBP|DDX39A|DHX8|SNRPE|METTL16|PRPF3|PAXBP1|SF3A2|JMJD6|SNRPG|COIL|DDX41|PRPF40A|NOL3|EFTUD2|ALYREF|DDX23|KHDC4|PRPF4|PRPF6|HNRNPU|RNU6ATAC|AAR2|SNRNP200|DDX46|HSPA8|SCNM1|PRPF19|RNU4-1|SF3B3|NCL|MPHOSPH10|PTBP1|RBM19|SF3B4|LSM7|GEMIN5|SNRPB2|PRPF31|PSIP1|GEMIN4|CASC3|SF3B6|STRAP|LSM4|DHX35|SNRPF|CLNS1A|ZCCHC8|SNRPC|C9orf78|RNVU1-7|RBM14|SNRPD2|LSM1|RNU4ATAC|CWC15|PPIL1|PRDX6|SF3B2|RBM8A|RBM4|HN…
GOBP_REGULATION_OF_MACROPHAGE_CHEMOTAXIS	0.000101341	0.001752	0.538434	-0.654051	-2.09196	26	MMP28|CSF1R|C3AR1|MTUS1|THBS1|AKIRIN1|MAPK1|C5|IL34|CXCL17|MAPK3|CCL5|MSTN|SLAMF8|TRPV4|PTK2B
GOBP_MEIOTIC_SPINDLE_ASSEMBLY	0.000102098	0.00176177	0.538434	0.862486	1.9413	8	ASPM|CCNB2|AURKA|NDC80|GOLGA2|WASHC5
GOMF_VITAMIN_BINDING	0.000109946	0.00189364	0.538434	0.391336	1.73357	149	SHMT2|FASN|MTR|SLC19A1|EGLN3|PLOD2|MTARC2|PSAT1|GOT2|PLOD3|CALB1|GOT1|HLCS|NFS1|SCLY|DHFR|ILVBL|GPT2|TTPA|GC|FTCD|TYMS|OGFOD3|PDXDC1|THNSL2|P4HA1|PANK3|PNPO|EGLN1|OGDHL|CRABP1|SLC46A1|SPTLC1|CUBN|CD320|MMAB|GAD2|SDSL
GOBP_EXONUCLEOLYTIC_CATABOLISM_OF_DEADENYLATED_MRNA	0.000110458	0.00189888	0.538434	0.766972	1.97083	13	NT5C3B|CNOT6|DIS3|EXOSC2|DCP2|EXOSC5|CNOT7|EXOSC7|EXOSC9
GOBP_MONOSACCHARIDE_METABOLIC_PROCESS	0.000114508	0.00196482	0.538434	0.337643	1.59799	255	PGK1|PDK1|DLAT|ALDOA|TP53|WDR5|FOXK2|IGF2|ENO2|TPI1|C1QTNF1|GPI|DUSP12|GAPDH|HK2|PFKP|MAN2A2|PDHB|PDHA1|SLC2A3|SLC37A4|PHKG2|ADIPOR1|INSR|APOD|SLC35A2|PGM2L1|PASK|PRKAA1|GALK1|IRS1|SIRT7|PMM2|PPARGC1A|CLK2|INPP5K|PFKFB4|GNB3|POFUT1|NLN|GDPGP1|MYC|POFUT2|MAN2A1|ZNF692|COX11|KAT2A|STK11|PFKFB2|SLC25A12|OTOG|DCXR|MIR210|NUDT5|SRC|PFKM|ERFE|CRTC2|PFKL|BCKDK|SOGA1|RPE|PDX1|SLC25A10|XYLB|PMAIP1|SDHAF3|…
GOBP_MORPHOGENESIS_OF_A_POLARIZED_EPITHELIUM	0.000115435	0.00197704	0.538434	-0.438988	-1.81454	96	DAAM1|SFRP1|RSPO3|EXOC5|NPHP1|OPHN1|FZD7|CDC42|RYK|JHY|RAC1|PRICKLE2|NKD1|ZNRF3|SFRP2|ROR1|DLG3|GRHL3|DVL1|TTC8|GPC6|LAMA3|NPHP3|RHOA|DACT1|ARHGEF19|ANKRD6
GOMF_ACETYLTRANSFERASE_ACTIVITY	0.000118455	0.00202499	0.538434	0.455885	1.85516	85	LPCAT1|FASN|DLAT|NAA25|MCM3AP|HAT1|ESCO2|NAA15|BRCA2|GNPAT|SAT2|NAT8L|KAT7|TAF9|NAA20|NAT9|CRAT|KAT2A|SRCAP|USP22|GTF3C4|SMARCE1|ACAA2|ELP3|NAT10|PAFAH1B2|MED24|ACAT1|LCAT|TAF1|NAT16
GOBP_PROTEIN_STABILIZATION	0.000118681	0.00202509	0.538434	0.357968	1.62377	188	HSPD1|CCT5|TP53|CCT8|PIM1|H1-5|PHB1|PFN1|NCLN|PTGES3|CCT2|CCT3|BAG1|GAPDH|SEC16A|GLMP|USP36|TAF9B|CCT4|MCM8|CCT7|TNIP2|DSG1|NAA15|NLK|CALR|RPS7|FLOT2|ZNF207|STK3|PPIB|TAF9|TSC1|LAMP2|PPARGC1A|SMAD3|SYVN1|STXBP4|WIZ|CAMLG|GTPBP4|CDK7|MDM4|ZSWIM7|TCP1|FLOT1|PRKRA|STK4|SOX4|PDCL3|HIP1R|TESC|APOA2|HYPK|MT3|BAG3|RPL23|RAB21
GOBP_TISSUE_MIGRATION	0.000121145	0.00206328	0.538434	-0.318786	-1.54846	312	HDAC9|PDGFB|SERPINF1|VASH1|NRP2|CDH5|JCAD|PTPRM|AMOT|PIK3CA|ARF6|MACF1|MTOR|SPRED1|RAC1|PLEKHG5|TEK|PKN2|MYH9|FOXP1|MIR101-1|JUN|SVBP|RHOB|PLPP3|PTEN|DAAM2|PIK3C2A|PATZ1|ROCK1|MMRN2|SLIT2|RIN2|SASH1|SMOC2|PIK3R3|PRKD1|ANGPT1|TNFSF12|FGFR1|FGF7|APOE|TGFBR2|BMP4|CCN3|GADD45A|PIK3CD|RHOA|PIK3CG|AKT1|DOCK1|THBS1|EVL|EPHA2|FGF1|CLASP2|IFNG|MECP2|DAB2IP|CYP1B1|SH3BP1|RREB1|CTSH|ATOH8|CSNK2B|NR4A1|ADAMT…
GOMF_CYTOKINE_BINDING	0.000121864	0.00207169	0.538434	-0.387479	-1.71417	141	TGFB3|LEPR|A2M|NRP2|CXCR6|CD74|CSF3R|IL1R1|CSF2RA|TNFRSF1B|CSF1R|IL6R|LTBP1|CNTFR|IL6ST|CD4|TGFBR3|EBI3|BMPR1B|TGFBR2|TNFRSF14|IL11RA|THBS1|CCR9|IL20RA|IL18R1|PARK7|IL10RA|CCR2|ZFP36|CCR5|NBL1|GBP1|ACKR2|IL1RL1|CCR1|HYAL2|VASN|CXCR4|LTBP3|BMPR1A|CX3CR1|IFNGR1|ENG|ACKR4|HMGB1|IL22RA1|TGFBR1
GOBP_ATP_BIOSYNTHETIC_PROCESS	0.000123243	0.00209125	0.518848	0.521274	1.95141	56	ALDOA|ATP5F1B|ATP5MC1|ATP5PO|ATP5PD|H19|ATP5PF|ATP5MC3|MTCO2P12|MT-ATP8|ATP5F1E|MT-CO2|ATP5MG|PARP1|PPARGC1A|MT-ATP6|MYC|ATP5ME|SLC25A12|ATP5MF|ANTKMT|ATP5F1EP2|DGUOK|UQCC3|PKLR|ATP5F1D
GOBP_T_CELL_PROLIFERATION	0.000123643	0.0020939	0.518848	-0.356348	-1.66024	201	SOS2|CCND3|PELI1|HLA-E|HLA-DPA1|VSIR|SPN|PRNP|TNFRSF1B|FYN|HLA-DRB1|IGF1|JAK2|TNFSF4|PTPN22|IL6ST|RIPK3|DOCK2|HLA-DPB1|CD81|LILRB4|CBLB|AIF1|CD86|PTPRC|TNFSF8|HLA-DMB|SASH3|DOCK8|EBI3|NCKAP1L|CORO1A|HAVCR2|TGFBR2|BMP4|PPP3CB|TNFRSF14|PIK3CG|P2RX7|VSIG4|IHH|MAD1L1|CCDC88B|PNP|GPNMB|ARG1|CTPS1|CARD11|CCR2|GLMN|IRF1|SYK|PDCD1LG2|TNFSF13B|CEBPB|SH3RF1|FKBP1B|CCL5|CCL19|LGALS9|CLECL1P|SLC11A1|HMGB1|CD…
GOBP_POSITIVE_REGULATION_OF_RRNA_PROCESSING	0.000123855	0.0020939	0.518848	0.8225	1.95686	10	HEATR1|UTP15|WDR43|TRMT112|SIRT7|WDR75|DIMT1|BUD23
GOBP_CELL_ACTIVATION_INVOLVED_IN_IMMUNE_RESPONSE	0.000125592	0.00211937	0.518848	-0.329459	-1.57488	274	FGR|CLEC4E|DLL1|FGL2|PSEN1|VAMP3|CD74|HLA-DRA|PTGDR|MTOR|PLCL2|SPN|IL6R|FOXP1|DOCK11|HLA-DRB1|TMEM98|SNAP23|TNFSF4|BTK|CD84|GAPT|DOCK2|CD81|APBB1IP|CLEC7A|PRAM1|CD86|NLRP3|NOTCH2|PTPRC|ST3GAL1|HLA-DMB|HLA-F|TYROBP|PRKCZ|NCKAP1L|CORO1A|HAVCR2|CRACR2A|PIK3CD|PIK3CG|MFNG|PTAFR|GAB2|XBP1|SWAP70|LOXL3|IL18R1|LILRA2|IFNG|NR4A3|DOCK10|CHGA|TREM2|STXBP1|CCR2|ENPP3|NFKBIZ|STXBP3|SUCNR1|SYK|GBF1|SNX6|ITGAM…
GOBP_SPLICEOSOMAL_SNRNP_ASSEMBLY	0.000126982	0.00213889	0.518848	0.536111	1.94129	49	SNRPE|PRPF3|SNRPG|COIL|PRPF6|RNU6ATAC|AAR2|PRPF19|RNU4-1|GEMIN5|PRPF31|GEMIN4|STRAP|LSM4|SNRPF|CLNS1A|SNRPC|SNRPD2|RNU4ATAC|SNRPB|GEMIN6|SNRPD1|RNU5A-1|SNRPGP15|PRPF8|CD2BP2
GOBP_CELL_CELL_ADHESION	0.000128711	0.00216405	0.518848	-0.261555	-1.38169	898	BVES|CLSTN1|CD200|ROBO4|PTPRU|PRKG1|COL8A2|FOXO3|CDH5|PTPRM|PELI1|FGL2|PSEN1|NT5E|HLA-DOA|ITGA11|NPHP1|CDON|DLG2|HLA-E|PIK3CA|SELPLG|FXYD5|GLI3|PRKCD|CD74|PTPRF|HLA-DRA|NTN1|HLA-DPA1|NEXN|FGFRL1|ROBO3|LRFN5|IGSF21|VSIR|P2RY12|EFNB3|ITGA9|HLA-DMA|ILDR2|CDH23|SPN|PRNP|NPHP4|FYN|MYH9|MBP|DENND6A|AMIGO1|MMRN1|HLA-DRB1|ARVCF|BOC|DLG3|IGF1|PLPP3|CD164|FCHO1|JAK2|TNFSF4|SEMA4D|ZBTB1|JAK1|ANK3|PTPN22|IL6…
GOBP_SODIUM_ION_TRANSMEMBRANE_TRANSPORT	0.000130036	0.00218232	0.518848	-0.374368	-1.6988	172	SCN2B|ANO6|FXYD5|PKD2|SLC9C1|SCN4B|SCNN1D|ATP1A1|SLC12A1|FXYD6|SLMAP|SCN7A|SLC9A1|SLC6A8|UTRN|ANK3|HECW2|KCNQ1|SLC6A4|GPD1L|SLC9A6|SLC20A2|SLC6A6|SLC4A10|CACNA1G|YWHAH|SLC8A1|SLC8A3|SLC6A17|PTPN3|FXYD2|SCN11A|CNKSR3|SLC9A9|SLC9B2|GLRX|STK39|TRPM2|SLC12A2|FXYD7|PCSK9|SLC6A20|FXYD1|SLC6A9|WNK2|SLC9A2|FGF12
GOBP_POSITIVE_REGULATION_OF_CELL_CELL_ADHESION	0.000131328	0.00219999	0.518848	-0.321761	-1.54586	287	PTPRU|FOXO3|HLA-DOA|HLA-E|PIK3CA|GLI3|CD74|HLA-DRA|HLA-DPA1|VSIR|EFNB3|HLA-DMA|FYN|DENND6A|MMRN1|HLA-DRB1|IGF1|PLPP3|FCHO1|JAK2|TNFSF4|ZBTB1|JAK1|ANK3|PTPN22|IL6ST|BCL10|HLA-DPB1|CD4|CD81|LILRB4|VNN1|AIF1|CD86|NLRP3|PTPRC|ZBTB16|HLA-DMB|SASH3|DOCK8|PRKCZ|EBI3|NCKAP1L|CORO1A|HAVCR2|TGFBR2|TNFRSF14|RHOA|AKT1|SOX13|IHH|SERPINF2|CCDC88B|PTAFR|XBP1|KIFAP3|ALOX5|HLA-DQA1|HLA-DQB1|PNP|IFNG|NR4A3|CTSG|RU…
GOMF_TRANSLATION_FACTOR_ACTIVITY_RNA_BINDING	0.00013174	0.00220286	0.518848	0.461639	1.868	83	EIF2S2|EIF1AD|ETF1|EIF3J|EIF5A2|DENR|EIF2B1|EIF5A|EIF5B|GCN1|EEF1D|GFM2|MCTS1|EIF3E|TUFM|MTIF2|EIF4E2|EIF6|EIF2B4|GFM1|ABCF1|COPS5|EIF3M|EFL1|MRPL58|AGO2|EIF3B|EIF2S3|GTPBP2
GOBP_PROTEIN_LOCALIZATION_TO_CELL_PERIPHERY	0.000133182	0.00222292	0.518848	-0.310613	-1.51669	334	PRKCH|NUMB|AR|CLSTN1|MAP7|C2CD5|PALS1|LDLRAP1|AKAP5|EXOC5|EPB41L2|MRAP2|VAMP3|ARF6|MACF1|RAB31|BBS2|STX7|GOPC|TNIK|HECTD1|VTI1B|PID1|PRNP|TRIP11|GGA1|PACS2|KIF13A|ABI3|RAB15|PIK3R1|SLMAP|KCNB1|WDR19|TTC8|ANK3|RER1|ARL3|SPTBN1|GPC6|EFCAB7|RAP1A|CD81|ROCK1|LZTFL1|ARL6IP5|PRAM1|CACNB2|TMEM59|VAMP5|IQSEC2|TSPAN5|PRKCZ|EPHB2|FYB1|AKT1|PICALM|NSG1|EPB41L3|RAB3B|TPBG|ATP2C1|RILPL2|FYB2|EPHA2|EPB41|CLASP…
GOMF_ION_TRANSMEMBRANE_TRANSPORTER_ACTIVITY	0.000133752	0.00222839	0.518848	0.258055	1.35658	846	SLC7A1|SLC31A1|VDAC1|SFXN1|KCNT2|SLC35B1|SLC3A2|COX5A|SLC19A1|ATP5F1B|COX5B|ATP5MC1|ATP5PO|TRPC4AP|CYC1|SLC22A6|NIPA1|PLP2|UQCRFS1|GRIK1|SLC36A1|SLC22A2|NNT|ATP13A1|COX6B1|ATP5PD|COX6A1|SLC13A4|SEC61A1|SLC25A4|COX7B|GABRQ|TTYH1|SLC20A1|SLC11A2|ATP6V0A2|NIPA2|ATP2A2|ANXA2P2|SLC25A22|SLC9C2|ATP5PF|TRPV3|SLC25A5|TMCO1|TRPV1|ATP5MC3|SLC2A3|SLC5A3|SLC30A6|CDK5|SLC37A4|SLC25A11|HCN2|KCNH1|CNR1|SLC25A19…
GOBP_NEGATIVE_REGULATION_OF_ORGANELLE_ORGANIZATION	0.000134812	0.00224199	0.518848	0.311679	1.51654	342	CENPF|TOP2A|TRIM37|TPX2|TFRC|CHEK1|TP53|PPIF|BNIP3|CCNB1|PTTG1|MTBP|BUB1|SPDL1|KNTC1|GEN1|BUB1B|PFN1|NDC80|NOL3|ZWINT|CKAP2|RTEL1|BRCA1|CCNF|HNRNPU|CAMSAP1|MCM2|TMEFF2|SPTBN2|AURKB|IQCJ-SCHIP1|RAD1|BCL2L1|SLC25A5|CDT1|TRIP13|TRIAP1|TOM1L1|MAD2L1|ARHGAP28|ANKRD27|RHPN2|EPS8|FKBP4|TMSB10|FBXO43|PCID2|NPM1|ZW10|SMCR8|CHMP4B|ZNF207|TTK|ARHGEF18|ESPL1|PARP1|BAZ1B|SLC35F6|PAK2|PLK1|FLII|INPP5K|CIB1|RBM…
GOBP_REGULATION_OF_CELL_JUNCTION_ASSEMBLY	0.000137458	0.0022791	0.518848	-0.358865	-1.65264	196	PRKCH|CLSTN1|SFRP1|TLR2|SIX1|LRRN1|NPHP1|ARF6|FMN1|MACF1|NTN1|LRFN5|ARHGAP6|RAC1|SNCA|TEK|NPHP4|SIX4|ABI3|AMIGO1|FERMT2|GPM6B|PTEN|SLC9A1|SEMA4D|LIMCH1|GPC6|RAP1A|ROCK1|NTRK2|NLGN1|COLQ|FAM107A|EPHB2|PHLDB2|NEGR1|PDLIM5|RHOA|THBS1|COL16A1|TPBG|EPHA2|CLASP2|SYNDIG1
GOBP_LEUKOCYTE_CELL_CELL_ADHESION	0.000137789	0.0022791	0.518848	-0.313827	-1.54631	365	FOXO3|PELI1|FGL2|NT5E|HLA-DOA|HLA-E|PIK3CA|SELPLG|GLI3|CD74|HLA-DRA|HLA-DPA1|VSIR|EFNB3|HLA-DMA|ILDR2|SPN|PRNP|FYN|HLA-DRB1|IGF1|FCHO1|JAK2|TNFSF4|SEMA4D|ZBTB1|PTPN22|IL6ST|PPARA|BCL10|HLA-DPB1|CD4|CD81|ROCK1|LILRB4|VNN1|CBLB|AIF1|CD86|NLRP3|PTPRC|ZBTB16|HFE|HLA-DMB|SASH3|DOCK8|PECAM1|PRKCZ|EBI3|NCKAP1L|CORO1A|HAVCR2|TGFBR2|BMP4|TNFRSF14|RHOA|AKT1|FUT9|SOX13|VSIG4|IHH|MAD1L1|CCDC88B|PTAFR|XBP1|AL…
GOBP_RESPONSE_TO_OXYGEN_LEVELS	0.000137735	0.0022791	0.518848	0.319488	1.54262	309	PGK1|TFRC|P4HB|PDK1|NPEPPS|TP53|EGLN3|BNIP3|PLOD2|HILPDA|BRIP1|HSP90B1|ADAM8|NDUFS2|TBL2|PDLIM1|STC2|NOL3|PTGIS|HYOU1|BACH1|MDM2|HK2|CCNA2|LONP1|SLC11A2|ATP6V0A2|E2F1|ANGPTL4|ARNT2|CHRNA4|TM9SF4|CAV1|ERO1A|HMOX2|PRKAA1|MT-ND4|IL1A|KCNK2|UBQLN1|CAPN2|TSC1|ARNT|SMAD3|VEGFA|LOXL2|MT-ATP6|HIF1A|MYC|DNMT3A|TH|CASP3|SUV39H2|MT-ND5|HSF1|EGLN1|SLC1A1|TMEM199|MIR210|STC1|ROCK2|SRC|POLB|MDM4|ADA|PLAU|ANGPT…
GOMF_KINASE_ACTIVITY	0.000138766	0.00229114	0.518848	-0.265869	-1.3911	738	PRKCH|MKNK1|MAP3K5|FGR|MOK|NEK9|CILK1|LRRK2|KALRN|MAP4K5|PRKAA2|NEK11|SLA|MYLK|PRKG1|MARK3|NRP2|PINK1|PDK4|CCND3|GRK3|CHKA|PIPSL|MAP3K4|PRKACB|CDKL1|DLG2|PIK3CA|STK33|MAP3K6|PRPS1|PRKCD|CDK11B|MYLK4|PIP5K1B|IRAK3|FGFRL1|CMPK1|ETNK1|RYK|NADK|AKAP13|RASSF2|MTOR|MAPK10|CDC42BPB|EFNB3|TNIK|PIP4K2A|ADCK1|CLK1|TEK|RPS6KA1|PRKD3|CSF1R|FYN|TSSK4|PKN2|ROR1|TESK2|LTBP1|HIPK1|TIE1|SNRK|STK19|LIMK2|ITPK1|CSN…
GOBP_REGULATION_OF_METALLOENDOPEPTIDASE_ACTIVITY	0.000140859	0.0023137	0.518848	-0.908399	-1.92568	6	SORL1|TIMP3|MBP|PICALM
GOBP_REGULATION_OF_SYNAPSE_STRUCTURE_OR_ACTIVITY	0.000140877	0.0023137	0.518848	-0.360679	-1.68895	209	SIPA1L1|CLSTN1|CTTNBP2|LRRK2|TLR2|NRP2|SIX1|LRRN1|CDC42|ARF6|NTN1|LRFN5|PRNP|SNCA|FYN|SIX4|ABI3|AMIGO1|NFATC4|PTEN|SEMA4D|GPC6|NTRK2|NLGN1|ARHGAP22|PPT1|SHANK3|COLQ|EPHB2|APOE|NEGR1|PDLIM5|RHOA|PPFIA2|CAMK1|TPBG|SYNDIG1|DAB2IP|DISC1|PAK3|IL10RA|NLGN3|TREM2|LRP8|FZD1|TUBA1A|SEMA3F|GHRL|DNM3|CAMK2B|FLRT3|LINGO2|ADGRL1|DCTN1
GOBP_MITOCHONDRIAL_ACETYL_COA_BIOSYNTHETIC_PROCESS_FROM_PYRUVATE	0.000140888	0.0023137	0.518848	0.926017	1.81535	5	DLD|PDHB|PDHA1|MPC2|PDHX
GOBP_NUCLEOSIDE_TRIPHOSPHATE_METABOLIC_PROCESS	0.00014115	0.00231385	0.518848	0.418877	1.77237	110	ALDOA|NME1|ATP5F1B|ATP5MC1|ATP5PO|DTYMK|ENTPD7|ATP5PD|H19|ATP5PF|ATP5MC3|RAN|DCTPP1|ITPA|MTCO2P12|MT-ATP8|UCKL1|RRM2B|UCK1|ATP5F1E|MT-CO2|NUDT15|ATP5MG|PARP1|TYMS|PPARGC1A|MT-ATP6|MYC|EFL1|ATP5ME|SLC25A12|ATP5MF|NME2|ADA|IMPDH1|OPA1|ANTKMT|ATP5F1EP2|DGUOK|UQCC3|CAD|PKLR|ATP5F1D||ENTPD4
GOBP_NUCLEOTIDE_PHOSPHORYLATION	0.000143061	0.00234099	0.518848	0.435694	1.81627	97	PGK1|ALDOA|LDHA|FOXK2|PKM|ENO2|NME1|TPI1|GPI|DTYMK|GAPDH|HK2|PFKP|INSR|PRKAA1|GALK1|GIT1|ARNT|EIF6|HIF1A|MYC|OGDHL|PFKFB2|PFKM|NME2|PFKL|NCOR1
GOBP_ESTABLISHMENT_OF_MITOTIC_SPINDLE_LOCALIZATION	0.000144309	0.00235723	0.518848	0.583373	1.96717	35	KPNB1|SPDL1|NDC80|MISP|SPRY2|MAD2L1|ZW10|NDEL1|ESPL1|CENPA|PLK1|PAX6|ANKFN1
GOMF_GLUCOSYLTRANSFERASE_ACTIVITY	0.000146092	0.00238211	0.518848	0.667307	1.91374	19	PLOD2|UGCG|PLOD3|ALG8|UGGT1|POGLUT2|GYS1|GYG2|ALG10B|ALG10|GBA1
GOBP_AXONEME_ASSEMBLY	0.000147436	0.0023955	0.518848	-0.460378	-1.86562	86	DNAI4|DNAL1|TOGARAM1|ARMC2|FSIP2|TTLL1|BBS2|JHY|DNAAF11|CFAP43|TTLL3|LRRC49|RSPH4A|CC2D2A|CFAP91|CFAP69|CFAP44|TEKT2|DNAI3|CCDC40|DNAH7|HYDIN|CFAP46|DNAAF2|DNAH1|DNAAF4|ZMYND10|TTC12|CCDC39|DNAAF1|CFAP73|CFAP74|DCX|TPGS1|RSPH1|SPAG6
GOBP_STRESS_ACTIVATED_PROTEIN_KINASE_SIGNALING_CASCADE	0.000147335	0.0023955	0.518848	-0.340036	-1.61189	248	MAP3K5|SFRP1|LRRK2|ARHGEF6|PINK1|PRKN|MTURN|MAP3K4|FZD7|FOXO1|CDC42|MBIP|CCN2|RASSF2|MAPK10|TNIK|CCDC88C|PLCB1|SFRP2|ZMPSTE24|TLR3|MAPK8IP2|PTPN22|MAP4K1|ARL6IP5|TPD52L1|PHLPP1|CLEC7A|SASH1|DUSP1|TGFBR3|KLHL31|MAP2K6|HIPK3|IGFBP6|ZMYND11|BMP4|MAP3K7|GADD45A|CRACR2A|RHOA|IGF1R|SERPINF2|DACT1|GRIK2|NOD1|MAPK1|ANKRD6|STK39|SCIMP|DAB2IP|CDC42EP5|TREM2|PER1|TAOK3|ZFP36|MAPK11|TRIB1|CCM2|NPPA|NCF1|RNF1…
GOMF_PEPTIDE_BINDING	0.000148402	0.0024027	0.518848	-0.32109	-1.55813	309	SORL1|CLSTN1|SLC7A8|NFKBIA|LEPR|KPNA5|TLR2|LDLRAP1|GSTM3|ECE1|GRIA3|GSTM2|HLA-E|TM2D1|CD74|CLU|LDLRAD3|HLA-DRA|HLA-DPA1|PRNP|GSAP|PIK3R1|HLA-DRB1|HSPG2|APBB2|APBA1|GALR1|MAPK8IP2|PPIH|KPNA6|CST3|HLA-DPB1|C1QA|NLGN1|HCRTR1|PPIE|RANBP2|PEX5L|ITM2B|APBB1|COL25A1|HLA-C|HFE|HLA-F|EBI3|EPHB2|CMA1|APOE|SRP14|VIPR1|IGF1R|FBXO2|PICALM|ANPEP|MME|APBB3|NKTR|PPIL6|AVPR1A|HLA-DQA1|TMEM158|HLA-DQB1|OPRD1|NPR3|…
GOBP_MITOTIC_G1_S_TRANSITION_CHECKPOINT_SIGNALING	0.00014818	0.0024027	0.518848	0.623184	1.99843	28	CASP2|TP53|RFWD3|SDE2|CCND1|MDM2|TRIAP1|RPL26|CDK2|CDKN1A|PLK2|GIGYF2|GTSE1|MUC1
GOBP_NEGATIVE_REGULATION_OF_MAPK_CASCADE	0.000149883	0.00242241	0.518848	-0.373507	-1.68691	167	SORL1|SFRP1|PINK1|EMILIN1|CASC2|PRKN|FOXO1|PRKCD|IRAK3|SPRED1|FBLN1|TIMP3|NDRG2|SFRP2|PTEN|PTPN22|LILRB4|DUSP1|KLHL31|PTPRC|HIPK3|ZMYND11|NF2|EPHB2|APOE|BMP4|IGF1R|P2RX7|CNKSR3|MIR218-1|DACT1|SH2B3|DAB2IP|TREM2|SPRY1|RPS6KA6|LEMD2|UCHL1|PER1|TAOK3|WNK2|TBC1D10C|GBP1|SYNJ2BP|NPPA|PPARG|HYAL2|SMAD4|RGS2
GOBP_REGULATION_OF_MEMBRANE_POTENTIAL	0.000150932	0.00243507	0.518848	-0.299913	-1.49375	413	KCNMA1|BVES|CACNA1D|SCN2B|LRRK2|CACNA2D1|CACNA1C|PINK1|PRKN|GRIA3|PSEN1|SCN4B|PPP2R3C|MTOR|PID1|SNCA|KCNK5|ATP1A1|POPDC3|AKAP6|ZMPSTE24|KCNA2|SLMAP|KCNH5|SCN7A|PTEN|KCNB1|SRI|DVL1|SLC9A1|MAPK8IP2|CALM1|FHL1|ANK3|KCNQ1|IGSF11|ARL6IP5|GPD1L|NTRK2|NLGN1|CACNB2|RIMS3|CACNA1G|YWHAH|BCL2|KCND3|SHANK3|KCNK17|SLC8A1|PRKCZ|SLC8A3|ARRB2|GABBR1|AKT1|PTPN3|GPR88|MUL1|P2RX7|SCN11A|GRIN2D|HEBP2|GRIK2|TSPO|KCNQ…
GOBP_POSITIVE_REGULATION_OF_IMMUNE_RESPONSE	0.000153981	0.00247991	0.518848	-0.290973	-1.47541	525	PRKCH|FGR|A2M|ERMAP|SFPQ|PSEN1|HLA-E|PIK3CA|MASP2|PRKCD|CD74|CLU|HLA-DRA|STX7|C4A|PLCL2|IL1R1|EP300|PRNP|KLHL6|THEMIS2|FYN|FOXP1|C4BPA|C4B|MFAP4|HLA-DRB1|INPP5D|KLK7|FCHO1|TNFSF4|ZBTB1|BTK|NFATC2|NFAM1|PTPN22|IL6ST|RNF185|PLEKHA1|BCL10|HLA-DPB1|CD4|CD81|LILRB4|C1QA|LCP2|CBLB|CLEC7A|ELF1|PRAM1|SERPING1|CD86|THEMIS|C3AR1|AKIRIN2|BCL2|NLRP3|PTPRC|HLA-DMB|SASH3|HLA-F|TYROBP|PRKCZ|NCKAP1L|FYB1|XRCC6|H…
GOBP_REGULATION_OF_CELL_CYCLE_G1_S_PHASE_TRANSITION	0.000156958	0.00252342	0.518848	0.378452	1.70041	160	CASP2|TP53|KIF14|RRM2|MTBP|RBL1|RFWD3|SDE2|CDKN2A|CUL4A|EZH2|PSME3|E2F7|FAM83D|CCND1|MDM2|CDKN2B|E2F1|CPSF3|TRIAP1|RPL26|RPTOR|CDC73|CDK2|CDC6|CDKN1A|RRM1|ZNF655|CENPJ|PLK2|LSM11|TMEM14B|STXBP4|METTL13|CDK10|GIGYF2|CDK7|RDX|SLFN11|CDKN2C|ATP2B4|DLG1
GOBP_POSITIVE_REGULATION_OF_DNA_DEPENDENT_DNA_REPLICATION	0.000159915	0.00256646	0.518848	0.751341	1.9965	14	E2F7|CDC7|CDT1|CDK2|SSBP1|E2F8|WIZ|DBF4
GOBP_TRANSCRIPTION_BY_RNA_POLYMERASE_III	0.000161466	0.00258684	0.518848	0.520449	1.91419	53	GTF3C3|POLR3D|NAB2|MYBBP1A|ZC3H8|SNAPC4|DDX21|RPTOR|RO60|IVNS1ABP|SNAPC3|GTF3C2|POLR2L|BAZ1B|SNAPC5|POLR3C|GTF3A|SNAPC2|BDP1|POLR3F|POLR1C|GTF3C4|ZNF345|POLR3K|GTF3C5|BRF2
GOBP_REGULATION_OF_SODIUM_ION_TRANSPORT	0.000161805	0.00258776	0.518848	-0.45146	-1.82334	85	SCN2B|FXYD5|SCN4B|ATP1A1|FXYD6|SLMAP|SLC9A1|UTRN|ANK3|HECW2|KCNQ1|GPD1L|YWHAH|SLC8A1|AHCYL1|AKT1|PTPN3|P2RX7|FXYD2|CNKSR3|GLRX|STK39|FXYD7|PCSK9|FXYD1|PER1|WNK2|NKAIN3|FGF12|SCN1B|WNK3|PKP2
GOBP_POSITIVE_REGULATION_OF_MONOCYTE_DIFFERENTIATION	0.000165054	0.00263407	0.518848	-0.825182	-2.01309	10	CTNNBIP1|ACIN1|CD74|HLA-DRB1|CD4|IL34
GOBP_REGULATION_OF_CELL_SHAPE	0.000165275	0.00263407	0.518848	-0.386925	-1.72406	150	BVES|FGR|FGD2|FGD5|RAC1|PLXNA2|CSF1R|FYN|MYH9|SEPTIN7|FERMT2|FMNL3|RHOB|ZMPSTE24|RHOBTB3|RHOBTB1|ARHGAP15|SEMA4D|FMNL2|PLXNA4|FBLIM1|CORO1A|FMNL1|RHOA|PRAG1|PARVB|TPM1|SYNE3|PLXNB2|PEAK3|EPB41L3|STRIP2|WASF3|ARHGAP18|EPB41|MYL12B|CDC42EP3|PALM2AKAP2|LST1|RHOU|CDC42EP5|GAS2|PLEKHO1|PALMD|RASA1
GOBP_RESPONSE_TO_CAMPTOTHECIN	0.000165935	0.00264	0.518848	0.922988	1.80941	5	BLM|PRKAA1|RECQL5|RAD51|SPIDR
GOBP_NEGATIVE_REGULATION_OF_CELLULAR_AMIDE_METABOLIC_PROCESS	0.000166469	0.00264392	0.518848	0.357441	1.64338	209	SHMT2|LARP1|PATL1|PUS7|RTN3|EPRS1|YTHDF1|METTL16|CNOT11|POLR2D|IGF2BP1|HNRNPU|GAPDH|MRPL13|UNK|CNOT1|NT5C3B|TENT4A|NCL|EIF2AK3|EIF4EBP1|CALR|DHFR|PAIP1|TUT7|INPP5E|CNOT6|PNPT1|PRKAA1|GGA3|SRP9|EIF3E|EIF4E2|ORMDL2|NOCT|TSC1|TYMS|CNOT3|EIF6|DIS3|MEX3D|ILF3|EXOSC2|LSM1|GIGYF2|RBM4|CNOT9|YTHDF3|MIR210|RIDA|ROCK2|AGO2|DCP2|EXOSC5|FXR2|EIF2AK2|DAPK1|DIS3L2|KHSRP|LSM14A|CNOT7|TPR|DHX9|EXOSC7|MIR125B1|TO…
GOBP_CENTRIOLE_ASSEMBLY	0.000169699	0.00269056	0.518848	0.539857	1.93505	47	TRIM37|CEP152|BRCA1|C2CD3|NUP62|WDR62|CDK2|NPM1|CEP295|CHMP2A|CENPJ|PLK2|RBM14|CNTROB|KAT2A|MCIDAS|CDK5RAP2|CCDC57|CEP72|CEP295NL|E2F4|PPP1R35
GOBP_REGULATION_OF_TRANSFERASE_ACTIVITY	0.000171834	0.00271971	0.518848	0.256819	1.35455	865	TPX2|ECT2|PHPT1|TP53|CKS2|KIF14|SNF8|UBE2C|UBE2S|IGF2|NCAPG2|CCNB1|YWHAG|NEK2|RFC4|CCNB2|RBL1|HGS|CDKN2A|CENPE|BUB1B|JTB|NAB2|ADAM8|PHB1|EZH2|DIRAS1|SMYD3|TRAF4|DKC1|UBE2N|ZNF622|PTGES3|ADNP|CCT2|CCNF|TNFRSF10B|DUSP12|PARP16|CCND1|CDKN2B|HNRNPU|TXN|GCN1|CCNA2|EPHA3|VPS25|POLG2|ROBO1|EFNA5|AURKB|GINS1|HMGA2|SRCIN1|NUP62|DCUN1D5|BLM|SPRY2|ZFP91|IL18|WRAP53|CCT4|TOM1L1|CDK5|SOCS7|MAD2L1|CCNE2|TRAF2|…
GOBP_TELOMERE_MAINTENANCE_VIA_TELOMERE_LENGTHENING	0.000172791	0.00273015	0.518848	0.466414	1.86514	78	CCT5|NEK2|CCT8|SMG5|NOP10|ATR|DKC1|PTGES3|CCT2|RTEL1|CCT3|HNRNPU|AURKB|WRAP53|CCT4|CCT7|PARP1|XRCC5|RAD51|NHP2|TERF2|SRC|TCP1|GNL3L|DCP2|NEK7|NAT10|MRE11|TERT|MAPKAPK5|ZSCAN4|TEN1|ACD|PARN|TELO2|CCT6A|SLX4
GOBP_POSITIVE_REGULATION_OF_MACROPHAGE_MIGRATION	0.000173631	0.00273402	0.518848	-0.648093	-2.05879	25	P2RY12|CSF1R|C3AR1|THBS1|AKIRIN1|MAPK1|TREM2|IL34|CXCL17|MAPK3|CCL5|CX3CR1|MSTN
GOBP_CILIUM_MOVEMENT	0.000173467	0.00273402	0.518848	-0.366719	-1.67291	179	DNAI4|ING2|ARMC2|FSIP2|INPP5B|SLC9C1|TTLL1|BBS2|JHY|DNAAF11|CFAP43|NPHP4|TTLL3|TSSK4|RFX3|TTC21A|ENO4|NME5|CFAP70|RSPH4A|APOB|NPHP3|DEFB1|CFAP91|CFAP69|CLXN|SLC9B2|CFAP44|VPS13A|OFD1|CFAP54|DZIP1|TEKT2|TTC29|DNAI3|KIF9|CCDC40|DNAH7|DPCD|ENKUR|HYDIN|CFAP46|NEK10|RGN|DNAAF2|TEKT3|DNAH1|CACNA1I|SEPTIN4|NME8|CATSPER4|TPPP2|DNAAF4|ZMYND10|TTC12|CCDC39|SLIRP|DNAAF1|CFAP73|CELSR2|BBS4|RNASE10|SLC22A16|C…
GOMF_ACYLTRANSFERASE_ACTIVITY	0.000174328	0.00273787	0.518848	0.332105	1.56512	239	LPCAT1|FASN|DLAT|CS|ZDHHC11|LPGAT1|ZDHHC9|PIGW|NAA25|CERS5|ACLY|MCM3AP|ZDHHC23|HAT1|CERS2|ZDHHC5|AGPAT5|ESCO2|CROT|NAA15|OLAH|AGPAT3|ZDHHC24|ZDHHC13|BRCA2|GNPAT|SAT2|NAT8L|SIRT7|HMGCS1|KAT7|TAF9|NAA20|NAT9|CRAT|ZDHHC12|PDHX|KAT2A|SRCAP|PRDX6|MBOAT7|LIPT1|SPTLC1|ABHD8|USP22|GTF3C4|HADHB|SMARCE1|AGPAT2|GGT7|ELOVL7|ACAA2|ELP3|DGAT1|NAT10|PAFAH1B2|MED24|ACAT1|LCAT|GLYAT|TAF1|GPAT4|GLYATL1B|NAT16|TLCD…
GOBP_CHROMOSOME_ORGANIZATION_INVOLVED_IN_MEIOTIC_CELL_CYCLE	0.000174472	0.00273787	0.518848	0.483826	1.89959	69	SGO2|BRIP1|SMC4|BUB1|NCAPD2|BUB1B|SMC2|NCAPD3|P3H4|TEX15|RAD51C|TRIP13|CCNE2|CCNE1|SYCP2|SIRT7|SPATA22|PPP2R1A|PSMC3IP|RAD51|SYCE2
GOBP_MORPHOGENESIS_OF_AN_EPITHELIUM	0.000175933	0.00275609	0.518848	-0.290149	-1.46612	506	DAAM1|AR|SFRP1|PALS1|BTBD7|RSPO3|CTNNBIP1|EXOC5|DLL1|SIX1|PSEN1|NPHP1|OPHN1|FZD7|PRKACB|CDC42|GLI3|PKD2|FMN1|NTN1|PGR|MRTFA|MTHFD1|RYK|JHY|MTOR|RAC1|PRICKLE2|HECTD1|FOLR1|SUFU|NKD1|IFT57|ZNRF3|CSF1R|SIX4|FOXP1|SFRP2|ROR1|LUZP1|SKI|FERMT2|RHOB|DLG3|TIE1|NFATC4|GRHL3|PTEN|DVL1|TTC8|PHACTR4|BCL10|GPC6|MMRN2|SLIT2|ARHGAP24|MTHFR|LMO4|LAMA3|CCN1|TWIST1|BCL2|BBS7|NOTCH2|SETD2|CC2D2A|NPHP3|CLIC4|FGF7|IG…
GOBP_DNA_REPLICATION_CHECKPOINT_SIGNALING	0.000178697	0.00279462	0.518848	0.717067	1.99458	17	CDT1|TIMELESS|CDC6|DNA2|TOPBP1|RAD9B|TICRR|TIPIN|RAD17|ZNF830|CDC45
GOMF_PROTEIN_KINASE_B_BINDING	0.000179591	0.00280382	0.518848	-0.800547	-1.99318	11	SRSF5|PINK1|PDE3B|BCL10|ARRB2
GOBP_EXIT_FROM_MITOSIS	0.000180123	0.00280735	0.518848	0.599751	1.96138	30	UBE2C|UBE2S|ANLN|KNTC1|CDCA5|EPS8|ZW10|CHMP4B|SIRT7|CHMP2A|PPP1R9B|CDC23|SPAST
GOBP_PROTEIN_IMPORT	0.000180811	0.00281329	0.518848	0.364184	1.67077	208	HSPD1|KPNA2|CSE1L|ECT2|CDK1|TP53|TIMM17A|KPNB1|NUP88|NUP155|PDCD5|POM121C|TOMM40|POM121|TOMM20|PTTG1IP|BCL3|TIMM50|RPAIN|NUP214|TRIM28|NUP62|HSPA8|SQSTM1|ZIC1|MED1|ZPR1|RAN|ROMO1|HSPA4|NUP85|APOD|NUP133|CDH1|NUTF2|IPO9|CDKN1A|NUP58|STK3|LAMP2|TIMM44|IPO5|SMAD3|JUP|NXT1|ING1|NUP107|TOMM40L|TOMM70|HEATR3|TIMM17B|FGF9|PEX2|STK4|LEP|UFM1|RANBP6|GRPEL1|AGT|NUP188|BAG3|TPR|RPL23|TNPO3|KPNA3|IPO7
GOBP_NCRNA_EXPORT_FROM_NUCLEUS	0.000185205	0.00287679	0.518848	0.832672	1.9046	9	XPOT|NCBP3|SSB|NPM1|NOL6|TSC1|NCBP2|PHAX|NCBP1
GOBP_RENAL_SYSTEM_VASCULATURE_DEVELOPMENT	0.000186222	0.00288283	0.518848	-0.614444	-2.00346	29	PDGFB|PKD2|TEK|GPR4|IL6R|CD34|NOTCH2|ANGPT1|PDGFD|PECAM1|BMP4
GOBP_LEUKOCYTE_MIGRATION	0.000185917	0.00288283	0.518848	-0.308707	-1.51989	369	PDGFB|CD200|RIN3|ANO6|MMP28|EMILIN1|PREX1|CDC42|SELPLG|CD74|CSF3R|P2RY12|RAC1|ITGA9|IL1R1|SPN|PADI2|S1PR1|CSF1R|FYN|IL6R|MYH9|PLCB1|IL16|LRCH1|RIPK3|CD81|ROCK1|SLIT2|AIF1|CD34|C3AR1|GPSM3|DUSP1|PDGFD|MTUS1|DOCK8|PECAM1|NCKAP1L|CORO1A|CCN3|MCOLN2|TNFRSF14|CXCL16|PIK3CD|RHOA|PIK3CG|AKT1|FUT9|THBS1|AKIRIN1|PTAFR|MAPK1|SWAP70|ALOX5|C5|STK39|BST1|CTSG|TRPM2|B4GALT1|SLC12A2|EXT1|CH25H|GCSAM|C5AR2|CHGA|…
GOBP_CALCIUM_MEDIATED_SIGNALING	0.00019152	0.00295675	0.518848	-0.356689	-1.65365	199	CAMTA1|LRRK2|CACNA1C|ITPR1|CXCR6|GSTM2|MTOR|P2RY12|RCAN3|PLCE1|RCAN2|PRNP|ADGRB2|AKAP6|LMCD1|ZMPSTE24|IGF1|NFATC4|SLC9A1|CALM1|BTK|NFATC2|CD4|CLEC7A|CLIC2|NFATC1|PTPRC|STIMATE|SLC8A1|PPP3CB|DEFB1|P2RX7|CCR9|GRIN2D|AVPR1A|PLN|BST1|TRPM2|TREM2|CCR2|P2RX5|CCR5|TBC1D10C|CHRM3|SYK|PLA2G4B|GBP1|PLCG2|ACKR2|LAT2|CCR1|HPCA|EFHB|CALM2|C10orf71|FKBP1B|CXCR4|ADGRL1|CX3CR1|RGN|ACKR4|CALM3
GOBP_NUCLEAR_TRANSCRIBED_MRNA_CATABOLIC_PROCESS	0.000191641	0.00295675	0.518848	0.407254	1.75201	123	PATL1|SMG5|ETF1|POLR2D|IGF2BP1|HNRNPU|SMG7|HELZ2|CNOT1|NT5C3B|TENT4A|HNRNPAB|LSM7|EDC4|PAIP1|TUT7|PCID2|CNOT6|SSB|CASC3|LSM4|EIF3E|EXOSC6|NOCT|CNOT3|DIS3|SMG8|DHX34|EXOSC2|LSM1|XRN2|RBM8A|NCBP2|AGO2|DCP2|EXOSC5|UPF3B|DIS3L2|RNPS1|CNOT7|SECISBP2|DHX9|EXOSC7|TOB1
GOBP_RIBONUCLEOSIDE_METABOLIC_PROCESS	0.000192229	0.00296084	0.518848	-0.578731	-1.98775	36	NT5E|APOBEC3C|PTGDR|APOBEC3G|CDADC1|ADK|UPP2|PRTFDC1|APOBEC3F|NT5C1A|ICMT|NT5C2|ADA2|PNP|APOBEC3H|ENPP4|ACP3|APOBEC3D|AMD1
GOBP_PROTEIN_TETRAMERIZATION	0.00019488	0.00299665	0.518848	0.437865	1.78527	87	SHMT2|ALDOA|TP53|RRM2|FARSB|FARSA|ACACA|HPRT1|TK1|OSBPL2|TRPV1|TP63|CPSF6|GOLGA2|RRM1|TRPM3|STK3|SSBP1|USP16|KRT10|MCOLN1|AQP4|CRTC2|STK4|GRIN1
GOBP_PROTEIN_LOCALIZATION_TO_PLASMA_MEMBRANE	0.000196231	0.00301238	0.518848	-0.320034	-1.52874	280	PRKCH|NUMB|AR|MAP7|C2CD5|PALS1|LDLRAP1|AKAP5|EXOC5|MRAP2|VAMP3|ARF6|MACF1|RAB31|BBS2|STX7|GOPC|TNIK|HECTD1|VTI1B|PID1|PRNP|GGA1|PACS2|KIF13A|ABI3|RAB15|PIK3R1|SLMAP|KCNB1|TTC8|ANK3|RER1|SPTBN1|RAP1A|CD81|ROCK1|ARL6IP5|PRAM1|CACNB2|TMEM59|VAMP5|TSPAN5|PRKCZ|EPHB2|FYB1|AKT1|PICALM|NSG1|EPB41L3|RAB3B|TPBG|ATP2C1|RILPL2|FYB2|EPHA2|CLASP2|ZDHHC8|IFNG|GORASP1|TTC7B|PLS1|TREM2|STXBP1|AFDN|TAMALIN|GAS6
GOBP_REGULATION_OF_ESTABLISHMENT_OF_PROTEIN_LOCALIZATION	0.000198162	0.00303694	0.518848	0.28182	1.4303	508	CCT5|ECT2|NPEPPS|CDK1|CCT8|ANKRD1|PDCD5|SEC24A|ADAM8|LYPLA1|DKC1|CCT2|CCT3|UHMK1|NDUFAF2|TXN|CEP131|HAX1|RAB11FIP1|DERL2|TRIM28|BARD1|EFNA5|NSD2|PCNT|ACHE|SRCIN1|SAA1|NR1D1|USP36|HSPA8|ZIC1|WRAP53|CCT4|ZPR1|CDK5|RAN|CCT7|CNR1|OSBP|TM9SF4|PTPN11|F2R|UBE2G2|APOD|KIF20B|B3GAT3|CDH1|NNAT|DNM1L|PKDCC|SAE1|BRSK2|NDEL1|PRKAA1|IRS1|NUP58|STXBP5L|DISP1|CEP295|SIRT7|CDK16|IL1A|SH3TC2|NR1H3|CAPN10|CENPJ|ADC…
GOBP_ION_HOMEOSTASIS	0.000206586	0.00316076	0.518848	-0.264475	-1.38415	773	KCNMA1|SLC35G1|SLC7A8|ENPP1|SCN2B|LRRK2|ANXA6|PTGER2|CACNA2D1|SLC22A17|CACNA1C|CDH5|ITPR1|CXCR6|TBXAS1|PRKN|PDK4|MCOLN3|GSTM2|PSEN1|BDH2|LPAR3|GNAI2|PKD2|SLC9C1|PTGDR|SCNN1D|PPP2R3C|TRPC1|PLCE1|CYP4A11|CDH23|PRNP|SNCA|TMEM106B|ATP1A1|SCARA5|S1PR1|MT1M|GPR4|PACS2|FYN|AKAP6|SLC12A1|HEPH|TRPC6|SLMAP|SCN7A|SRI|SLC9A1|JAK2|GALR1|CALM1|FHL1|CYP4F12|ANK3|TRPM7|KCNQ1|SLC31A2|CYBA|GPD1L|SLC9A6|SLC30A3|CAC…
GOBP_PHOSPHOLIPID_METABOLIC_PROCESS	0.000210737	0.00321891	0.518848	-0.302529	-1.49372	381	ENPP6|ATG14|PDGFB|DHDDS|SPTLC2|CHKA|PIPSL|LPCAT2|INPP5B|SLC44A1|PIK3CA|PRKCD|PIP5K1B|SGPP1|AGPAT4|MTMR3|ETNK1|PIGV|PIGG|PIP4K2A|PITPNM2|SNCA|SERINC1|ANGPTL3|ABHD4|CSF1R|PIP4P1|SLC44A2|PLCB1|FIG4|PIK3R1|GPAT3|INPP5D|INPP4B|PLPP3|PLPPR4|PTEN|PIK3C2A|SOCS4|MBOAT1|PLA2G2C|PIGK|SYNJ2|CHPT1|PLCB2|PIK3C2B|PIK3R3|ITPKC|LIPI|PISD|MTM1|FITM1|MTMR10|TNFAIP8L3|PLAAT5|PITPNM3|PIK3CD|PIK3CG|PLD1|SOCS2|ABHD12B|…
GOBP_SPINDLE_ASSEMBLY_INVOLVED_IN_FEMALE_MEIOSIS	0.000211853	0.00323059	0.518848	0.919455	1.80248	5	CCNB2|AURKA|NDC80
GOBP_REGULATION_OF_T_CELL_PROLIFERATION	0.000212279	0.00323171	0.518848	-0.363766	-1.64931	170	SOS2|PELI1|HLA-E|HLA-DPA1|VSIR|SPN|PRNP|TNFRSF1B|HLA-DRB1|IGF1|JAK2|TNFSF4|PTPN22|IL6ST|RIPK3|HLA-DPB1|CD81|LILRB4|CBLB|AIF1|CD86|PTPRC|TNFSF8|HLA-DMB|SASH3|EBI3|NCKAP1L|CORO1A|HAVCR2|TGFBR2|BMP4|TNFRSF14|VSIG4|IHH|MAD1L1|CCDC88B|PNP|GPNMB|ARG1|CARD11|CCR2|GLMN|IRF1|SYK|PDCD1LG2|TNFSF13B|CEBPB|SH3RF1|CCL5|CCL19|LGALS9|CLECL1P|HMGB1|CD40LG|ARG2|VTCN1|PTPN6|PRKCQ|RASAL3|IL6|HLA-A|LILRB1|PLA2G2F|PDE…
GOBP_REGULATION_OF_TRANS_SYNAPTIC_SIGNALING	0.000214274	0.00325304	0.518848	-0.297183	-1.47912	415	SIPA1L1|CLSTN1|BEGAIN|AKAP7|LRRK2|AKAP5|PINK1|PRKN|PSEN1|PACSIN2|PRKAR2B|OPHN1|GNAI2|PLCL2|STXBP5|PRNP|SNCA|FYN|PLCB1|TPRG1L|RASGRF2|S100B|NFATC4|RPL22|ABR|PLPPR4|PTEN|KCNB1|DVL1|JAK2|APBA1|MAPK8IP2|PICK1|DLGAP2|NCDN|CYP46A1|ADCY1|IGSF11|SLC6A4|RAP1A|NTRK2|PRRT1|NLGN1|CNTN4|CACNB2|RIMS3|SLC6A6|SLC4A10|YWHAH|SYT7|DLGAP1|IQSEC2|SHANK3|NGF|FAM107A|CASK|TYROBP|PRKCZ|SLC8A3|EPHB2|APOE|ARRB2|PPP3CB|MAP…
GOBP_REPRODUCTIVE_SYSTEM_DEVELOPMENT	0.000214389	0.00325304	0.518848	0.294105	1.46416	425	ASPM|EIF2S2|CASP2|TAF4|AMH|HOXB13|HOXD13|IGF2|BRIP1|HSPA5|RDH10|FANCA|STC2|CASP8|KDM5B|LHX4|E2F7|NOG|CCNF|TMED2|CCND1|TRIM28|PTX3|CHD7|ID4|DHX37|HEY1|UBE2Q1|BCL2L1|CYP7B1|MED1|KIF18A|TP63|INSR|BPTF|LRP2|PTPN11|HS6ST1|FKBP4|SERPINE2|SYCP2|AKR1C3|BRCA2|GGNBP2|SCX|SPP1|TTPA|STK3|SRD5A1|IL1A|PPP1R9B|GRB2|VASH2|COL9A3|ARNT|E2F8|VEGFA|TMF1|DEDD|CUL7|DMRTA1|EIF2B4|HIF1A|MYC|CASP3|LHX9|BIRC6|STK11|SPATA2…
GOBP_REGULATION_OF_STRESS_ACTIVATED_PROTEIN_KINASE_SIGNALING_CASCADE	0.000218879	0.00331569	0.518848	-0.349343	-1.61531	198	MAP3K5|SFRP1|PINK1|PRKN|MTURN|MAP3K4|FZD7|FOXO1|CDC42|MBIP|CCN2|RASSF2|TNIK|PLCB1|SFRP2|ZMPSTE24|TLR3|MAPK8IP2|PTPN22|ARL6IP5|TPD52L1|PHLPP1|CLEC7A|SASH1|DUSP1|TGFBR3|KLHL31|HIPK3|IGFBP6|ZMYND11|BMP4|GADD45A|CRACR2A|IGF1R|SERPINF2|DACT1|GRIK2|NOD1|MAPK1|ANKRD6|STK39|SCIMP|DAB2IP|TREM2|PER1|TAOK3|NPPA|NCF1|RNF13|PRDX1|SH3RF1|MAPK3|CCL19|DUSP19|LGALS9|GADD45G|SH3RF3|HMGB1|SH3RF2|GDF6|EZR
GOBP_MEIOTIC_SPINDLE_ORGANIZATION	0.000219442	0.00331875	0.518848	0.728864	1.94105	15	ASPM|CCNB2|AURKA|NDC80|TUBG1|GOLGA2|ESPL1|PPP2R1A
GOBP_SOMATIC_DIVERSIFICATION_OF_IMMUNE_RECEPTORS_VIA_SOMATIC_MUTATION	0.000220834	0.0033343	0.518848	0.743641	1.97604	14	MSH6|MCM3AP|EXO1|POLQ|ADAR|PMS2P5|POLB|MSH2|UNG
GOBP_PTERIDINE_CONTAINING_COMPOUND_METABOLIC_PROCESS	0.000222298	0.0033509	0.518848	0.575539	1.94076	35	SHMT2|MTR|SLC19A1|GGH|GART|DHFR|MTHFD2L|ATIC|MTHFD1L|FTCD|MTRR|AASDHPPT|TYMS|PRKG2|SPR|SLC46A1|PCBD2
GOBP_PYRIMIDINE_NUCLEOSIDE_CATABOLIC_PROCESS	0.000228363	0.00343667	0.518848	-0.729333	-2.03134	16	DPYD|APOBEC3C|APOBEC3G|CDADC1|UPP2|APOBEC3F|APOBEC3H|APOBEC3D
GOBP_TRIGEMINAL_GANGLION_DEVELOPMENT	0.000231472	0.00347311	0.518848	-0.932191	-1.83924	5	NRP2|SIX1|SIX4
GOBP_INTEGRIN_MEDIATED_SIGNALING_PATHWAY	0.000231541	0.00347311	0.518848	-0.408217	-1.72127	108	FGR|NEDD9|ITGA11|CDC42|CCN2|FUT8|ITGA9|FBLN1|ANGPTL3|MYH9|FERMT2|PLPP3|PHACTR4|PRAM1|LAMA3|PRKD1|FYB1|ITGAX|DOCK1|ITGB5|DST|COL16A1|TLN1|FYB2|ITGA8|LOXL3|BST1|SYK|ITGAM|CCM2|PTN|ITGA2|ITGB2|CEACAM1|VAV1|CD40LG|ITGA1|ITGB7|APOA1|ITGA10|CD47|RCC2|TXK|ITGA5|PTK2B|ITGA7
GOBP_PROTEASOME_ASSEMBLY	0.000232718	0.00348508	0.518848	0.774237	1.9436	12	ADRM1|PSMG1|PSMD11|PSMD5|POMP|PSMD10|PSMG4|ECPAS|OTUD6B
GOBP_PROTEIN_IMPORT_INTO_MITOCHONDRIAL_MATRIX	0.000237213	0.00354661	0.518848	0.660522	1.9321	20	TIMM17A|TOMM40|TOMM20|TIMM50|ROMO1|TIMM44|TOMM40L|TOMM70|TIMM17B|GRPEL1
GOBP_REGULATION_OF_METALLOPEPTIDASE_ACTIVITY	0.000238535	0.00354694	0.518848	-0.730441	-2.00027	15	SORL1|TIMP3|MBP|SVBP|ANTXR1|PICALM
GOMF_PHOSPHATIDYLINOSITOL_3_KINASE_ACTIVITY	0.000238535	0.00354694	0.518848	-0.768378	-1.98939	12	PIK3CA|PIK3C2A|PIK3C2B|PIK3R3|PIK3CD|PIK3CG
GOBP_NEGATIVE_REGULATION_OF_RESPONSE_TO_EXTERNAL_STIMULUS	0.000238781	0.00354694	0.518848	-0.301747	-1.49295	389	FGR|PDGFB|CD200|A2M|RIN3|SERPINF1|PRKG1|MMP28|KREMEN1|CDH5|FGL2|NT5E|CHD8|HLA-E|HTRA1|PRKCD|GPATCH3|IRAK3|RYK|BBS2|LRFN5|C1QTNF12|TEK|PADI2|TNFRSF1B|FYN|MMRN1|HLA-DRB1|IGF1|PTEN|DVL1|SEMA4D|PPARA|SLIT2|PROS1|AIF1|CD34|SERPING1|YTHDF2|AOAH|METTL3|DUSP1|NLRP3|PTPRC|STAT2|SERPINB9|CASK|HLA-F|APOE|ARRB2|CARD8|HAVCR2|PHLDB2|CCN3|UFD1|RHBDF2|F11|MUL1|THBS1|VSIG4|SERPINF2|ATG5|RNF125|TRIM38|SH2B3|CLASP2…
GOBP_AMP_BIOSYNTHETIC_PROCESS	0.000238325	0.00354694	0.518848	0.739537	1.96514	14	PAICS|ADSS2|PPAT|PFAS|HPRT1|GART|ATIC|PRPS2|APRT|ADA
GOBP_ACTOMYOSIN_CONTRACTILE_RING_ORGANIZATION	0.000244448	0.00362525	0.498493	0.868628	1.89853	7	ECT2|ANLN|RACGAP1|VPS4A|RTKN
GOBP_NEGATIVE_REGULATION_OF_CELL_CELL_ADHESION	0.000245906	0.00364099	0.498493	-0.356995	-1.6325	185	PRKG1|PELI1|FGL2|FXYD5|GLI3|PRKCD|CD74|VSIR|ILDR2|SPN|PRNP|MBP|HLA-DRB1|JAK2|TNFSF4|PTPN22|PPARA|LILRB4|CBLB|YTHDF2|CD86|METTL3|HFE|NF2|NCKAP1L|HAVCR2|BMP4|TNFRSF14|AKT1|VSIG4|IHH|MAD1L1|AKNA|SH2B3|SWAP70|LOXL3|GPNMB|CTSG|ABAT|SPINT2|RUNX1|ARG1|NOTCH4|GLMN|IRF1|PDCD1LG2|ZNF703|SMAD7|CEBPB|RUNX3|TIGIT|PPM1F|LAPTM5|CEACAM1|LGALS9|MAD2L2|HMGB1|ARG2|VTCN1|PLG|PTPN6|APOA1|SPI1|LILRB1|PLA2G2F|PDE5A|TRP…
GOBP_NEGATIVE_REGULATION_OF_LEUKOCYTE_MEDIATED_IMMUNITY	0.000248751	0.00367128	0.498493	-0.490082	-1.87178	64	HLA-E|C4BPA|CD84|LILRB4|PTPRC|SERPINB9|HFE|HLA-F|NCKAP1L|ARRB2|HAVCR2|PPP3CB|BST2|ARG1|HLA-B|CCR2|KLRC1|SMAD7|MICA|SUSD4|CEACAM1|BCR|LGALS9|CX3CR1|THOC1|PTPN6|SPI1|HLA-A|LILRB1
GOBP_REGULATION_OF_SODIUM_ION_TRANSMEMBRANE_TRANSPORT	0.000248686	0.00367128	0.498493	-0.485678	-1.83743	62	SCN2B|FXYD5|SCN4B|FXYD6|SLMAP|SLC9A1|UTRN|ANK3|HECW2|KCNQ1|GPD1L|YWHAH|PTPN3|FXYD2|CNKSR3|GLRX|STK39|FXYD7|PCSK9|FXYD1|WNK2|FGF12|SCN1B|WNK3
GOBP_NEGATIVE_REGULATION_OF_ANTIGEN_PROCESSING_AND_PRESENTATION	0.000252425	0.00371952	0.498493	-0.823492	-1.9608	9	FGL2|HLA-DOA|TAPBPL|HFE|THBS1
GOBP_NEURON_NEURON_SYNAPTIC_TRANSMISSION	0.000253541	0.00372997	0.498493	-0.929241	-1.83342	5	KIF1B|PTEN|DLGAP2|TMOD2
GOBP_ALPHA_AMINO_ACID_METABOLIC_PROCESS	0.00025905	0.00380492	0.498493	0.340422	1.56366	203	SHMT2|MTR|PLOD2|ADSS2|PPAT|PSAT1|GOT2|GFPT1|PLOD3|PFAS|ASPA|GFPT2|GOT1|PYCR1|GART|SCLY|THAP4|DHFR|MTHFD2L|ODC1|BCAT1|PYCR2|ILVBL|GPT2|SERINC3|SLC39A8|SEPHS2|NAT8L|FTCD|ASNS|MTRR|AASDHPPT|CPS1|TH|THNSL2|PRODH2|MRI1|SLC25A12|MCCC2|RIDA|ATP2B4|PCBD2|ENOPH1|GAD2|SDSL|HNF4A|SRR|SIRT4|ARHGAP11B|CAD|ACAT1|GCDH|ALDH18A1|GLYAT|ATCAY|AFMID|GLYATL1B|UROC1|PYCR3|SMS|IL4I1
GOBP_RESPONSE_TO_HORMONE	0.000261702	0.00383774	0.498493	-0.259385	-1.36121	822	SRSF5|HDAC9|AR|MAX|SORL1|TGFB3|ENPP1|LEPR|SFRP1|SORT1|PTPRU|CALCOCO1|C2CD5|A2M|PTGER2|TLR2|TSHR|ALPL|SERPINF1|PRKAA2|FOXO3|GSTM3|WDTC1|LHCGR|PDK4|CCND3|PDE3B|HDAC1|ARID1A|KDM1A|HCLS1|LEPROT|FOXO1|PIK3CA|GNAI2|FBXO32|GLI3|PRKCD|RBFOX2|DDX17|CCN2|PAQR7|PTGDR|PGR|RAB31|BBS2|MTOR|APEX1|PIP4K2A|C1QTNF12|EP300|PID1|BCAR3|ACSL1|TIMP3|BTG2|ATP1A1|SRSF4|PADI2|ANGPTL3|GNB1|PLCB1|FOXP1|MBP|STRN3|RAB15|PIK3R…
GOBP_SYNAPTIC_SIGNALING	0.00026221	0.00383906	0.498493	-0.265079	-1.37822	718	SIPA1L1|CLSTN1|ATXN3|SCN2B|BEGAIN|AKAP7|LRRK2|PENK|AKAP5|PINK1|PRKN|PSEN1|PACSIN2|PRKAR2B|DAGLB|KCNMB1|OPHN1|DLG2|LPAR3|GNAI2|PLP1|EFNB3|PLCL2|KCNC4|STXBP5|PRNP|SNCA|RPS6KA1|GNB1|FYN|PLCB1|MBP|KIF1B|SNAP23|TPRG1L|RASGRF2|FCHSD2|S100B|NFATC4|RPL22|ABR|PLPPR4|PTEN|KCNB1|DVL1|JAK2|APBA1|MAPK8IP2|PICK1|DLGAP2|NCDN|CYP46A1|RPS6KA2|SLC1A4|ADCY1|IGSF11|SLC6A4|DTNA|RAP1A|NTRK2|PRRT1|NLGN1|CNTN4|TMOD2|CAC…
GOBP_NEGATIVE_REGULATION_OF_IMMUNE_RESPONSE	0.000265007	0.00387383	0.498493	-0.366267	-1.65282	168	FGR|A2M|FGL2|HLA-E|IRAK3|FYN|C4BPA|HLA-DRB1|INPP5D|TNFSF4|CD84|LILRB4|SERPING1|YTHDF2|METTL3|PTPRC|STAT2|SERPINB9|HFE|HLA-F|NCKAP1L|ARRB2|HAVCR2|PPP3CB|TNFRSF14|RHBDF2|MUL1|VSIG4|LOXL3|ARG1|HLA-B|TREM2|CCR2|ENPP3|SYK|GPX1|IL1RL1|KLRC1|PPARG|SMAD7|STAT6|TTLL12|TRIM21|MICA|SUSD4|CEACAM1|BCR|LGALS9|THOC1|DHX58|NLRC3|ARG2|ALOX15|PTPN6|SAMHD1|SLAMF8|SPI1
GOMF_PROTEIN_C_TERMINUS_BINDING	0.000265782	0.00387899	0.498493	0.355457	1.60551	179	CENPF|TOP2A|SNF8|MKI67|PRRC2C|PHB1|SNTG1|COIL|NCL|MAD2L1|SCAF4|NEFL|BRCA2|RAB3A|SAE1|PRKAA1|VPS4A|TOPBP1|PPP1R9B|XRCC5|PPP1CC|RAD51|MYO1C|MAPRE1|SYNJ1|CDK7|LIG4|TERF2|TNFAIP3|BANF1|OPTN|ECM1|SRC|MID1IP1|PFKM|DLG1|MAP2K1|MSH2|MIF4GD|AXIN1|AGO2|PCGF1|SIAH1|ERCC3|TRIM3|SHANK2|MRE11|SDC1|TERT|KPNA3|PCNA
GOMF_1_PHOSPHATIDYLINOSITOL_4_PHOSPHATE_3_KINASE_ACTIVITY	0.000267679	0.00390046	0.498493	-0.861122	-1.91652	7	PIK3CA|PIK3C2A|PIK3C2B|PIK3CD|PIK3CG
GOBP_POSITIVE_REGULATION_OF_DOUBLE_STRAND_BREAK_REPAIR	0.000271217	0.00394576	0.498493	0.480864	1.85116	64	SPIRE2|FOXM1|RAD51AP1|RBBP8|MRGBP|UBE2N|VPS72|WRAP53|TIMELESS|PARP1|DDX11|UBE2V2|MRNIP|SPIRE1|SPIDR|SHLD3|FANCB|MORF4L2|EP400|RUVBL2|MBTD1|RIF1|TRRAP|HDGFL2
GOMF_MHC_CLASS_II_PROTEIN_COMPLEX_BINDING	0.000282507	0.00409701	0.498493	-0.637248	-2.02434	25	HLA-DOA|CD74|HLA-DRA|HLA-DPA1|HLA-DMA|HLA-DRB1|HLA-DPB1|CD4|CD81|HLA-DMB|HLA-DQA1|HLA-DQB1|ANXA11|HLA-DQA2
GOMF_DNA_SECONDARY_STRUCTURE_BINDING	0.000282102	0.00409701	0.498493	0.571732	1.94228	36	XRCC2|MSH6|RECQL4|GEN1|RAD51AP1|RBBP8|RAD51C|HMGA1|HMGA2|BLM|RAD51D|NEIL3|HMGB3|MSH2
GOBP_MYELOID_CELL_ACTIVATION_INVOLVED_IN_IMMUNE_RESPONSE	0.000287657	0.00416513	0.498493	-0.419762	-1.73322	94	FGR|VAMP3|PTGDR|SNAP23|BTK|CD84|DOCK2|PRAM1|TYROBP|HAVCR2|PIK3CD|PIK3CG|PTAFR|GAB2|LILRA2|IFNG|NR4A3|CHGA|TREM2|STXBP1|CCR2|ENPP3|STXBP3|SUCNR1|SYK|SNX6|ITGAM|PLCG2|LAT2|DNASE1L3|MILR1|ITGB2|BCR|LGALS9|CX3CR1
GOBP_REGULATION_OF_TOLERANCE_INDUCTION	0.000291524	0.00421447	0.498493	-0.656742	-1.92735	20	IRAK3|LILRB4|CBLB|PHLPP1|HAVCR2|TGFBR2|HLA-B
GOBP_ENDONUCLEOLYTIC_CLEAVAGE_INVOLVED_IN_RRNA_PROCESSING	0.000294775	0.00425477	0.498493	0.72313	1.92578	15	TSR1|BOP1|UTP20|RPS21|NOP14|RRS1|UTP23|RPP40|KRI1|BMS1
GOMF_ARACHIDONIC_ACID_MONOOXYGENASE_ACTIVITY	0.000296342	0.00425975	0.498493	-0.655896	-1.92486	20	CYP4A11|CYP4Z1|CYP4F12|CYP2A7|CYP4A22|CYP2A6
GOBP_ACTIN_FILAMENT_BUNDLE_ORGANIZATION	0.000296512	0.00425975	0.498493	-0.366662	-1.64518	159	SYNPO2|WASF2|TGFB3|SFRP1|LIMA1|NEDD9|PRKN|CDC42|CCN2|ARHGEF10L|ARHGAP6|MTOR|RAC1|ASAP3|S1PR1|PIK3R1|FERMT2|ELN|SLC9A1|LIMCH1|ADD1|TTC8|PHACTR1|ROCK1|AIF1|GPR65|RFLNA|SHANK3|FAM107A|NF2|CGNL1|PHLDB2|RHOA|TPM1|EVL|ITGB5|SERPINF2|CORO2B|SWAP70|CLASP2|SHTN1
GOBP_RECEPTOR_MEDIATED_ENDOCYTOSIS	0.000296126	0.00425975	0.498493	-0.329729	-1.56451	246	NUMB|SORL1|BTBD8|TBC1D5|RIN3|LDLRAP1|DLL1|PSEN1|EPS15|GRK3|LMBRD1|OPHN1|ARF6|CLU|LDLRAD3|DNAJC6|AP1G2|RAB31|RAC1|SNCA|FOLR1|SNAP91|CLEC9A|CAP1|HSPG2|FCHSD2|FCHO1|FNBP1L|PICK1|SNX9|SNX1|CD81|LILRB4|ANGPT1|PPT1|ARHGAP27|HFE|LRP1B|MRC1|APOE|ARRB2|TGFBR2|CXCL16|PICALM|C3|TF|SLC9B2|AP2A2|SCARB2|REPS1|PCSK9|NLGN3|CLTB|GRIA1|SYK|ITGAM|PLCG2|AHI1|HPCA|VLDLR|DNM3|MSR1|RSPO1|ITGB2|CCL19|CEACAM1|RAMP3|BMP2K
GOMF_PEPTIDE_ANTIGEN_BINDING	0.000297997	0.0042744	0.498493	-0.6041	-1.96974	29	SLC7A8|HLA-E|HLA-DRA|HLA-DPA1|HLA-DRB1|HLA-DPB1|HLA-C|HFE|HLA-F|HLA-DQA1|HLA-DQB1|HLA-B
GOBP_ACTIN_FILAMENT_BASED_MOVEMENT	0.000298624	0.00427671	0.498493	-0.385496	-1.68217	125	WASF2|CACNA1D|SCN2B|CACNA2D1|CACNA1C|FRMD6|PIK3CA|SCN4B|MYO5B|MYO1D|ATP1A1|CCDC88C|MYH9|GSN|WIPF1|SRI|SLC9A1|FNBP1L|LIMCH1|KCNQ1|ROCK1|GPD1L|CACNB2|TNNC1|SUN2|CACNA1G|KCND3|SYNE2|MYO6|TPM1|SHTN1|PLN|MYO7A|MYO1F|FGF12|RNF207|EPDR1|MYO1A|KCNJ2|SCN1B|KCNA5|PKP2|KCNJ5|WAS|MYH6|CTNNA3
GOBP_NEGATIVE_REGULATION_OF_INTRACELLULAR_SIGNAL_TRANSDUCTION	0.000302454	0.00431809	0.498493	-0.285111	-1.44004	495	SORL1|SFRP1|LRRK2|SZT2|BAG5|ING2|PRKAA2|MARK3|PINK1|ITPR1|PPM1A|EMILIN1|CASC2|SESN1|PRKN|PDE3B|HDAC1|PIK3IP1|KDM1A|FOXO1|EPM2A|PRKCD|CD74|CLU|GPATCH3|IRAK3|RASSF2|MTOR|SPRED1|FBLN1|PRNP|TIMP3|BCL2L2|NDRG2|SFRP2|PTEN|PDE3A|PTPN22|PPARA|PLEKHA1|CASTOR1|LILRB4|GPD1L|VNN1|UBR2|SLIT2|PHLPP1|NOC2L|NME5|ARHGAP24|UACA|BDKRB2|TWIST1|DUSP1|BCL2|NLRP3|KLHL31|PTPRC|HIPK3|ZMYND11|MTM1|NF2|EPHB2|APOE|ARRB2|CAR…
GOBP_CELL_CELL_ADHESION_VIA_PLASMA_MEMBRANE_ADHESION_MOLECULES	0.000302158	0.00431809	0.498493	0.327377	1.56681	268	DSC3|CLDN12|PCDHGB6|PCDHGA1|DSC2|PCDHGA6|PCDHGB3|PCDHGB2|ROBO1|EFNA5|IGFN1|PCDHGA8|PCDHGA7|PCDHGA5|PCDHGA11|PCDHGB4|PVR|PCDHB2|PCDHB10|PCDHGA9|PCDH7|PCDHB8|DSG1|PCDHB9|PCDHA5|PCDHGA10|PCDHA7|CDH1|PCDHA4|PCDHB5|PCDHB16|PCDHGC4|PCDHA3|PCDHGB7|PCDHB7|PCDHGA4|PCDHGC5|PCDHB3|MMP24|PCDHB6|PCDHA9|DSG2|CLDN14|CLDN11|CXADR|PCDHA2|VSTM2L|PCDHA10|PCDHA6|PCDHGB5|MYADM|CDH10|CLDN1|BSG|PCDHA8|PCDHB1|PCDHB11|IC…
GOMF_MHC_PROTEIN_COMPLEX_BINDING	0.000305331	0.00434704	0.498493	-0.583863	-1.97593	33	HLA-DOA|CD74|HLA-DRA|HLA-DPA1|HLA-DMA|TAPBPL|HLA-DRB1|HLA-DPB1|CD4|CD81|HLA-DMB|HLA-DQA1|HLA-DQB1|ANXA11|HLA-DQA2
GOBP_PHOSPHATIDYLINOSITOL_METABOLIC_PROCESS	0.00030543	0.00434704	0.498493	-0.366264	-1.64339	159	ATG14|PDGFB|PIPSL|INPP5B|PIK3CA|PIP5K1B|MTMR3|PIGV|PIGG|PIP4K2A|PITPNM2|CSF1R|PIP4P1|PLCB1|FIG4|PIK3R1|INPP5D|INPP4B|PTEN|PIK3C2A|SOCS4|PIGK|SYNJ2|PLCB2|PIK3C2B|PIK3R3|ITPKC|MTM1|MTMR10|PITPNM3|PIK3CD|PIK3CG|SOCS2|PLCD1|INPP5J|PIGH|PI4KA
GOBP_ANTIGEN_PROCESSING_AND_PRESENTATION_OF_EXOGENOUS_ANTIGEN	0.000307284	0.00436667	0.498493	-0.539701	-1.95704	45	HLA-DOA|HLA-E|PSME1|CD74|HLA-DRA|HLA-DPA1|HLA-DMA|HLA-DRB1|CTSF|HLA-DPB1|CTSS|HLA-DMB|HLA-F|HLA-DQA1|HLA-DQB1|HLA-DQA2
GOBP_REGULATION_OF_CYTOSOLIC_CALCIUM_ION_CONCENTRATION	0.000308675	0.00437966	0.498493	-0.300356	-1.47277	344	SLC35G1|PTGER2|CACNA2D1|CACNA1C|ITPR1|CXCR6|MCOLN3|GSTM2|LPAR3|PKD2|PTGDR|TRPC1|PLCE1|CDH23|PRNP|SNCA|S1PR1|GPR4|FYN|AKAP6|TRPC6|SRI|JAK2|GALR1|CALM1|CYBA|CACNB2|CLIC2|HCRTR1|BDKRB2|GPR65|C3AR1|BCL2|PRKD1|PTPRC|RYR1|SELENON|IBTK|SLC8A1|SLC8A3|PTGER3|CORO1A|JPH1|MCOLN2|PIK3CG|GPR199P|P2RX7|CCR9|ATG5|GRIN2D|AVPR1A|SWAP70|PLN|TRPM2|ITPR3|C5AR2|CCR2|LPAR6|CAPN3|GRIA1|P2RX5|CCR5|LCK|PLCG2|ACKR2|P2RY4|…
GOMF_S_ADENOSYLMETHIONINE_DEPENDENT_METHYLTRANSFERASE_ACTIVITY	0.000310307	0.00439601	0.498493	0.373797	1.66889	153	WDR5|METTL2A|METTL16|METTL2B|CARNMT1|WDR4|TFB2M|EZH2|METTL1|SMYD3|SMYD5|SETDB1|NSUN2|DNMT1|TRMT61B|THUMPD3|NSD2|RBBP5|SMYD2|CARM1|EHMT1|METTL18|TRMT1|EEF1AKMT3|KMT2B|DOT1L|DNMT3A|RRP8|SUV39H2|PRMT1|METTL21A|DIMT1|PCMTD2|METTL5|NSUN5|ANTKMT|TRMT10A|EEF2KMT|TRMT10C|BUD23|METTL22|PRMT3|MRM3|METTL25B|PRDM9|MRM1|COMTD1|N6AMT1|SETD6|DNMT3B|FTSJ3|COQ5
GOBP_MORPHOGENESIS_OF_AN_ENDOTHELIUM	0.000314567	0.0044495	0.498493	-0.703817	-1.98388	17	FOXP1|RHOB|ITGAX|BMP4|RHOA|RBPJ|FGF1|CSNK2B|CCM2|ADAMTS12|CXCR4
GOBP_PSEUDOURIDINE_SYNTHESIS	0.000315214	0.00445179	0.498493	0.694257	1.96528	18	PUS7|NOP10|DKC1|TRUB2|PUS7L|PUS3|TSR3|PUS1|NHP2|RPUSD4
GOMF_P53_BINDING	0.000319562	0.00449935	0.498493	0.476485	1.84109	66	HSPD1|TP53|ANKRD1|RFWD3|PSME3|PTTG1IP|MDM2|USP10|SMYD2|BLM|TRIAP1|TRIM24|CDK5|TP63|EHMT1|BRD4|SMARCA4|TAF9|TP53BP2|TP53RK|HIF1A|STK11|NUAK1|MDM4|AXIN1|GATA1|TRIM29|MUC1|RNF34|TAF1|MAPKAPK5
GOBP_INNER_CELL_MASS_CELL_PROLIFERATION	0.000319367	0.00449935	0.498493	0.747197	1.92001	13	CHEK1|NCAPG2|GINS1|ZPR1|BRCA2|NDEL1|GINS4|SALL4
GOBP_REGULATION_OF_CENTRIOLE_REPLICATION	0.000320836	0.00450348	0.498493	0.642184	1.94186	23	TRIM37|BRCA1|NUP62|NPM1|CEP295|CENPJ|PLK2|RBM14|KAT2A|CDK5RAP2|CEP295NL|PPP1R35
GOBP_PROTEIN_HYDROXYLATION	0.000320791	0.00450348	0.498493	0.617638	1.94844	27	P4HB|EGLN3|PLOD2|JMJD6|PLOD3|P3H4|FKBP10|ERO1A|JMJD4|P4HA1|EGLN1
GOMF_MONOSACCHARIDE_BINDING	0.000321409	0.00450463	0.498493	0.46644	1.8282	70	ALDOA|EGLN3|PLOD2|GPI|PLOD3|HK2|PFKP|SLC2A3|DPM1|UGP2|GALK1|LMAN2|CD207|OGFOD3|P4HA1|EGLN1|GYS1|BSG|PFKM|PFKL|COLEC11|RPIA
GOBP_PROTEIN_LOCALIZATION_TO_NUCLEOLUS	0.000325803	0.00455926	0.498493	0.721165	1.92055	15	UTP25|NOL8|POLR1A|RAN|RRS1|NVL|RPF2|NMD3|TERT|MCRS1
GOBP_MITOTIC_CYTOKINETIC_PROCESS	0.000329449	0.00460326	0.498493	0.639967	1.93515	23	KIF20A|CEP55|NUP62|ARF1|KIF20B|CHMP4B|VPS4A|CHMP2A|MITD1|CNTROB|CHMP6|CHMP4C
GOBP_MACROPHAGE_MIGRATION	0.00033207	0.0046258	0.498493	-0.51541	-1.90167	52	CD200|MMP28|EMILIN1|P2RY12|CSF1R|CD81|C3AR1|MTUS1|MCOLN2|THBS1|AKIRIN1|MAPK1|C5|TREM2|IL34|CCR2|CXCL17|MAPK3|CCL5|CX3CR1|MSTN|SLAMF8|TAFA4|TRPV4|PTK2B|EDN2|CKLF
GOBP_OSSIFICATION	0.000331737	0.0046258	0.498493	-0.295818	-1.46603	404	CSGALNACT1|FGR|MN1|TGFB3|ENPP1|SFRP1|SORT1|PENK|ALPL|ANO6|SMOC1|KREMEN1|CTNNBIP1|RUNX2|ITGA11|TOB2|GDF10|GLI3|AMELX|CCN2|DHRS3|RASSF2|MGP|SUFU|S1PR1|IL6R|SFRP2|CLEC11A|SKI|FERMT2|GPM6B|ZMPSTE24|IGF1|ID3|SEMA4D|PHOSPHO1|IL6ST|BMP8A|GLI1|BMP8B|TMEM119|CCN1|TWIST1|RFLNA|BCL2|PRKD1|ZBTB16|MAP2K6|HIRA|HSD17B4|RYR1|SLC8A1|MRC2|HNRNPC|IGFBP5|BMPR1B|BMP4|RRAS2|GABBR1|RHOA|AKT1|RBPJ|P2RX7|ZHX3|IHH|MINPP1|…
GOBP_REGULATION_OF_ALPHA_BETA_T_CELL_DIFFERENTIATION	0.000333339	0.00463644	0.498493	-0.48431	-1.86292	66	GLI3|HLA-DRA|HLA-DRB1|TNFSF4|PRDM1|LILRB4|CD86|NLRP3|ZBTB16|SASH3|PRKCZ|NCKAP1L|TGFBR2|RHOA|IHH|LOXL3|PNP|IFNG|RUNX1|NFKBIZ|SYK|SMAD7|RUNX3|SH3RF1|CCL19|ITPKB|LGALS9|HMGB1
GOBP_POSITIVE_REGULATION_OF_TELOMERE_MAINTENANCE	0.000337081	0.00468139	0.498493	0.511456	1.86612	50	CCT5|NEK2|CCT8|ATR|DKC1|CCT2|RTEL1|CCT3|AURKB|CCT4|CCT7|GNL3|NABP2|XRCC5|TERF2|TCP1|NEK7|SIRT6|MRE11|MAPKAPK5|ACD|PARN|CCT6A|SLX4
GOBP_POSITIVE_REGULATION_OF_CHROMOSOME_CONDENSATION	0.000337704	0.00468296	0.498493	0.911394	1.78668	5	SMC4|NCAPD2|NCAPG|SMC2|NCAPH
GOMF_FLAP_ENDONUCLEASE_ACTIVITY	0.000338637	0.00468882	0.498493	0.861666	1.88331	7	GEN1|FEN1|EXO1|DNA2|ZGRF1|MUS81
GOBP_INTRACILIARY_TRANSPORT	0.000342795	0.00473925	0.498493	-0.542209	-1.89735	39	CILK1|RABL2B|IFT43|IFT57|WDR35|IFT27|SSX2IP|WDR19|TTC21A|ARL3|DYNC2H1|DYNLT2B|IFT88|IFT122|RPGR|LCA5|PCM1|IFT140|DYNC2LI1|BBS12
GOMF_SODIUM_CHANNEL_REGULATOR_ACTIVITY	0.000344951	0.0047476	0.498493	-0.569242	-1.96675	37	SCN2B|FXYD5|SCN4B|FXYD6|GPD1L|YWHAH|PTPN3|FXYD2|SGK1|FXYD7|PCSK9|FXYD1|FGF12|SCN1B|PKP2|COMMD1|PRSS8|SGK3|GPLD1
GOBP_SISTER_CHROMATID_COHESION	0.000344445	0.0047476	0.498493	0.488413	1.85089	58	SGO2|BUB1|BUB1B|CDCA5|RAD51C|FEN1|TENT4A|ESCO2|NSMCE2|ESPL1|DDX11|PPP2R1A|PLK1|BOD1|DDX12P|DSCC1|HORMAD1|KIF22|MRE11|SMC5|SGO1|HASPIN|MCMBP
GOBP_ASPARTATE_METABOLIC_PROCESS	0.000344077	0.0047476	0.498493	0.836262	1.88228	8	ADSS2|GOT2|ASPA|GOT1
GOBP_REGULATION_OF_MICROTUBULE_BASED_PROCESS	0.000347239	0.00477194	0.498493	0.326018	1.54042	248	SPAG5|TRIM37|TPX2|GEN1|AURKA|CLTC|GNAI1|CKAP2|BRCA1|CCNF|FBXW5|HNRNPU|CAMSAP1|CEP131|EPHA3|EFNA5|NUP62|ATF5|SKA2|KIF18A|WDR62|KIF15|RAE1|FKBP4|TACC3|NPM1|CHMP4B|PRKAA1|RAB6C|CEP295|CHMP2A|GIT1|CENPJ|PLK1|PLK2|PRUNE1|CIB1|TTLL6|RBM14|MAPRE1|EPPIN|CHORDC1|KAT2A|DIXDC1|CHMP6|STK11|CAMSAP2|CHMP4C|SPAST|RASSF7|ROCK2|MID1IP1|MET|APC2|SKA3|BICD2|BORA|PRDM14|TRIM46|CDK2AP2|STMN3|MARK2|NAT10|TUBB4A|SKA1|T…
GOBP_RESPONSE_TO_TOXIC_SUBSTANCE	0.00034968	0.00479576	0.498493	-0.330244	-1.55247	226	OSCP1|SCFD1|SLC7A8|INMT|SCN2B|PENK|TLR2|PINK1|GSTM3|RDH11|SESN1|PRKN|GSTM2|KDM1A|IPCEF1|MT1M|MBP|AKR1A1|SLC22A5|AKR1B10|SELENOF|PRXL2A|SLC15A2|SLC6A4|CLIC2|TPO|GPX3|FOS|BCL2|ALB|MT1E|GCH1|APOE|PRXL2B|GSTZ1|ABCG2|UBIAD1|HBB|SLC47A2|GLRX|OPRD1|SLC47A1|PTGS1|GSTO2|PARK7|ABCB1|DUOX1|ARG1|CYP1B1|LTC4S|GPX2|ALAD|GJC2|MPST|FBLN5|RALBP1|EPHX2|MGMT|TXNDC2|GPX1|EPHX1|CAT
GOBP_CELLULAR_AMINO_ACID_BIOSYNTHETIC_PROCESS	0.000350017	0.00479576	0.498493	0.460952	1.8281	75	SHMT2|MTR|PLOD2|PSAT1|GOT2|PLOD3|GOT1|PYCR1|DHFR|MTHFD2L|BCAT1|PYCR2|ILVBL|SERINC3|SEPHS2|ASNS|MTRR|AASDHPPT|CPS1|MRI1|SLC25A12|ATP2B4|PCBD2|ENOPH1|SDSL|SRR
GOBP_RESPONSE_TO_WOUNDING	0.000351127	0.0048038	0.498493	-0.274654	-1.39484	544	MAP3K5|MAX|TGFB3|PDGFB|ANXA6|VASH1|ANO6|MYLK|PRKG1|KREMEN1|FZD7|PIK3CA|SCUBE1|GLI3|PRKCD|ENTPD2|CCN2|PTPRF|MACF1|MRTFA|MTOR|P2RY12|RAC1|FBLN1|FOLR1|GPR4|MYH9|JUN|JMJD1C|MMRN1|FERMT2|IGF1|ITPK1|ID3|GRHL3|PLPP3|PTEN|JAK2|ADORA3|IL6ST|PPARA|C6orf89|AXL|CLEC7A|PROS1|AIF1|CD34|PCSK1|ARHGAP24|SERPING1|SERPIND1|GLI1|PEAR1|CCN1|SMOC2|BCL2|SYT7|NOTCH2|SERPINA1|CASK|TYROBP|FGF7|EPHB2|APOE|TGFBR2|PHLDB2|NMN…
GOMF_PROTEIN_SERINE_THREONINE_KINASE_ACTIVITY	0.000353902	0.00483455	0.498493	-0.29024	-1.44525	428	PRKCH|MKNK1|MAP3K5|MOK|NEK9|CILK1|LRRK2|KALRN|MAP4K5|PRKAA2|NEK11|MYLK|PRKG1|MARK3|PINK1|CCND3|GRK3|MAP3K4|PRKACB|CDKL1|PIK3CA|STK33|MAP3K6|PRKCD|CDK11B|MYLK4|IRAK3|AKAP13|MTOR|MAPK10|CDC42BPB|TNIK|ADCK1|CLK1|RPS6KA1|PRKD3|TSSK4|PKN2|TESK2|LTBP1|HIPK1|SNRK|STK19|LIMK2|CSNK1E|MAST2|ALPK3|LATS1|TRPM7|CDK9|RPS6KA2|RPS6KL1|RIPK3|MAP4K1|ROCK1|CCNK|CIITA|DCLK2|STK26|PRKD1|TGFBR3|MAP2K6|HIPK3|CDK13|CASK…
GOBP_REGULATION_OF_INTRINSIC_APOPTOTIC_SIGNALING_PATHWAY	0.000356773	0.00486653	0.498493	0.363229	1.63104	162	P4HB|DDIT3|TP53|PPIF|NOL3|EIF5A|HYOU1|PTTG1IP|MDM2|BCL2L1|TAF9B|TRIAP1|ATAD5|RPL26|DDIAS|EIF2AK3|CAV1|IVNS1ABP|RPS7|GRINA|DNM1L|NDUFA13|TRAP1|RRM2B|TMEM161A|SERINC3|S100A9|UBQLN1|PARP1|TAF9|HELLS|SYVN1|NCK2|HIF1A|MYC|SLC9A3R1|CREB3|DNAJA1|PLAGL2|CD44|SRC|URI1|SOD1|OPA1|PDX1|SIAH1|PRKRA|PTPN1|BBC3|PMAIP1|NCK1|IL19|NFE2L2|BAD|MUC1
GOBP_CELL_CHEMOTAXIS	0.000359641	0.00489838	0.498493	-0.318753	-1.53545	292	PDGFB|RIN3|ANO6|MMP28|CXCR6|PREX1|PRKCD|CD74|CSF3R|RAC1|ITGA9|PLEKHG5|PADI2|S1PR1|CSF1R|IL6R|IL16|GAB1|ABCC1|SLIT2|AIF1|C3AR1|SMOC2|GPSM3|DUSP1|PRKD1|PDGFD|MTUS1|FGFR1|NCKAP1L|ARRB2|CORO1A|CCN3|CXCL16|PIK3CD|PIK3CG|THBS1|CCR9|AKIRIN1|TPBG|EPHA2|MAPK1|SWAP70|FGF1|ALOX5|C5|BIN2|STK39|BST1|CTSG|TRPM2|SLC12A2|CH25H|C5AR2|CHGA|IL34|CCR2|GAS6|SRP54|NR4A1|CCR5|NBL1|SYK|GBF1|TNFAIP6|LYST|IL17RA|ACKR2|TMS…
GOBP_REGULATION_OF_CELL_MORPHOGENESIS	0.000361063	0.00491045	0.498493	-0.316253	-1.53604	303	BVES|FGR|AGO4|FGD2|NEDD9|PRKN|ZMYM4|FGD5|PREX1|CDC42|MACF1|RAC1|PLXNA2|FBLN1|SLC23A2|CSF1R|FYN|MYH9|SEPTIN7|CASS4|FERMT2|FMNL3|RHOB|ZMPSTE24|RHOBTB3|DVL1|RHOBTB1|ARHGAP15|SEMA4D|STRIP1|CAPZB|TRIOBP|ZMYM6|CPNE5|FMNL2|PLXNA4|EPHB2|FBLIM1|CORO1A|FMNL1|RHOA|PRAG1|ZRANB1|DOCK1|MUL1|PARVB|TPM1|SYNE3|PLXNB2|PEAK3|EPB41L3|WASHC2C|STRIP2|WASF3|ARHGAP18|EPB41|MYL12B|CDC42EP3|PALM2AKAP2|MOV10|RNF157|PAK3|LS…
GOBP_EMBRYONIC_CRANIAL_SKELETON_MORPHOGENESIS	0.000364398	0.00494117	0.498493	-0.528721	-1.92099	46	TGFB3|RUNX2|SIX1|GLI3|MTHFD1|PRRX1|SIX4|WDR19|CHST11|TBX15|TWIST1|SETD2|TGFBR2|BMP4|ALX3|SIX2|IFT140|PDGFRA|SMAD2|MED12|TGFBR1
GOBP_POSITIVE_REGULATION_OF_ALPHA_BETA_T_CELL_DIFFERENTIATION	0.000364398	0.00494117	0.498493	-0.519438	-1.89866	49	GLI3|HLA-DRA|HLA-DRB1|TNFSF4|LILRB4|CD86|NLRP3|ZBTB16|SASH3|PRKCZ|NCKAP1L|TGFBR2|RHOA|IHH|PNP|IFNG|RUNX1|NFKBIZ|SYK|RUNX3|CCL19|ITPKB|LGALS9
GOBP_POSITIVE_REGULATION_OF_METAPHASE_ANAPHASE_TRANSITION_OF_CELL_CYCLE	0.000365697	0.00495147	0.498493	0.717877	1.91179	15	ANAPC11|CDT1|ANAPC7|NSMCE2|ESPL1|DLGAP5|CDC23|CUL3|CDC27|ANAPC5
GOBP_RNA_PHOSPHODIESTER_BOND_HYDROLYSIS	0.00036973	0.0049987	0.498493	0.376347	1.65384	144	TSR1|SLFN13|BOP1|UTP20|RPP25|HELZ2|RPS21|FEN1|EXO1|CPSF3|CNOT1|POP7|CPSF6|NOP14|ENDOV|ELAC2|RRS1|CNOT6|PNPT1|TSNAX|TSEN34|NOCT|RRP36|ANGEL2|NHP2|DIS3|UTP23|EXOSC2|XRN2|RNASEH1|RPP40|YBEY|USB1|KRI1|ISG20L2|RIDA|NCBP2|N4BP1|BMS1|AGO2|LACTB2|DCP2|EXOSC5|PLD6|DIS3L2|POLR3K|POP1|CNOT7|TRIR|RMRP|EXOSC7|POP4|RNASEL|TBL3|PARN|NCBP1|EXOSC4|EXOSC9
GOBP_ENDOTHELIAL_CELL_MIGRATION	0.000379003	0.00511655	0.498493	-0.335577	-1.5788	225	HDAC9|PDGFB|SERPINF1|VASH1|NRP2|CDH5|JCAD|PTPRM|AMOT|PIK3CA|SPRED1|RAC1|PLEKHG5|TEK|MYH9|FOXP1|MIR101-1|SVBP|RHOB|PLPP3|PTEN|PIK3C2A|PATZ1|MMRN2|SLIT2|RIN2|SASH1|SMOC2|PIK3R3|PRKD1|ANGPT1|TNFSF12|FGFR1|APOE|BMP4|CCN3|GADD45A|PIK3CD|RHOA|PIK3CG|AKT1|THBS1|EPHA2|FGF1|MECP2|DAB2IP|CYP1B1|SH3BP1|ATOH8|CSNK2B|NR4A1|ADAMTS9|HDAC7|GPX1|TMSB4X|SYNJ2BP|PPARG|PTN|LPXN|CARD10|MIR2355|AKT3
GOBP_POSITIVE_REGULATION_OF_CELLULAR_AMIDE_METABOLIC_PROCESS	0.000384394	0.0051817	0.498493	0.369786	1.65453	159	LARP1|C1QBP|YTHDF1|PKM|POLR2D|IGF2BP1|EIF5A2|EIF5A|UHMK1|BCL3|HNRNPU|TRUB2|RPS6KB1|RCC1L|TENT4A|RPL26|LARP4|NGRN|PAIP1|PASK|NPM1|EIF3E|JMJD4|USP16|EIF6|NCK2|COA3|CASP3|DNAJC3|YTHDF3|ROCK2|RELA|MIF4GD|AGO2|FXR2|UPF3B|METTL5|EIF2S3|NSUN5|MRPS27|SOX4|NCK1|RPUSD4|BACE1-AS|NFE2L2|TRMT10C|NAT10|GSK3A|TARBP2|ABCG1|GUF1|DHX29|DHX9
GOBP_MITOCHONDRIAL_DNA_REPLICATION	0.00038786	0.00522075	0.498493	0.715548	1.90559	15	POLG2|DNAJA3|TEFM|DNA2|RRM2B|RRM1|SSBP1|TWNK|POLG|LIG3
GOBP_CARBOHYDRATE_METABOLIC_PROCESS	0.000391846	0.00526668	0.498493	0.271685	1.39142	580	PGK1|PDK1|DLAT|ALDOA|TP53|GBE1|CHST2|LDHA|WDR5|SLC3A2|FOXK2|PKM|IGF2|ENO2|IDH3A|CS|TPI1|C1QTNF1|GPI|CLTC|NANS|B4GALT3|PTGES3|DUSP12|GAPDH|HK2|PFKP|MAN2A2|B4GALNT1|MDH2|PDHB|NR1D1|GOT1|GANAB|PDHA1|SLC2A3|SLC5A3|SHPK|SLC37A4|PHKG2|ADIPOR1|INSR|B4GALT5|MDH1|APOD|SLC35A2|B3GAT3|PGM2L1|TPD52L2|PASK|UGP2|INPP5E|TKFC|ITPKA|PRKAA1|GALK1|IRS1|SIRT7|GIT1|PMM2|MPDU1|PPARGC1A|CLK2|ARNT|EIF6|PPP1CC|INPP5K|HEX…
GOMF_GLYCOSAMINOGLYCAN_BINDING	0.000393236	0.00526994	0.498493	-0.331148	-1.55959	229	IMPG2|SFRP1|ANXA6|ITIH2|TLR2|SMOC1|RSPO3|NRP2|LTBP2|VIT|CCN2|PTPRF|FGFRL1|EXTL2|PRNP|CHODL|CCDC80|ANGPTL3|COL23A1|SULF2|RPL22|NAV2|HAPLN3|PRELP|SLIT2|SERPIND1|CCN1|SMOC2|TGFBR3|NLRP3|LIPI|PTPRC|FGFR1|COL25A1|APOB|COLQ|ADGRG1|FGF7|APOE|TGFBR2|BMP4|CCN3|F11|THBS1|ADA2|NOD1|FGF1|EVA1C|GPNMB|CTSG|LRTM1|TREM2|LIPC|RTN4RL1|COL13A1|ACAN|TNFAIP6|HYAL2|PTN|JCHAIN|FGF10|NDNF|SUSD5|CXCL11|CRISPLD2|EFEMP2|RS…
GOBP_NEGATIVE_REGULATION_OF_CELL_POPULATION_PROLIFERATION	0.000392888	0.00526994	0.498493	-0.264492	-1.37475	705	IFNLR1|PODN|AR|MN1|TGFB3|CD200|SFRP1|PTPRU|ING2|TINF2|TLR2|SERPINF1|VASH1|PRKG1|SAV1|CTNNBIP1|CDH5|DLL1|PTPRM|PELI1|TOB2|GLI3|PKD2|CGRRF1|FGFRL1|SRPX|VSIR|FBLN1|SPN|PPP2R5C|PRNP|BTG2|RAP1GAP|PER2|IFT57|NDRG2|CSF1R|RASSF5|SFRP2|JUN|HLA-DRB1|SKI|INPP5D|ZBTB7C|DLG3|DLEC1|DICER1|GSDME|RBP4|CD164|PTEN|JAK2|CHD5|ADORA3|BTK|KLF9|FOXO4|RPS6KA2|SLC6A4|LILRB4|MMRN2|CBLB|AIF1|RARB|DDAH1|CD86|RBBP4|IL33|DUSP…
GOBP_WOUND_HEALING	0.000401462	0.00536451	0.498493	-0.289699	-1.43894	418	MAP3K5|TGFB3|PDGFB|ANXA6|ANO6|MYLK|PRKG1|FZD7|PIK3CA|SCUBE1|GLI3|PRKCD|ENTPD2|MACF1|MRTFA|MTOR|P2RY12|FBLN1|GPR4|MYH9|JMJD1C|MMRN1|FERMT2|IGF1|ITPK1|GRHL3|PLPP3|PTEN|JAK2|IL6ST|PPARA|C6orf89|AXL|CLEC7A|PROS1|CD34|ARHGAP24|SERPING1|SERPIND1|PEAR1|CCN1|SMOC2|SYT7|NOTCH2|SERPINA1|CASK|EPHB2|APOE|TGFBR2|PHLDB2|F11|RHOA|PIK3CG|CHMP4A|THBS1|TPM1|HBB|DST|SERPINF2|ADRA2A|ENTPD1|ARHGEF19|TLN1|XBP1|SH2B3|F…
GOBP_NEGATIVE_REGULATION_OF_CYTOKINESIS	0.000401429	0.00536451	0.498493	0.857931	1.87515	7	E2F7|AURKB|VPS4A|E2F8|CHMP4C
GOBP_CELLULAR_RESPONSE_TO_ALDEHYDE	0.000405436	0.00540395	0.498493	-0.746655	-1.98148	13	RDH11|AKR1A1|AKR1B10|IGF1R|SGK1|PARK7|RDH12|AIFM1|ALDH1A1|ADH4
GOBP_DOUBLE_STRAND_BREAK_REPAIR_VIA_BREAK_INDUCED_REPLICATION	0.00040559	0.00540395	0.498493	0.761749	1.91225	12	MCM4|MCM6|CDC7|MCM2|GINS2|MCM7|GINS4|MCMDC2|MUS81|MCM3|CDC45
GOBP_RESPONSE_TO_X_RAY	0.000406642	0.00541011	0.498493	0.597844	1.96718	31	XRCC2|TP53|IKBIP|CCND1|HMGA2|THBD|BLM|KARS1|BRCA2|XRCC5|RAD51|CASP3|LIG4|MSH2|BRCC3
GOBP_INNER_MITOCHONDRIAL_MEMBRANE_ORGANIZATION	0.000408079	0.00542137	0.498493	0.547293	1.89329	40	HSPA9|CHCHD3|TIMM8B|IMMT|TIMM10|TIMM8A|APOO|ROMO1|NDUFA13|LETM1|TIMM13|CHCHD10|MYC|APOOL|MTX1|MTX3|MTX2|TOMM70|OPA1|MICOS13|TMEM11|TIMM29|UQCC3|GHITM|MAIP1
GOBP_GOLGI_VESICLE_TRANSPORT	0.00041035	0.00544366	0.498493	0.313948	1.50747	296	SPIRE2|KRT18|MIA3|TMED9|CNIH4|CREB3L2|SCAMP3|SEC24A|PDCD6|ARFGEF2|LYPLA1|HYOU1|SURF4|TMED2|RABEP1|COPZ1|SCYL1|RABIF|RINT1|SEC16A|WIPI1|NRBP1|COG1|AP3S1|GOLGA2|GOSR2|PKDCC|ZW10|SEC23B|RAB6C|LMAN2|GGA3|ARCN1|RAB2A|TMED3|KLHL12|COPA|EXOC2|EHD3|COG2|YIPF4|ERGIC2|CCDC93|ARFRP1|TBC1D14|SYS1|SPIRE1|SAR1B|TRAPPC4|CUL3|KIF1C|SORCS1|SPAST|RAB1A|ACSL3|TFG|RAB8A|OPTN|AP1G1|TMED7|ANK1|COG8|YIPF5|BLZF1|AP2A1|V…
GOBP_HEPARAN_SULFATE_PROTEOGLYCAN_BIOSYNTHETIC_PROCESS_POLYSACCHARIDE_CHAIN_BIOSYNTHETIC_PROCESS	0.000416531	0.00551275	0.498493	-0.840379	-1.95789	8	CSGALNACT1|HS2ST1|EXT1|NDST2
GOBP_SOMATIC_DIVERSIFICATION_OF_IMMUNE_RECEPTORS	0.000417359	0.00551275	0.498493	0.441714	1.76712	80	HSPD1|TFRC|MSH6|TCF3|LIG1|MCM3AP|NSD2|EXO1|POLQ|ATAD5|ADAR|EXOSC6|SUPT6H|PAXIP1|LIG4|SHLD3|PMS2P5|POLB|MSH2|CTNNBL1|RIF1|LIG3|UNG|TBX21|PRKDC|RNF168|SHLD2
GOBP_REGULATION_OF_MITOTIC_CENTROSOME_SEPARATION	0.000417359	0.00551275	0.498493	0.817149	1.8691	9	CHEK1|NEK2|KIF11|NSFL1C
GOBP_INTRACILIARY_RETROGRADE_TRANSPORT	0.000419026	0.00551972	0.498493	-0.745368	-1.97806	13	CILK1|IFT43|WDR35|WDR19|TTC21A|DYNC2H1|DYNLT2B|IFT122|IFT140|DYNC2LI1
GOBP_RESPONSE_TO_GAMMA_RADIATION	0.00041909	0.00551972	0.498493	0.502365	1.84768	53	XRCC2|TP53|HSPA5|H2AX|ATR|TLK2|MDM2|BCL2L1|RPL26|BRCA2|CDKN1A|PRKAA1|IL1A|PARP1|XRCC5|RAD51|MYC|HSF1|LIG4|POLB
GOBP_NEGATIVE_REGULATION_OF_CELL_VOLUME	0.000420922	0.00553591	0.498493	-0.91971	-1.81462	5	KCNMA1|ANO6|SHANK3|P2RX7
GOBP_LAMELLIPODIUM_ORGANIZATION	0.000425825	0.00559238	0.498493	-0.428124	-1.74042	88	WASF2|ARHGEF6|CDC42|PIK3CA|MTOR|P2RY12|RAC1|PLCE1|S1PR1|SRGAP2|ABI3|PIK3R1|CAPZB|ABLIM3|SNX1|SLIT2|PARVB|AKIRIN1|ABLIM1|WASF3|EPHA2|AUTS2|RREB1|PLEKHO1|ARHGEF7|ENPP2
GOBP_XENOBIOTIC_CATABOLIC_PROCESS	0.00043444	0.00569737	0.498493	-0.626492	-1.99017	25	GSTM3|GSTM2|CYP2D7|ACSL1|CRYZ|CYP2D6|CYP2A6|CYP3A5
GOBP_GLYCEROLIPID_METABOLIC_PROCESS	0.000439779	0.00575916	0.498493	-0.295195	-1.45845	388	ENPP6|ATG14|SORL1|PDGFB|CHKA|DAGLB|PIPSL|LPCAT2|INPP5B|SLC44A1|PIK3CA|PIP5K1B|AGPAT4|MTMR3|ETNK1|PIGV|PIGG|PIP4K2A|PLCE1|PITPNM2|ACSL1|SERINC1|ABHD4|CSF1R|PIP4P1|SLC44A2|PLCB1|FIG4|PIK3R1|GPAT3|INPP5D|INPP4B|PCK2|PTEN|PIK3C2A|SOCS4|MBOAT1|FAAH|PIGK|SYNJ2|CHPT1|PLCB2|PIK3C2B|PIK3R3|ITPKC|LIPI|APOB|PISD|MTM1|MTMR10|APOE|PLAAT5|PITPNM3|PIK3CD|PIK3CG|PLD1|SOCS2|C3|ABHD12B|PLCD1|CHKB|INPP5J|PIGH|SERAC…
GOBP_POSITIVE_REGULATION_OF_KINASE_ACTIVITY	0.000443446	0.00579592	0.498493	-0.287832	-1.44529	467	MAP3K5|MOB3C|ATG14|FGR|MNAT1|PDGFB|LRRK2|FGD2|PINK1|NEDD9|CCND3|PSEN1|CAB39L|MAP3K4|CDC42|PIK3CA|PIK3R5|PKD2|PRKCD|TAL1|CD74|CLU|RYK|AKAP13|RASSF2|PPP2R3C|MTOR|P2RY12|PRNP|SNCA|ACSL1|TEK|CSF1R|IL6R|ROR1|CASS4|HLA-DRB1|FERMT2|DLG3|TIE1|IGF1|JAK2|TLR3|CALM1|RIPK3|SNX9|BCL10|AXL|RAP1A|CD4|CD81|CCNK|TAB1|NTRK2|LCP2|TPD52L1|LMO4|CD86|CCN1|RANBP2|SASH1|PRKD1|ANGPT1|PTPRC|PDGFD|MAP2K6|FGFR1|CACUL1|PRKCZ…
GOBP_MITOTIC_DNA_REPLICATION	0.000443849	0.00579592	0.498493	0.722517	1.91991	14	MCM4|LIG1|MCM6|MCM2|GINS1|BRCA2|POLA1|RAD51|MCM3|RTF2|CDC45
GOBP_POSITIVE_REGULATION_OF_LAMELLIPODIUM_ASSEMBLY	0.000446814	0.00582636	0.498493	-0.603772	-1.95246	28	WASF2|CDC42|PIK3CA|MTOR|RAC1|PLCE1|PIK3R1|AKIRIN1|AUTS2
GOBP_REGULATION_OF_PROTEIN_LOCALIZATION_TO_CELL_PERIPHERY	0.000449877	0.00585798	0.498493	-0.395573	-1.71047	120	PRKCH|NUMB|AR|LDLRAP1|AKAP5|EPB41L2|MRAP2|ARF6|STX7|GOPC|HECTD1|VTI1B|PID1|PRNP|ABI3|PIK3R1|RER1|SPTBN1|GPC6|EFCAB7|RAP1A|LZTFL1|TMEM59|IQSEC2|PRKCZ|EPHB2|AKT1|PICALM|ATP2C1|EPHA2|EPB41|ZDHHC8|IFNG|NUMA1|PLS1|TREM2|TAMALIN
GOBP_NEGATIVE_REGULATION_OF_EPITHELIAL_CELL_MIGRATION	0.000458092	0.00593976	0.498493	-0.455713	-1.7983	74	SERPINF1|VASH1|PTPRM|SPRED1|MIR101-1|SVBP|PTEN|PATZ1|MMRN2|SLIT2|APOE|GADD45A|RHOA|THBS1|EVL|MECP2|DAB2IP|CSNK2B|ADAMTS9|SYNJ2BP|PPARG|CARD10|MIR2355|TBXA2R|PFN2|HMGB1|SP100
GOBP_ANTIGEN_PROCESSING_AND_PRESENTATION	0.00046004	0.00593976	0.498493	-0.411731	-1.7079	103	FGL2|HLA-DOA|HLA-E|PSME1|CD74|HLA-DRA|HLA-DPA1|HLA-DMA|TAPBPL|HLA-DRB1|CTSF|HLA-DPB1|CTSS|HLA-C|MARCHF8|HFE|HLA-DMB|WDFY4|HLA-F|THBS1|RAB3B|ATG5|NOD1|HLA-DQA1|HLA-DQB1|EXT1|HLA-B|HLA-DQA2|TREM2|CTSH
GOBP_REGULATION_OF_MUSCLE_SYSTEM_PROCESS	0.000457967	0.00593976	0.498493	-0.326491	-1.53482	226	KCNMA1|PI16|ANXA6|PRKG1|CACNA1C|FOXO3|PARP2|GSTM2|FOXO1|FBXO32|CCN2|PLCE1|ATP1A1|TNFRSF1B|AKAP6|LMCD1|IGF1|SRI|SLC9A1|CALM1|CDK9|IL6ST|KCNQ1|PPARA|MEF2A|ROCK1|AIF1|CLIC2|SETD3|TNNC1|SLC8A1|SLC8A3|IGFBP5|RHOA|PIK3CG|CNN1|CAMK2G|TPM1|TNNI3K|ADRA2A|PTAFR|NR4A3|PLN|ABAT|CHGA|NR4A1|CHRM3|NPNT|RNF207|NPPA|GHRL|PPARG|SMAD7|CALM2|SMAD4|RGS2|CAMK2B|KCNJ2|FKBP1B|YY1|ITGA2|TBXA2R|PKP2|CALM3|ERRFI1|MSTN|TNNT…
GOMF_INORGANIC_MOLECULAR_ENTITY_TRANSMEMBRANE_TRANSPORTER_ACTIVITY	0.00046004	0.00593976	0.498493	0.259807	1.3518	726	SLC31A1|VDAC1|KCNT2|SLC3A2|COX5A|ATP5F1B|COX5B|ATP5MC1|ATP5PO|TRPC4AP|CYC1|SLC22A6|NIPA1|UQCRFS1|GRIK1|SLC36A1|NNT|ATP13A1|COX6B1|ATP5PD|COX6A1|SLC13A4|SEC61A1|SLC25A4|COX7B|GABRQ|TTYH1|SLC20A1|SLC11A2|ATP6V0A2|NIPA2|ATP2A2|ANXA2P2|SLC25A22|SLC9C2|ATP5PF|TRPV3|SLC25A5|TMCO1|TRPV1|ATP5MC3|SLC5A3|SLC30A6|CDK5|SLC37A4|SLC25A11|HCN2|KCNH1|CNR1|SLC30A5|MTCO2P12|COX4I1|UQCRC1|CHRNA4|ATP6V0E2|MT-ATP8|AT…
GOBP_AGING	0.000459915	0.00593976	0.498493	0.309451	1.48234	290	TFRC|FOXM1|CASP2|CDK1|AMH|CHEK1|MSH6|TP53|RBL1|CDKN2A|CANX|GLRX2|H2AX|ATR|COL4A2|CDKN2B|CTSC|RPS6KB1|AURKB|RPN2|HMGA1|HMGA2|NUP62|DNAJA3|ROMO1|TP63|CNR1|CARM1|EEF1E1|CDK2|APOD|CALR|BRCA2|ERO1A|CDKN1A|NSMCE2|NPM1|PNPT1|MT-ND4|CNP|PPP1R9B|GRB2|SMC6|TYMS|PLK2|GNA13|MAPK9|MAP2K3|LOXL2|MT-ATP6|NQO1|KRT16|DNMT3A|TH|MPO|ATP2B1|SLC6A3|TERF2|NUAK1|CGAS|CLDN1|POLB|MAP2K4|SOD1|MAP2K1|COMP|MSH2|MBD3|OPA1|PDX1
GOBP_MATURATION_OF_LSU_RRNA	0.000458774	0.00593976	0.498493	0.600925	1.92705	28	DDX18|BOP1|RRP15|WDR12|MAK16|NIFK|EIF6|NHP2|RPL35|GTPBP4|RPF2|RSL1D1|MRPL1
GOBP_ORGANIC_ACID_BIOSYNTHETIC_PROCESS	0.000460715	0.00594012	0.498493	0.316186	1.52417	305	SHMT2|FASN|MTR|PLOD2|RDH10|DEGS1|PSAT1|GOT2|LPGAT1|PLOD3|PTGES2|PTGIS|PTGES3|BRCA1|ACLY|ACACA|PTGES|ACOT8|STARD4|OSBPL2|NR1D1|GOT1|MGLL|SCD|CYP7B1|FADS2|OSBPL7|FADS1|OSBP|PYCR1|MGST3|OLAH|HACD1|LPL|HACD4|DHFR|AKR1C3|MTHFD2L|TRIB3|NDUFAB1|BCAT1|PYCR2|ILVBL|SERINC3|PRKAA1|MTHFD1L|PRKAB2|SEPHS2|ASNS|MTRR|NR1H3|AASDHPPT|EIF6|CPS1|CBR1|TECRL|THNSL2|TECR|MRI1|SLC25A12|SLC27A5|SUCLA2|ATP2B4|MID1IP1|PLA2…
GOBP_GLYCOLYTIC_PROCESS_THROUGH_FRUCTOSE_6_PHOSPHATE	0.000461426	0.00594094	0.498493	0.721582	1.91743	14	FOXK2|ENO2|HK2|PFKP|GALK1|PFKM|PFKL|HK3|SLC4A1
GOBP_MYELOID_LEUKOCYTE_DIFFERENTIATION	0.000474789	0.00610443	0.498493	-0.336613	-1.57079	207	SFRP1|TLR2|CTNNBIP1|ACIN1|PSEN1|HCLS1|TOB2|CDC42|TAL1|CD74|RASSF2|MTOR|BATF3|CSF1R|MYH9|FOXP1|JUN|PIK3R1|HLA-DRB1|INPP5D|GAB3|TLR3|PRXL2A|IL5|CD4|CD81|LILRB4|FOS|NOTCH2|TYROBP|TGFBR2|BMP4|PIK3CD|RBPJ|TF|SLC9B2|EVI2B|GAB2|EPHA2|IFNG|RUNX1|CEBPE|TREM2|IL34|MAFB|L3MBTL3|SRP54|SNX10|JUNB|TNFAIP6|TRIB1|TFE3|CEBPA|PPARG|CCR1|CEBPB|TMEM178A|LEF1|GPR68|TCTA
GOBP_INTRINSIC_APOPTOTIC_SIGNALING_PATHWAY_BY_P53_CLASS_MEDIATOR	0.000475715	0.00610778	0.498493	0.445325	1.77628	76	TP53|EIF5A|MYBBP1A|PTTG1IP|BCL3|MDM2|PERP|E2F1|TAF9B|TRIAP1|TP63|ATAD5|RPL26|PHLDA3|RPS7|BRCA2|CDKN1A|RRM2B|TAF9|TP53BP2|MYC|RRP8|STK11|CDIP1|CD44|AEN|HINT1|PMAIP1
GOBP_POSITIVE_REGULATION_OF_CELL_POPULATION_PROLIFERATION	0.00047792	0.00612752	0.498493	0.247956	1.3126	902	SLC7A1|ASPM|SOX11|TFRC|FOXM1|BIRC5|CDK1|KIF14|IGF2|HILPDA|CCNB1|NME1|PAXBP1|PIM1|LAMC1|CUL4A|CDK4|PHB1|EZH2|PDCD6|KDM5B|NOG|CCND1|CDC7|MDM2|HNRNPU|CCNA2|CCN4|CEP131|STX3|DERL2|HSF4|DNMT1|SUZ12|TMEM250|RPS6KB1|EFNB2|IQGAP3|ID4|OSMR|HMGA2|E2F1|NDUFS4|BCL2L1|MAZ|SLC25A5|STAMBP|SEMA5A|IL18|CYP7B1|DNAJA3|MED1|WDR62|ROMO1|TP63|ATAD5|MYDGF|CCNE1|INSR|HOXC10|CHTOP|RPTOR|PRAME|CARM1|MCTS1|TOX|LRP2|TSPAN31…
GOBP_MITOCHONDRIAL_GENOME_MAINTENANCE	0.000489043	0.00626139	0.477271	0.633644	1.91603	23	TP53|TOP3A|POLG2|SLC25A4|LONP1|DNA2|PARP1|PPARGC1A|MPV17|OPA1|LIG3
GOBP_RESPONSE_TO_GROWTH_FACTOR	0.000490906	0.00627649	0.477271	-0.263221	-1.36995	688	ZFYVE9|LDLRAD4|SORL1|CHURC1|TGFB3|PDGFB|SFRP1|GFRA1|SORT1|SMAD9|PENK|ING2|PALS1|NRP2|FOXO3|CDH5|DLL1|JCAD|PPM1A|EMILIN1|RUNX2|LTBP2|HDAC1|IL17RD|PIK3CA|GDF10|DKK3|HTRA1|CCN2|ARF6|FUT8|FGFRL1|SPRED1|TMEM204|KIDINS220|ZFHX3|EP300|HPGD|RAP1GAP|FOLR1|TNFRSF1B|FYN|SFRP2|JUN|LTBP1|SKI|FERMT2|GAB1|SULF2|CHST11|PDE3A|LATS1|BMP8A|PPARA|RAP1A|ROCK1|MMRN2|TAB1|NTRK2|SLIT2|BMP8B|CCN1|TWIST1|SMOC2|FOS|DOK5|PR…
[truncated: 713 more rows]
